# Supplementary material for: Derivation and characteristics of induced pluripotent stem cells from a patient with acute myelitis
Source: Front Cell Dev Biol. 2023 Jul 14;11:1172385. doi: 10.3389/fcell.2023.1172385 (PMC10375497; doi:10.3389/fcell.2023.1172385)
Supplement: Supplementary file 1 [file Table4.XLS]

KEGGID	Description	GeneRatio	BgRatio	pvalue	padj	geneID	geneName	keggID	Count	Up	Up_Gene_names	Down	Down_Gene_names
hsa04151	PI3K-Akt signaling pathway - Homo sapiens (human)	169/2822	388/9173	3.90E-08	3.13E-06	ENSG00000157404/ENSG00000134853/ENSG00000130702/ENSG00000140285/ENSG00000164171/ENSG00000123358/ENSG00000198121/ENSG00000186469/ENSG00000187498/ENSG00000102755/ENSG00000112769/ENSG00000105810/ENSG00000168477/ENSG00000173511/ENSG00000188153/ENSG00000145431/ENSG00000145675/ENSG00000117461/ENSG00000196569/ENSG00000138685/ENSG00000154188/ENSG00000082781/ENSG00000197461/ENSG00000118971/ENSG00000102882…	KIT/PDGFRA/LAMA5/FGF7/ITGA2/NR4A1/LPAR1/GNG2/COL4A1/FLT1/LAMA4/CDK6/TNXB/VEGFB/COL4A5/PDGFC/PIK3R1/PIK3R3/LAMA2/FGF2/ANGPT1/ITGB5/PDGFA/CCND2/MAPK3/ITGA4/TEK/CCND1/LAMC2/CREB5/COL6A3/MET/PKN1/SPP1/F2R/JAK2/COL4A2/IL7R/ITGA10/PGF/EPHA2/BCL2L1/TGFA/TLR4/NGF/ITGA7/ITGB3/TP53/COMP/KITLG/CDKN1A/FGFR1/CDK2/IL7/PRLR/EREG/CSF1/FGF5/COL6A2/EFNA1/EGF/COL4A6/TLR2/COL6A6/FOXO3/TPTEP1/MAGI1/EIF4EBP1/FGF1/SGK1…	hsa:3815/hsa:5156/hsa:3911/hsa:2252/hsa:3673/hsa:3164/hsa:1902/hsa:54331/hsa:1282/hsa:2321/hsa:3910/hsa:1021/hsa:7148/hsa:7423/hsa:1287/hsa:56034/hsa:5295/hsa:8503/hsa:3908/hsa:2247/hsa:284/hsa:3693/hsa:5154/hsa:894/hsa:5595/hsa:3676/hsa:7010/hsa:595/hsa:3918/hsa:9586/hsa:1293/hsa:4233/hsa:5585/hsa:6696/hsa:2149/hsa:3717/hsa:1284/hsa:3575/hsa:8515/hsa:5228/hsa:1969/hsa:598/hsa:7039/hsa:7099/hsa:4…	169	93	ENSG00000134853/ENSG00000140285/ENSG00000164171/ENSG00000123358/ENSG00000198121/ENSG00000186469/ENSG00000112769/ENSG00000168477/ENSG00000173511/ENSG00000145431/ENSG00000145675/ENSG00000196569/ENSG00000138685/ENSG00000154188/ENSG00000082781/ENSG00000102882/ENSG00000115232/ENSG00000110092/ENSG00000163359/ENSG00000105976/ENSG00000123143/ENSG00000118785/ENSG00000168685/ENSG00000171552/ENSG00000163235…	76	ENSG00000157404/ENSG00000130702/ENSG00000187498/ENSG00000102755/ENSG00000105810/ENSG00000188153/ENSG00000117461/ENSG00000197461/ENSG00000118971/ENSG00000120156/ENSG00000058085/ENSG00000146592/ENSG00000181104/ENSG00000096968/ENSG00000134871/ENSG00000143127/ENSG00000119630/ENSG00000142627/ENSG00000136869/ENSG00000134259/ENSG00000141510/ENSG00000123374/ENSG00000124882/ENSG00000169242/ENSG00000138798…
hsa04010	MAPK signaling pathway - Homo sapiens (human)	140/2822	327/9173	1.89E-06	4.67E-05	ENSG00000092969/ENSG00000125538/ENSG00000157404/ENSG00000134853/ENSG00000115594/ENSG00000140285/ENSG00000123358/ENSG00000102755/ENSG00000163513/ENSG00000196557/ENSG00000173511/ENSG00000145431/ENSG00000026103/ENSG00000138685/ENSG00000154188/ENSG00000158186/ENSG00000197461/ENSG00000169750/ENSG00000102882/ENSG00000170345/ENSG00000120156/ENSG00000151067/ENSG00000131196/ENSG00000085276/ENSG00000105976…	TGFB2/IL1B/KIT/PDGFRA/IL1R1/FGF7/NR4A1/FLT1/TGFBR2/CACNA1H/VEGFB/PDGFC/FAS/FGF2/ANGPT1/MRAS/PDGFA/RAC3/MAPK3/FOS/TEK/CACNA1C/NFATC1/MECOM/MET/DUSP8/PGF/MAP3K1/EPHA2/TGFA/NGF/TP53/KITLG/FGFR1/MAP3K4/NFKB2/EREG/CSF1/FGF5/EFNA1/MYD88/MAPK13/RELB/EGF/HSPA2/MAPKAPK3/RPS6KA1/PLA2G4A/FGF1/FLNB-AS1/MAP3K20/RPS6KA3/IRAK1/STMN1/GADD45A/IL1A/ERBB3/MAP2K3/MAP3K11/DUSP3/TRAF2/CASP3/CACNA1A/CACNA1G/VEGFC/DUSP2…	hsa:7042/hsa:3553/hsa:3815/hsa:5156/hsa:3554/hsa:2252/hsa:3164/hsa:2321/hsa:7048/hsa:8912/hsa:7423/hsa:56034/hsa:355/hsa:2247/hsa:284/hsa:22808/hsa:5154/hsa:5881/hsa:5595/hsa:2353/hsa:7010/hsa:775/hsa:4772/hsa:2122/hsa:4233/hsa:1850/hsa:5228/hsa:4214/hsa:1969/hsa:7039/hsa:4803/hsa:7157/hsa:4254/hsa:2260/hsa:4216/hsa:4791/hsa:2069/hsa:1435/hsa:2250/hsa:1942/hsa:4615/hsa:5603/hsa:5971/hsa:1950/hsa:…	140	68	ENSG00000134853/ENSG00000115594/ENSG00000140285/ENSG00000123358/ENSG00000163513/ENSG00000173511/ENSG00000145431/ENSG00000026103/ENSG00000138685/ENSG00000154188/ENSG00000158186/ENSG00000102882/ENSG00000170345/ENSG00000151067/ENSG00000131196/ENSG00000105976/ENSG00000163235/ENSG00000049130/ENSG00000077782/ENSG00000085511/ENSG00000184371/ENSG00000138675/ENSG00000156711/ENSG00000114738/ENSG00000177189…	72	ENSG00000092969/ENSG00000125538/ENSG00000157404/ENSG00000102755/ENSG00000196557/ENSG00000197461/ENSG00000169750/ENSG00000120156/ENSG00000085276/ENSG00000184545/ENSG00000119630/ENSG00000095015/ENSG00000142627/ENSG00000134259/ENSG00000141510/ENSG00000077150/ENSG00000124882/ENSG00000169242/ENSG00000172936/ENSG00000104856/ENSG00000138798/ENSG00000126803/ENSG00000117676/ENSG00000116711/ENSG00000113578…
hsa04015	Rap1 signaling pathway - Homo sapiens (human)	110/2822	242/9173	8.07E-07	2.88E-05	ENSG00000157404/ENSG00000134853/ENSG00000140285/ENSG00000198121/ENSG00000102755/ENSG00000077420/ENSG00000173511/ENSG00000145431/ENSG00000145675/ENSG00000117461/ENSG00000125968/ENSG00000184304/ENSG00000138685/ENSG00000154188/ENSG00000158186/ENSG00000197461/ENSG00000169750/ENSG00000102882/ENSG00000116991/ENSG00000170425/ENSG00000120156/ENSG00000105976/ENSG00000181104/ENSG00000119630/ENSG00000142627…	KIT/PDGFRA/FGF7/LPAR1/FLT1/APBB1IP/VEGFB/PDGFC/PIK3R1/PIK3R3/ID1/PRKD1/FGF2/ANGPT1/MRAS/PDGFA/RAC3/MAPK3/SIPA1L2/ADORA2B/TEK/MET/F2R/PGF/EPHA2/NGF/ITGB3/VASP/KITLG/FGFR1/ADCY9/CSF1/FGF5/EFNA1/SRC/MAPK13/EGF/MAGI1/PLCB4/FGF1/RGS14/ADCY3/MAP2K3/AFDN/TIAM1/MAGI2-AS3/RALA/TLN2/PLCB2/MAGI2/VEGFC/ITGB1/RASSF5/MAP2K6/RALB/ARAP3/DOCK4/SIPA1/GRIN2A/NGFR/FGFR3/NRAS/FGF16/AC022149.1/FPR1/ADCY4/PLCB1/PDGFD/G…	hsa:3815/hsa:5156/hsa:2252/hsa:1902/hsa:2321/hsa:54518/hsa:7423/hsa:56034/hsa:5295/hsa:8503/hsa:3397/hsa:5587/hsa:2247/hsa:284/hsa:22808/hsa:5154/hsa:5881/hsa:5595/hsa:57568/hsa:136/hsa:7010/hsa:4233/hsa:2149/hsa:5228/hsa:1969/hsa:4803/hsa:3690/hsa:7408/hsa:4254/hsa:2260/hsa:115/hsa:1435/hsa:2250/hsa:1942/hsa:6714/hsa:5603/hsa:1950/hsa:9223/hsa:5332/hsa:2246/hsa:10636/hsa:109/hsa:5606/hsa:4301/hs…	110	56	ENSG00000134853/ENSG00000140285/ENSG00000198121/ENSG00000077420/ENSG00000173511/ENSG00000145431/ENSG00000145675/ENSG00000125968/ENSG00000184304/ENSG00000138685/ENSG00000154188/ENSG00000158186/ENSG00000102882/ENSG00000105976/ENSG00000259207/ENSG00000049130/ENSG00000077782/ENSG00000162104/ENSG00000184371/ENSG00000138675/ENSG00000197122/ENSG00000156711/ENSG00000151276/ENSG00000138031/ENSG00000034152…	54	ENSG00000157404/ENSG00000102755/ENSG00000117461/ENSG00000197461/ENSG00000169750/ENSG00000116991/ENSG00000170425/ENSG00000120156/ENSG00000181104/ENSG00000119630/ENSG00000142627/ENSG00000134259/ENSG00000125753/ENSG00000169242/ENSG00000138798/ENSG00000101333/ENSG00000113578/ENSG00000169220/ENSG00000130396/ENSG00000156299/ENSG00000137841/ENSG00000108984/ENSG00000120318/ENSG00000128512/ENSG00000213445…
hsa04360	Axon guidance - Homo sapiens (human)	94/2822	201/9173	1.10E-06	3.53E-05	ENSG00000074527/ENSG00000107562/ENSG00000145242/ENSG00000184347/ENSG00000136040/ENSG00000075223/ENSG00000162631/ENSG00000145675/ENSG00000117461/ENSG00000099204/ENSG00000106683/ENSG00000169750/ENSG00000138623/ENSG00000102882/ENSG00000145147/ENSG00000105976/ENSG00000111186/ENSG00000142627/ENSG00000099250/ENSG00000154134/ENSG00000182580/ENSG00000135333/ENSG00000107731/ENSG00000185008/ENSG00000104290…	NTN4/CXCL12/EPHA5/SLIT3/PLXNC1/SEMA3C/NTNG1/PIK3R1/PIK3R3/ABLIM1/LIMK1/RAC3/SEMA7A/MAPK3/SLIT2/MET/WNT5B/EPHA2/NRP1/ROBO3/EPHB3/EPHA7/UNC5B/ROBO2/FZD3/ABLIM3/EFNA1/EFNB2/EPHB2/SRC/BOC/RGS3/LRRC4/PAK3/SEMA3F/SRGAP3/EFNB3/AL356234.1/CAMK2D/SEMA3B/PLXNB1/L1CAM/LRRC4C/SRGAP1/RND1/ITGB1/SEMA3D/CAMK2A/DPYSL2/EFNB1/DCC/NRAS/AC022149.1/EPHB1/PLXNA4/NFATC4/PTPN11/PTK2/NTNG2/EPHA4/NEO1/ENAH/PIK3CB/NFATC3/N…	hsa:59277/hsa:6387/hsa:2044/hsa:6586/hsa:10154/hsa:10512/hsa:22854/hsa:5295/hsa:8503/hsa:3983/hsa:3984/hsa:5881/hsa:8482/hsa:5595/hsa:9353/hsa:4233/hsa:81029/hsa:1969/hsa:8829/hsa:64221/hsa:2049/hsa:2045/hsa:219699/hsa:6092/hsa:7976/hsa:22885/hsa:1942/hsa:1948/hsa:2048/hsa:6714/hsa:91653/hsa:5998/hsa:64101/hsa:5063/hsa:6405/hsa:9901/hsa:1949/hsa:5781/hsa:817/hsa:7869/hsa:5364/hsa:3897/hsa:57689/h…	94	55	ENSG00000107562/ENSG00000184347/ENSG00000136040/ENSG00000075223/ENSG00000162631/ENSG00000145675/ENSG00000106683/ENSG00000138623/ENSG00000102882/ENSG00000145147/ENSG00000105976/ENSG00000111186/ENSG00000099250/ENSG00000182580/ENSG00000107731/ENSG00000104290/ENSG00000173210/ENSG00000197122/ENSG00000144857/ENSG00000128594/ENSG00000196220/ENSG00000108947/ENSG00000145349/ENSG00000012171/ENSG00000164050…	39	ENSG00000074527/ENSG00000145242/ENSG00000117461/ENSG00000099204/ENSG00000169750/ENSG00000142627/ENSG00000154134/ENSG00000135333/ENSG00000185008/ENSG00000169242/ENSG00000125266/ENSG00000133216/ENSG00000138835/ENSG00000077264/ENSG00000001617/ENSG00000220412/ENSG00000198910/ENSG00000148948/ENSG00000172602/ENSG00000187323/ENSG00000213281/ENSG00000169398/ENSG00000154380/ENSG00000051382/ENSG00000072736…
hsa04390	Hippo signaling pathway - Homo sapiens (human)	74/2822	189/9173	0.008101565	0.028267417	ENSG00000092969/ENSG00000163513/ENSG00000156466/ENSG00000081059/ENSG00000125968/ENSG00000166949/ENSG00000023445/ENSG00000118971/ENSG00000197905/ENSG00000157240/ENSG00000110092/ENSG00000089685/ENSG00000180340/ENSG00000129474/ENSG00000152284/ENSG00000111186/ENSG00000115738/ENSG00000139926/ENSG00000075711/ENSG00000150687/ENSG00000104290/ENSG00000126016/ENSG00000113645/ENSG00000132849/ENSG00000074047…	TGFB2/TGFBR2/GDF6/TCF7/ID1/SMAD3/BIRC3/CCND2/TEAD4/FZD1/CCND1/BIRC5/FZD2/AJUBA/TCF7L1/WNT5B/ID2/FRMD6/DLG1/PRSS23/FZD3/AMOT/WWC1/PATJ/GLI2/FGF1/WNT2B/WTIP/TP53BP2/PPP2R2A/FZD4/FZD6/AMH/BMP2/FZD9/DVL1/TEAD2/TGFB3/GDF5/WWTR1/YWHAG/BTRC/FZD10/PPP2R2C/LIMD1/CCN2/WNT9A/ACTB/YWHAQ/LIMD1-AS1/BMP6/TCF7L2/PRKCI/TEAD3/APC2/RASSF1/LLGL2/AC093890.1/YWHAZ/AL121749.2/YAP1/CCND3/PPP1CC/BIRC2/WNT9B/AC027307.2/SM…	hsa:7042/hsa:7048/hsa:392255/hsa:6932/hsa:3397/hsa:4088/hsa:330/hsa:894/hsa:7004/hsa:8321/hsa:595/hsa:332/hsa:2535/hsa:84962/hsa:83439/hsa:81029/hsa:3398/hsa:122786/hsa:1739/hsa:8322/hsa:7976/hsa:154796/hsa:23286/hsa:10207/hsa:2736/hsa:2246/hsa:7482/hsa:126374/hsa:7159/hsa:5520/hsa:8322/hsa:8323/hsa:268/hsa:650/hsa:8326/hsa:1855/hsa:8463/hsa:7043/hsa:8200/hsa:25937/hsa:7532/hsa:8945/hsa:11211/hsa…	74	33	ENSG00000163513/ENSG00000081059/ENSG00000125968/ENSG00000157240/ENSG00000110092/ENSG00000111186/ENSG00000115738/ENSG00000139926/ENSG00000104290/ENSG00000126016/ENSG00000132849/ENSG00000142279/ENSG00000164930/ENSG00000125845/ENSG00000107404/ENSG00000119699/ENSG00000125965/ENSG00000111432/ENSG00000074211/ENSG00000143816/ENSG00000134308/ENSG00000153162/ENSG00000115266/ENSG00000068028/ENSG00000249741…	41	ENSG00000092969/ENSG00000156466/ENSG00000166949/ENSG00000023445/ENSG00000118971/ENSG00000197905/ENSG00000089685/ENSG00000180340/ENSG00000129474/ENSG00000152284/ENSG00000075711/ENSG00000150687/ENSG00000113645/ENSG00000074047/ENSG00000113578/ENSG00000134245/ENSG00000143514/ENSG00000221914/ENSG00000174804/ENSG00000104899/ENSG00000188763/ENSG00000074219/ENSG00000018408/ENSG00000170027/ENSG00000166167…
hsa04210	Apoptosis - Homo sapiens (human)	71/2822	178/9173	0.005643804	0.021827241	ENSG00000143387/ENSG00000135047/ENSG00000141682/ENSG00000145675/ENSG00000041880/ENSG00000101160/ENSG00000117461/ENSG00000026103/ENSG00000100906/ENSG00000056558/ENSG00000023445/ENSG00000174080/ENSG00000096433/ENSG00000102882/ENSG00000170345/ENSG00000164733/ENSG00000113368/ENSG00000089685/ENSG00000256043/ENSG00000003400/ENSG00000163629/ENSG00000171552/ENSG00000134259/ENSG00000165806/ENSG00000141510…	CTSK/CTSL/PMAIP1/PIK3R1/PARP3/CTSZ/PIK3R3/FAS/NFKBIA/TRAF1/BIRC3/CTSF/ITPR3/MAPK3/FOS/CTSB/LMNB1/BIRC5/CTSO/CASP10/PTPN13/BCL2L1/NGF/CASP7/TP53/CTSD/CTSC/CTSH/GADD45A/BID/LMNA/HTRA2/TRAF2/CASP3/PEX26/PIDD1/CAPN2/NRAS/BAK1/PARP1/ATF4/ITPR2/TRADD/BCL2/AKT2/APAF1/ACTB/CTSV/ERN1/PIK3CB/MAPK10/NFKB1/TNF/JUN/IL3RA/MAPK1/CAPN1/BIRC2/TUBA1B/TNFRSF10A/AKT1/CTSS/DFFA/ACTG1/CYCS/PARP2/ITPR1/TUBA4A/CASP2/BAD…	hsa:1513/hsa:1514/hsa:5366/hsa:5295/hsa:10039/hsa:1522/hsa:8503/hsa:355/hsa:4792/hsa:7185/hsa:330/hsa:8722/hsa:3710/hsa:5595/hsa:2353/hsa:1508/hsa:4001/hsa:332/hsa:1519/hsa:843/hsa:5783/hsa:598/hsa:4803/hsa:840/hsa:7157/hsa:1509/hsa:1075/hsa:1512/hsa:1647/hsa:637/hsa:4000/hsa:27429/hsa:7186/hsa:836/hsa:51807/hsa:55367/hsa:824/hsa:4893/hsa:578/hsa:142/hsa:468/hsa:3709/hsa:8717/hsa:596/hsa:208/hsa:…	71	35	ENSG00000143387/ENSG00000135047/ENSG00000145675/ENSG00000041880/ENSG00000101160/ENSG00000026103/ENSG00000174080/ENSG00000096433/ENSG00000102882/ENSG00000170345/ENSG00000164733/ENSG00000256043/ENSG00000003400/ENSG00000163629/ENSG00000171552/ENSG00000117984/ENSG00000109861/ENSG00000103811/ENSG00000160789/ENSG00000115317/ENSG00000215193/ENSG00000177595/ENSG00000162909/ENSG00000102871/ENSG00000171791…	36	ENSG00000141682/ENSG00000117461/ENSG00000100906/ENSG00000056558/ENSG00000023445/ENSG00000113368/ENSG00000089685/ENSG00000134259/ENSG00000165806/ENSG00000141510/ENSG00000116717/ENSG00000015475/ENSG00000127191/ENSG00000164305/ENSG00000213281/ENSG00000030110/ENSG00000143799/ENSG00000128272/ENSG00000123104/ENSG00000120868/ENSG00000075624/ENSG00000136943/ENSG00000051382/ENSG00000109339/ENSG00000109320…
hsa04630	JAK-STAT signaling pathway - Homo sapiens (human)	70/2822	146/9173	8.81E-06	0.000188463	ENSG00000134853/ENSG00000022267/ENSG00000145675/ENSG00000117461/ENSG00000095752/ENSG00000197461/ENSG00000118971/ENSG00000128342/ENSG00000138356/ENSG00000110092/ENSG00000137193/ENSG00000123496/ENSG00000185338/ENSG00000115415/ENSG00000170677/ENSG00000096968/ENSG00000174564/ENSG00000168685/ENSG00000171552/ENSG00000120833/ENSG00000138378/ENSG00000027697/ENSG00000124762/ENSG00000104432/ENSG00000113494…	PDGFRA/FHL1/PIK3R1/PIK3R3/IL11/PDGFA/CCND2/LIF/AOX1/CCND1/PIM1/IL13RA2/SOCS1/STAT1/SOCS6/JAK2/IL20RB/IL7R/BCL2L1/SOCS2/STAT4/IFNGR1/CDKN1A/IL7/PRLR/STAT5A/EGF/SOCS5/IL17D/AL356234.1/IL15/SOCS3/JAK1/IL27RA/IL11RA/TSLP/IL6/CSF2/IRF9/MIR31HG/CTF1/JAK3/IL6R/STAT6/IFNAR1/OSMR/PTPN11/BCL2/AKT2/PIK3CB/PTPN6/IL21-AS1/IL3RA/IL4R/IL24/CCND3/GRB2/IL15RA/AKT1/EPOR/IL22RA1/STAT5B/LEPR/PIAS4/SOS2/EGFR/PIAS1/CN…	hsa:5156/hsa:2273/hsa:5295/hsa:8503/hsa:3589/hsa:5154/hsa:894/hsa:3976/hsa:316/hsa:595/hsa:5292/hsa:3598/hsa:8651/hsa:6772/hsa:9306/hsa:3717/hsa:53833/hsa:3575/hsa:598/hsa:8835/hsa:6775/hsa:3459/hsa:1026/hsa:3574/hsa:5618/hsa:6776/hsa:1950/hsa:9655/hsa:53342/hsa:5781/hsa:3600/hsa:9021/hsa:3716/hsa:9466/hsa:3590/hsa:85480/hsa:3569/hsa:1437/hsa:10379/hsa:3467/hsa:1489/hsa:3718/hsa:3570/hsa:6778/hsa…	70	38	ENSG00000134853/ENSG00000145675/ENSG00000138356/ENSG00000110092/ENSG00000123496/ENSG00000170677/ENSG00000174564/ENSG00000168685/ENSG00000171552/ENSG00000120833/ENSG00000124762/ENSG00000104432/ENSG00000113494/ENSG00000126561/ENSG00000171150/ENSG00000184557/ENSG00000162434/ENSG00000137070/ENSG00000171889/ENSG00000150281/ENSG00000160712/ENSG00000166888/ENSG00000142166/ENSG00000145623/ENSG00000179295…	32	ENSG00000022267/ENSG00000117461/ENSG00000095752/ENSG00000197461/ENSG00000118971/ENSG00000128342/ENSG00000137193/ENSG00000185338/ENSG00000115415/ENSG00000096968/ENSG00000138378/ENSG00000027697/ENSG00000138798/ENSG00000172458/ENSG00000220412/ENSG00000164136/ENSG00000104998/ENSG00000145777/ENSG00000136244/ENSG00000164400/ENSG00000213928/ENSG00000105639/ENSG00000051382/ENSG00000111679/ENSG00000185291…
hsa04310	Wnt signaling pathway - Homo sapiens (human)	68/2822	173/9173	0.009785045	0.031823432	ENSG00000155011/ENSG00000107984/ENSG00000132386/ENSG00000146374/ENSG00000081059/ENSG00000145423/ENSG00000166949/ENSG00000118971/ENSG00000169750/ENSG00000095739/ENSG00000104415/ENSG00000157240/ENSG00000110092/ENSG00000131196/ENSG00000180340/ENSG00000152284/ENSG00000111186/ENSG00000141510/ENSG00000150687/ENSG00000162738/ENSG00000104290/ENSG00000146122/ENSG00000101333/ENSG00000134245/ENSG00000145349…	DKK2/DKK1/SERPINF1/RSPO3/TCF7/SFRP2/SMAD3/CCND2/RAC3/BAMBI/CCN4/FZD1/CCND1/NFATC1/FZD2/TCF7L1/WNT5B/TP53/PRSS23/VANGL2/FZD3/DAAM2/PLCB4/WNT2B/CAMK2D/RSPO4/FZD4/FZD6/LRP5/LGR5/FZD9/DVL1/PLCB2/PPARD/CAMK2A/BTRC/NLK/FZD10/FOSL1/PLCB1/NFATC4/WNT9A/TBL1XR1/TCF7L2/CSNK2A1/APC2/AL731571.1/MAPK10/NFATC3/JUN/VANGL1/PPP3R1/AL121749.2/CTBP2/SENP2/CCND3/CTNND2/SFRP1/WNT9B/ROR1/PRKCA/AC027307.2/DAAM2-AS1/RAC2…	hsa:27123/hsa:22943/hsa:5176/hsa:84870/hsa:6932/hsa:6423/hsa:4088/hsa:894/hsa:5881/hsa:25805/hsa:8840/hsa:8321/hsa:595/hsa:4772/hsa:2535/hsa:83439/hsa:81029/hsa:7157/hsa:8322/hsa:57216/hsa:7976/hsa:23500/hsa:5332/hsa:7482/hsa:817/hsa:343637/hsa:8322/hsa:8323/hsa:4041/hsa:8549/hsa:8326/hsa:1855/hsa:5330/hsa:5467/hsa:815/hsa:8945/hsa:51701/hsa:11211/hsa:8061/hsa:23236/hsa:4776/hsa:7483/hsa:79718/hs…	68	31	ENSG00000107984/ENSG00000132386/ENSG00000146374/ENSG00000081059/ENSG00000145423/ENSG00000104415/ENSG00000157240/ENSG00000110092/ENSG00000131196/ENSG00000111186/ENSG00000104290/ENSG00000145349/ENSG00000101282/ENSG00000164930/ENSG00000107404/ENSG00000112033/ENSG00000070808/ENSG00000111432/ENSG00000175592/ENSG00000100968/ENSG00000143816/ENSG00000115266/ENSG00000177606/ENSG00000173218/ENSG00000112576…	37	ENSG00000155011/ENSG00000166949/ENSG00000118971/ENSG00000169750/ENSG00000095739/ENSG00000180340/ENSG00000152284/ENSG00000141510/ENSG00000150687/ENSG00000162738/ENSG00000146122/ENSG00000101333/ENSG00000134245/ENSG00000174804/ENSG00000162337/ENSG00000139292/ENSG00000188763/ENSG00000137841/ENSG00000166167/ENSG00000087095/ENSG00000182621/ENSG00000177565/ENSG00000148737/ENSG00000101266/ENSG00000273599…
hsa04110	Cell cycle - Homo sapiens (human)	67/2822	165/9173	0.004324371	0.018508306	ENSG00000092969/ENSG00000147883/ENSG00000105810/ENSG00000147889/ENSG00000166949/ENSG00000118971/ENSG00000110092/ENSG00000156970/ENSG00000169679/ENSG00000141510/ENSG00000124762/ENSG00000145386/ENSG00000123374/ENSG00000093009/ENSG00000157456/ENSG00000170312/ENSG00000081377/ENSG00000112742/ENSG00000091651/ENSG00000111276/ENSG00000158402/ENSG00000164611/ENSG00000166851/ENSG00000116717/ENSG00000006634…	TGFB2/CDKN2B/CDK6/CDKN2A/SMAD3/CCND2/CCND1/BUB1B/BUB1/TP53/CDKN1A/CCNA2/CDK2/CDC45/CCNB2/CDK1/CDC14B/TTK/ORC6/CDKN1B/CDC25C/PTTG1/PLK1/GADD45A/DBF4/CDC6/CDC20/MCM7/CCNB1/MAD2L1/CDC25A/TGFB3/MAD2L2/ESPL1/YWHAG/CDC7/CHEK1/CDKN1C/HDAC2/E2F1/YWHAQ/E2F5/SKP2/ORC1/ABL1/YWHAZ/PKMYT1/CDC25B/CCND3/SMC3/CDC23/CDK7/CDC27/WEE1/RBL2/ORC2/ANAPC11/TFDP1/WEE2-AS1/MCM2/ORC4/FZR1/YWHAB/STAG1/RB1/RAD21/MDM2	hsa:7042/hsa:1030/hsa:1021/hsa:1029/hsa:4088/hsa:894/hsa:595/hsa:701/hsa:699/hsa:7157/hsa:1026/hsa:890/hsa:1017/hsa:8318/hsa:9133/hsa:983/hsa:8555/hsa:7272/hsa:23594/hsa:1027/hsa:995/hsa:9232/hsa:5347/hsa:1647/hsa:10926/hsa:990/hsa:991/hsa:4176/hsa:891/hsa:4085/hsa:993/hsa:7043/hsa:10459/hsa:9700/hsa:7532/hsa:8317/hsa:1111/hsa:1028/hsa:3066/hsa:1869/hsa:10971/hsa:1875/hsa:6502/hsa:4998/hsa:25/hsa…	67	14	ENSG00000110092/ENSG00000124762/ENSG00000081377/ENSG00000119699/ENSG00000129757/ENSG00000134308/ENSG00000112576/ENSG00000103479/ENSG00000141552/ENSG00000198176/ENSG00000228775/ENSG00000166913/ENSG00000118007/ENSG00000135679	53	ENSG00000092969/ENSG00000147883/ENSG00000105810/ENSG00000147889/ENSG00000166949/ENSG00000118971/ENSG00000156970/ENSG00000169679/ENSG00000141510/ENSG00000145386/ENSG00000123374/ENSG00000093009/ENSG00000157456/ENSG00000170312/ENSG00000112742/ENSG00000091651/ENSG00000111276/ENSG00000158402/ENSG00000164611/ENSG00000166851/ENSG00000116717/ENSG00000006634/ENSG00000094804/ENSG00000117399/ENSG00000166508…
hsa04064	NF-kappa B signaling pathway - Homo sapiens (human)	48/2822	105/9173	0.000850758	0.005810495	ENSG00000163739/ENSG00000125538/ENSG00000169429/ENSG00000162692/ENSG00000107201/ENSG00000115594/ENSG00000107562/ENSG00000118503/ENSG00000100065/ENSG00000081041/ENSG00000090339/ENSG00000163734/ENSG00000100906/ENSG00000056558/ENSG00000023445/ENSG00000122861/ENSG00000154589/ENSG00000198286/ENSG00000101017/ENSG00000171552/ENSG00000136869/ENSG00000172175/ENSG00000141655/ENSG00000254087/ENSG00000077150…	CXCL1/IL1B/CXCL8/VCAM1/DDX58/IL1R1/CXCL12/TNFAIP3/CARD10/CXCL2/ICAM1/CXCL3/NFKBIA/TRAF1/BIRC3/PLAU/LY96/CARD11/CD40/BCL2L1/TLR4/MALT1/TNFRSF11A/LYN/NFKB2/MYD88/RELB/IRAK1/GADD45A/CYLD/TRAF5/LTBR/TRAF2/PIDD1/TAB2/PARP1/TRADD/BCL2/CD14/CSNK2A1/PTGS2/NFKB1/TNF/TRAF3/BIRC2/PIAS4/PLCG1/AC087741.1	hsa:2919/hsa:3553/hsa:3576/hsa:7412/hsa:23586/hsa:3554/hsa:6387/hsa:7128/hsa:29775/hsa:2920/hsa:3383/hsa:2921/hsa:4792/hsa:7185/hsa:330/hsa:5328/hsa:23643/hsa:84433/hsa:958/hsa:598/hsa:7099/hsa:10892/hsa:8792/hsa:4067/hsa:4791/hsa:4615/hsa:5971/hsa:3654/hsa:1647/hsa:1540/hsa:7188/hsa:4055/hsa:7186/hsa:55367/hsa:23118/hsa:142/hsa:8717/hsa:596/hsa:929/hsa:1457/hsa:5743/hsa:4790/hsa:7124/hsa:7187/hs…	48	14	ENSG00000115594/ENSG00000107562/ENSG00000154589/ENSG00000101017/ENSG00000171552/ENSG00000172175/ENSG00000184216/ENSG00000083799/ENSG00000111321/ENSG00000177595/ENSG00000102871/ENSG00000171791/ENSG00000170458/ENSG00000262580	34	ENSG00000163739/ENSG00000125538/ENSG00000169429/ENSG00000162692/ENSG00000107201/ENSG00000118503/ENSG00000100065/ENSG00000081041/ENSG00000090339/ENSG00000163734/ENSG00000100906/ENSG00000056558/ENSG00000023445/ENSG00000122861/ENSG00000198286/ENSG00000136869/ENSG00000141655/ENSG00000254087/ENSG00000077150/ENSG00000172936/ENSG00000104856/ENSG00000116717/ENSG00000082512/ENSG00000127191/ENSG00000055208…
hsa04350	TGF-beta signaling pathway - Homo sapiens (human)	45/2822	100/9173	0.001806563	0.009066254	ENSG00000092969/ENSG00000180875/ENSG00000158747/ENSG00000147883/ENSG00000163513/ENSG00000156466/ENSG00000164093/ENSG00000120693/ENSG00000125968/ENSG00000166949/ENSG00000174136/ENSG00000102882/ENSG00000095739/ENSG00000118707/ENSG00000183691/ENSG00000122176/ENSG00000115738/ENSG00000011465/ENSG00000187720/ENSG00000166923/ENSG00000104899/ENSG00000125845/ENSG00000090539/ENSG00000114739/ENSG00000119699…	TGFB2/GREM2/NBL1/CDKN2B/TGFBR2/GDF6/PITX2/SMAD9/ID1/SMAD3/RGMB/MAPK3/BAMBI/TGIF2/NOG/FMOD/ID2/DCN/THSD4/GREM1/AMH/BMP2/CHRD/ACVR2B/TGFB3/GDF5/ID3/SMAD6/NEO1/BMP6/E2F5/ACVR1/TNF/MAPK1/INHBE/SMAD7/SMURF2/ZFYVE9/BMPR2/TFDP1/ACVR1B/SMAD5/SMAD1/LTBP1/TGIF1	hsa:7042/hsa:64388/hsa:4681/hsa:1030/hsa:7048/hsa:392255/hsa:5308/hsa:4093/hsa:3397/hsa:4088/hsa:285704/hsa:5595/hsa:25805/hsa:60436/hsa:9241/hsa:2331/hsa:3398/hsa:1634/hsa:79875/hsa:26585/hsa:268/hsa:650/hsa:8646/hsa:93/hsa:7043/hsa:8200/hsa:3399/hsa:4091/hsa:4756/hsa:654/hsa:1875/hsa:90/hsa:7124/hsa:5594/hsa:83729/hsa:4092/hsa:64750/hsa:9372/hsa:659/hsa:7027/hsa:91/hsa:4090/hsa:4086/hsa:4052/hs…	45	31	ENSG00000180875/ENSG00000158747/ENSG00000163513/ENSG00000164093/ENSG00000120693/ENSG00000125968/ENSG00000174136/ENSG00000102882/ENSG00000183691/ENSG00000122176/ENSG00000115738/ENSG00000011465/ENSG00000187720/ENSG00000166923/ENSG00000125845/ENSG00000090539/ENSG00000119699/ENSG00000125965/ENSG00000137834/ENSG00000067141/ENSG00000153162/ENSG00000115170/ENSG00000100030/ENSG00000101665/ENSG00000157077…	14	ENSG00000092969/ENSG00000147883/ENSG00000156466/ENSG00000166949/ENSG00000095739/ENSG00000118707/ENSG00000104899/ENSG00000114739/ENSG00000117318/ENSG00000133740/ENSG00000232810/ENSG00000139269/ENSG00000108854/ENSG00000049323
hsa04014	Ras signaling pathway - Homo sapiens (human)	110/2822	259/9173	3.59E-05	0.000479564	ENSG00000157404/ENSG00000134853/ENSG00000140285/ENSG00000186469/ENSG00000102755/ENSG00000173511/ENSG00000145431/ENSG00000145675/ENSG00000117461/ENSG00000185634/ENSG00000138685/ENSG00000154188/ENSG00000158186/ENSG00000197461/ENSG00000143344/ENSG00000169750/ENSG00000102882/ENSG00000176485/ENSG00000120156/ENSG00000105976/ENSG00000148082/ENSG00000119630/ENSG00000142627/ENSG00000171552/ENSG00000163235…	KIT/PDGFRA/FGF7/GNG2/FLT1/VEGFB/PDGFC/PIK3R1/PIK3R3/SHC4/FGF2/ANGPT1/MRAS/PDGFA/RGL1/RAC3/MAPK3/PLAAT3/TEK/MET/SHC3/PGF/EPHA2/BCL2L1/TGFA/NGF/SHC2/PLD1/KITLG/FGFR1/CSF1/FGF5/EFNA1/EGF/PLA2G4A/KSR1/FGF1/PAK3/AL356234.1/AFDN/TIAM1/RALA/GNB5/VEGFC/GNB4/GNG11/RASSF5/ABL2/RALB/EXOC2/RRAS2/GRIN2A/NGFR/FGFR3/NRAS/GNGT2/FGF16/RIN1/PTPN11/RASGRP1/PDGFD/AKT2/CALM3/GAB2/INSR/RASSF1/PIK3CB/MAPK10/NFKB1/RAP1A…	hsa:3815/hsa:5156/hsa:2252/hsa:54331/hsa:2321/hsa:7423/hsa:56034/hsa:5295/hsa:8503/hsa:399694/hsa:2247/hsa:284/hsa:22808/hsa:5154/hsa:23179/hsa:5881/hsa:5595/hsa:11145/hsa:7010/hsa:4233/hsa:53358/hsa:5228/hsa:1969/hsa:598/hsa:7039/hsa:4803/hsa:25759/hsa:5337/hsa:4254/hsa:2260/hsa:1435/hsa:2250/hsa:1942/hsa:1950/hsa:5321/hsa:8844/hsa:2246/hsa:5063/hsa:5781/hsa:4301/hsa:7074/hsa:5898/hsa:10681/hsa:…	110	57	ENSG00000134853/ENSG00000140285/ENSG00000186469/ENSG00000173511/ENSG00000145431/ENSG00000145675/ENSG00000138685/ENSG00000154188/ENSG00000158186/ENSG00000143344/ENSG00000102882/ENSG00000105976/ENSG00000171552/ENSG00000163235/ENSG00000049130/ENSG00000077782/ENSG00000184371/ENSG00000138675/ENSG00000006451/ENSG00000069966/ENSG00000150630/ENSG00000127920/ENSG00000266094/ENSG00000143322/ENSG00000144118…	53	ENSG00000157404/ENSG00000102755/ENSG00000117461/ENSG00000185634/ENSG00000197461/ENSG00000169750/ENSG00000176485/ENSG00000120156/ENSG00000148082/ENSG00000119630/ENSG00000142627/ENSG00000134259/ENSG00000129946/ENSG00000075651/ENSG00000169242/ENSG00000138798/ENSG00000116711/ENSG00000141068/ENSG00000113578/ENSG00000077264/ENSG00000220412/ENSG00000130396/ENSG00000156299/ENSG00000114450/ENSG00000112685…
hsa04062	Chemokine signaling pathway - Homo sapiens (human)	70/2822	173/9173	0.003981454	0.017498264	ENSG00000163739/ENSG00000169429/ENSG00000108691/ENSG00000107562/ENSG00000186469/ENSG00000124875/ENSG00000145675/ENSG00000081041/ENSG00000117461/ENSG00000163735/ENSG00000185634/ENSG00000163734/ENSG00000100906/ENSG00000169750/ENSG00000102882/ENSG00000115415/ENSG00000096968/ENSG00000148082/ENSG00000006606/ENSG00000129946/ENSG00000254087/ENSG00000162104/ENSG00000197122/ENSG00000271503/ENSG00000118689…	CXCL1/CXCL8/CCL2/CXCL12/GNG2/CXCL6/PIK3R1/CXCL2/PIK3R3/CXCL5/SHC4/CXCL3/NFKBIA/RAC3/MAPK3/STAT1/JAK2/SHC3/CCL26/SHC2/LYN/ADCY9/SRC/CCL5/FOXO3/PLCB4/ADCY3/CCL28/CXCL14/CXCL10/TIAM1/PLCB2/GNB5/GNB4/GNG11/CCR1/JAK3/CX3CL1/NRAS/GNGT2/ADCY4/PLCB1/GRK4/PTK2/AKT2/ADCY7/PIK3CB/NFKB1/RAP1A/BCAR1/GRK6/GNB3/MAPK1/GNAI1/CXCL11/GRB2/AKT1/VAV3/STAT5B/RAC2/GNAI2/ADCY1/PXN/CCL7/ARRB1/SOS2/RASGRP2/RAP1BP1/BAD/PIK…	hsa:2919/hsa:3576/hsa:6347/hsa:6387/hsa:54331/hsa:5473/hsa:5295/hsa:2920/hsa:8503/hsa:6374/hsa:399694/hsa:2921/hsa:4792/hsa:5881/hsa:5595/hsa:6772/hsa:3717/hsa:53358/hsa:10344/hsa:25759/hsa:4067/hsa:115/hsa:6714/hsa:6352/hsa:2309/hsa:5332/hsa:109/hsa:56477/hsa:9547/hsa:3627/hsa:7074/hsa:5330/hsa:10681/hsa:59345/hsa:2791/hsa:1230/hsa:3718/hsa:6376/hsa:4893/hsa:2793/hsa:196883/hsa:23236/hsa:2868/hs…	70	28	ENSG00000107562/ENSG00000186469/ENSG00000145675/ENSG00000102882/ENSG00000006606/ENSG00000162104/ENSG00000197122/ENSG00000118689/ENSG00000138031/ENSG00000151882/ENSG00000145824/ENSG00000069966/ENSG00000127920/ENSG00000163823/ENSG00000125388/ENSG00000105221/ENSG00000121281/ENSG00000116473/ENSG00000100030/ENSG00000127955/ENSG00000134215/ENSG00000128340/ENSG00000164742/ENSG00000089159/ENSG00000108688…	42	ENSG00000163739/ENSG00000169429/ENSG00000108691/ENSG00000124875/ENSG00000081041/ENSG00000117461/ENSG00000163735/ENSG00000185634/ENSG00000163734/ENSG00000100906/ENSG00000169750/ENSG00000115415/ENSG00000096968/ENSG00000148082/ENSG00000129946/ENSG00000254087/ENSG00000271503/ENSG00000101333/ENSG00000169245/ENSG00000156299/ENSG00000137841/ENSG00000114450/ENSG00000105639/ENSG00000006210/ENSG00000213281…
hsa05166	Human T-cell leukemia virus 1 infection - Homo sapiens (human)	105/2822	262/9173	0.000734722	0.005615373	ENSG00000092969/ENSG00000115594/ENSG00000147883/ENSG00000163513/ENSG00000145675/ENSG00000147889/ENSG00000090339/ENSG00000117461/ENSG00000100906/ENSG00000166949/ENSG00000118971/ENSG00000128016/ENSG00000102882/ENSG00000170345/ENSG00000117394/ENSG00000110092/ENSG00000131196/ENSG00000146592/ENSG00000120738/ENSG00000156970/ENSG00000151729/ENSG00000163132/ENSG00000095015/ENSG00000101017/ENSG00000099250…	TGFB2/IL1R1/CDKN2B/TGFBR2/PIK3R1/CDKN2A/ICAM1/PIK3R3/NFKBIA/SMAD3/CCND2/ZFP36/MAPK3/FOS/SLC2A1/CCND1/NFATC1/CREB5/EGR1/BUB1B/SLC25A4/MSX1/MAP3K1/CD40/NRP1/BCL2L1/TP53/DLG1/CDKN1A/CCNA2/CDK2/ADCY9/NFKB2/STAT5A/CCNB2/RELB/ADCY3/HLA-H/IL15/PTTG1/JAK1/CDC20/LTBR/IL6/CSF2/TLN2/HLA-C/MAD2L1/TGFB3/HLA-A/HLA-DPB1/JAK3/ESPL1/NRAS/TBPL1/FOSL1/ADCY4/ATF4/CHEK1/GPS2/NFATC4/VAC14/E2F1/AKT2/ADCY7/CD4/PIK3CB/MA…	hsa:7042/hsa:3554/hsa:1030/hsa:7048/hsa:5295/hsa:1029/hsa:3383/hsa:8503/hsa:4792/hsa:4088/hsa:894/hsa:7538/hsa:5595/hsa:2353/hsa:6513/hsa:595/hsa:4772/hsa:9586/hsa:1958/hsa:701/hsa:291/hsa:4487/hsa:4214/hsa:958/hsa:8829/hsa:598/hsa:7157/hsa:1739/hsa:1026/hsa:890/hsa:1017/hsa:115/hsa:4791/hsa:6776/hsa:9133/hsa:5971/hsa:109/hsa:3106/hsa:3600/hsa:9232/hsa:3716/hsa:991/hsa:4055/hsa:3569/hsa:1437/hsa:…	105	47	ENSG00000115594/ENSG00000163513/ENSG00000145675/ENSG00000128016/ENSG00000102882/ENSG00000170345/ENSG00000110092/ENSG00000131196/ENSG00000120738/ENSG00000163132/ENSG00000101017/ENSG00000099250/ENSG00000171552/ENSG00000124762/ENSG00000162104/ENSG00000126561/ENSG00000138031/ENSG00000206341/ENSG00000162434/ENSG00000111321/ENSG00000171914/ENSG00000204525/ENSG00000119699/ENSG00000206503/ENSG00000175592…	58	ENSG00000092969/ENSG00000147883/ENSG00000147889/ENSG00000090339/ENSG00000117461/ENSG00000100906/ENSG00000166949/ENSG00000118971/ENSG00000117394/ENSG00000146592/ENSG00000156970/ENSG00000151729/ENSG00000095015/ENSG00000141510/ENSG00000075711/ENSG00000145386/ENSG00000123374/ENSG00000077150/ENSG00000157456/ENSG00000104856/ENSG00000164136/ENSG00000164611/ENSG00000117399/ENSG00000136244/ENSG00000164400…
hsa04060	Cytokine-cytokine receptor interaction - Homo sapiens (human)	107/2822	222/9173	2.85E-08	3.05E-06	ENSG00000163739/ENSG00000092969/ENSG00000125538/ENSG00000169429/ENSG00000115594/ENSG00000008517/ENSG00000108691/ENSG00000107562/ENSG00000163513/ENSG00000139567/ENSG00000124875/ENSG00000156466/ENSG00000164761/ENSG00000081041/ENSG00000163735/ENSG00000157873/ENSG00000026103/ENSG00000095752/ENSG00000163734/ENSG00000028137/ENSG00000128342/ENSG00000215788/ENSG00000123496/ENSG00000144476/ENSG00000174564…	CXCL1/TGFB2/IL1B/CXCL8/IL1R1/IL32/CCL2/CXCL12/TGFBR2/ACVRL1/CXCL6/GDF6/TNFRSF11B/CXCL2/CXCL5/TNFRSF14/FAS/IL11/CXCL3/TNFRSF1B/LIF/TNFRSF25/IL13RA2/ACKR3/IL20RB/IL7R/CD40/NGF/CCL26/CCDC144NL-AS1/TNFRSF19/TNFSF12/IFNGR1/TNFRSF11A/IL7/PRLR/CSF1/CCL5/TNFSF9/TNFRSF10D/CCL28/IL17D/IL15/IL33/IL27RA/IL1A/CD27-AS1/CXCL14/IL11RA/CXCL10/AMH/TSLP/TNFRSF21/LTBR/BMP2/IL6/IL17RA/GDF11/CSF2/MIR31HG/IL26/ACVR2B/T…	hsa:2919/hsa:7042/hsa:3553/hsa:3576/hsa:3554/hsa:9235/hsa:6347/hsa:6387/hsa:7048/hsa:94/hsa:5473/hsa:392255/hsa:4982/hsa:2920/hsa:6374/hsa:8764/hsa:355/hsa:3589/hsa:2921/hsa:7133/hsa:3976/hsa:8718/hsa:3598/hsa:57007/hsa:53833/hsa:3575/hsa:958/hsa:4803/hsa:10344/hsa:23495/hsa:55504/hsa:8742/hsa:3459/hsa:8792/hsa:3574/hsa:5618/hsa:1435/hsa:6352/hsa:8744/hsa:8793/hsa:56477/hsa:53342/hsa:3600/hsa:908…	107	59	ENSG00000115594/ENSG00000107562/ENSG00000163513/ENSG00000139567/ENSG00000164761/ENSG00000157873/ENSG00000026103/ENSG00000028137/ENSG00000123496/ENSG00000144476/ENSG00000174564/ENSG00000168685/ENSG00000101017/ENSG00000006606/ENSG00000239697/ENSG00000104432/ENSG00000113494/ENSG00000184371/ENSG00000125657/ENSG00000173530/ENSG00000151882/ENSG00000137033/ENSG00000215039/ENSG00000145824/ENSG00000137070…	48	ENSG00000163739/ENSG00000092969/ENSG00000125538/ENSG00000169429/ENSG00000008517/ENSG00000108691/ENSG00000124875/ENSG00000156466/ENSG00000081041/ENSG00000163735/ENSG00000095752/ENSG00000163734/ENSG00000128342/ENSG00000215788/ENSG00000134259/ENSG00000233098/ENSG00000127863/ENSG00000027697/ENSG00000141655/ENSG00000271503/ENSG00000172458/ENSG00000164136/ENSG00000104998/ENSG00000115008/ENSG00000169245…
