# Supplementary material for: Derivation and characteristics of induced pluripotent stem cells from a patient with acute myelitis
Source: Front Cell Dev Biol. 2023 Jul 14;11:1172385. doi: 10.3389/fcell.2023.1172385 (PMC10375497; doi:10.3389/fcell.2023.1172385)
Supplement: Supplementary file 2 [file Table2.XLS]

gene_id	P_HAF1	P_HAF2	P_HAF3	HEF1	HEF2	HEF3	P_HAF	HEF	log2FoldChange	pvalue	padj	gene_name	gene_chr	gene_start	gene_end	gene_strand	gene_length	gene_biotype	gene_description	tf_family
ENSG00000143387	36785.2873870491	28148.9315191117	30562.4148880343	174.524491542749	148.726951271334	182.505824430893	31832.2112647317	168.585755748325	7.56145927050963	0	0	CTSK	1	150796208	150808260	-	1824	protein_coding	cathepsin K [Source:HGNC Symbol;Acc:HGNC:2536]	-
ENSG00000135480	846.142716846491	875.460057515101	970.219300996775	20421.2026104126	20694.1617815255	20135.1746729078	897.274025119456	20416.8463549487	-4.50779396109565	0	0	KRT7	12	52232520	52252186	+	3999	protein_coding	keratin 7 [Source:HGNC Symbol;Acc:HGNC:6445]	-
ENSG00000145681	16.4405968299189	21.6800250092183	21.2900787052584	20941.1018852189	21294.5779922135	19852.1442499936	19.8035668481319	20695.9413758087	-10.0248413764997	0	0	HAPLN1	5	83637805	83720855	-	6198	protein_coding	hyaluronan and proteoglycan link protein 1 [Source:HGNC Symbol;Acc:HGNC:2380]	-
ENSG00000163739	71.2425862629817	66.072457170951	91.2431944511074	10530.2566897162	10338.3592485586	11145.5428609669	76.1860792950134	10671.3862664139	-7.12812235656255	0	0	CXCL1	4	73869393	73871308	+	1362	protein_coding	C-X-C motif chemokine ligand 1 [Source:HGNC Symbol;Acc:HGNC:4602]	-
ENSG00000164176	152.349530623915	143.501117918159	173.362069457104	8068.54280900794	7765.01576452432	7568.62389551646	156.404239333059	7800.72748968291	-5.6396051139681	0	0	EDIL3	5	83940554	84384880	-	5825	protein_coding	EGF like repeats and discoidin domains 3 [Source:HGNC Symbol;Acc:HGNC:3173]	-
ENSG00000136960	6879.84175342671	7198.80068520377	7020.65690637688	50.5202475518485	36.7227040176133	56.606084582844	7033.09978166912	47.9496787174352	7.1997061896011	0	0	ENPP2	8	119557086	119673453	-	6729	protein_coding	ectonucleotide pyrophosphatase/phosphodiesterase 2 [Source:HGNC Symbol;Acc:HGNC:3357]	-
ENSG00000170421	10.9603978866126	23.7447892958105	33.455837965406	10804.9031264072	10921.3321748382	10865.4403389793	22.720341715943	10863.8918800749	-8.88776262805404	9.75747869025741e-307	3.07123611403488e-303	KRT8	12	52897187	52949954	-	6881	protein_coding	keratin 8 [Source:HGNC Symbol;Acc:HGNC:6446]	-
ENSG00000204941	18757.6249431488	14253.0678703461	17298.6958546583	182.791441142143	243.287914116688	232.280140184773	16769.7962227177	219.453165147868	6.25610368325639	8.22339744407208e-288	2.2648264485655e-284	PSG5	19	43166256	43186536	-	4678	protein_coding	pregnancy specific beta-1-glycoprotein 5 [Source:HGNC Symbol;Acc:HGNC:9522]	-
ENSG00000163017	8.76831830929006	17.5504964360339	10.1381327167897	10260.2030028027	9838.93047391903	9840.67501463475	12.1523158207045	9979.93616378549	-9.67601921471729	6.29903531670486e-269	1.54207383481065e-265	ACTG2	2	73892314	73919865	+	3811	protein_coding	actin gamma 2, smooth muscle [Source:HGNC Symbol;Acc:HGNC:145]	-
ENSG00000111057	122.756456330061	86.7201000368732	125.712845688192	6289.31154522739	6196.0382353718	6824.93706013496	111.729800685042	6436.76228024472	-5.84889316251434	3.18218455746513e-264	7.01130723546293e-261	KRT18	12	52948871	52952906	+	3069	protein_coding	keratin 18 [Source:HGNC Symbol;Acc:HGNC:6430]	-
ENSG00000170961	6663.92191506045	5416.90910587468	6107.21114859412	170.850291720797	180.859317286745	189.337593259857	6062.68072317642	180.349067422466	5.07147294636624	2.81133414264727e-260	5.63110228772247e-257	HAS2	8	121612116	121641440	-	4240	protein_coding	hyaluronan synthase 2 [Source:HGNC Symbol;Acc:HGNC:4819]	-
ENSG00000092969	27.4009947165314	27.8743178689949	27.3729583353322	3913.02281037954	3653.90904975252	4078.56599089146	27.5494236402862	3881.83261700784	-7.13846820007687	7.79341274692477e-259	1.43093552544161e-255	TGFB2	1	218345336	218444619	+	6050	protein_coding	transforming growth factor beta 2 [Source:HGNC Symbol;Acc:HGNC:11768]	-
ENSG00000163453	1887.38051607469	1953.26701511624	2043.84755570481	29364.2049770453	27905.5827829843	31775.5327904868	1961.49836229858	29681.7735168388	-3.91946168781548	1.0291388600248e-256	1.74423203868665e-253	IGFBP7	4	57030773	57110385	-	1930	protein_coding	insulin like growth factor binding protein 7 [Source:HGNC Symbol;Acc:HGNC:5476]	-
ENSG00000233608	3538.01643779854	3231.35610851682	3546.31882433304	124.922793946389	124.857193659885	135.659409603712	3438.56379021613	128.479799069995	4.74285130451728	8.16622110922328e-250	1.2851882121394e-246	TWIST2	2	238848032	238910534	+	1869	protein_coding	twist family bHLH transcription factor 2 [Source:HGNC Symbol;Acc:HGNC:20670]	bHLH
ENSG00000060718	52.6099098557404	83.6229536069848	68.93930247417	6244.30259740847	5300.92232494247	6694.15748540908	68.3907219789651	6079.79413592001	-6.47113300208234	3.33266963792368e-240	4.89524734215817e-237	COL11A1	1	102876467	103108872	-	9091	protein_coding	collagen type XI alpha 1 chain [Source:HGNC Symbol;Acc:HGNC:2186]	-
ENSG00000149968	72317.8012956584	70152.4314012572	71289.3216379219	0.918549955488154	8.26260840396298	1.95193395113255	71253.1847782792	3.71103077019456	14.2155450562485	6.35796156068301e-233	8.75531044165804e-230	MMP3	11	102835801	102843609	-	1854	protein_coding	matrix metallopeptidase 3 [Source:HGNC Symbol;Acc:HGNC:7173]	-
ENSG00000126709	392.38224434073	376.81948230308	380.179976879614	13229.8750088959	12146.0343538256	16939.8587949038	383.127234507808	14105.2560525418	-5.20234529707802	1.09623364100836e-221	1.42078328307866e-218	IFI6	1	27666064	27672198	-	842	protein_coding	interferon alpha inducible protein 6 [Source:HGNC Symbol;Acc:HGNC:4054]	-
ENSG00000074527	473.489188701663	597.749260968447	518.058581827954	12980.0294210031	12490.3097039907	15012.3240181604	529.765677166022	13494.2210477181	-4.67048462090641	7.1379645887145e-219	8.73726521017481e-216	NTN4	12	95657807	95791152	-	4166	protein_coding	netrin 4 [Source:HGNC Symbol;Acc:HGNC:13658]	-
ENSG00000196549	11566.5078897423	9798.33892202337	9211.50738647513	499.691175785556	459.951867820606	454.800610613884	10192.1180660803	471.481218073349	4.43394014751489	6.3315686779591e-215	7.34228698323542e-212	MME	3	155024124	155183729	+	9620	protein_coding	membrane metalloendopeptidase [Source:HGNC Symbol;Acc:HGNC:7154]	-
ENSG00000106484	126.044575696045	104.270596472907	138.892418220019	3620.00537457881	3437.2450960486	3916.55547294746	123.069196796324	3657.93531452496	-4.89329108510219	1.12061134894683e-207	1.23452149256728e-204	MEST	7	130486171	130506465	+	4767	protein_coding	mesoderm specific transcript [Source:HGNC Symbol;Acc:HGNC:7028]	-
ENSG00000183160	4218.65714655718	6097.24893830682	5035.61052042945	22.0451989317157	25.7058928123293	38.0627120470847	5117.17220176448	28.6046012637099	7.48836604105269	4.86050632877879e-207	5.09959694961824e-204	TMEM119	12	108589851	108598320	-	3184	protein_coding	transmembrane protein 119 [Source:HGNC Symbol;Acc:HGNC:27884]	-
ENSG00000125538	66.8584271083367	68.1372214575432	82.1188750059967	2329.44268711796	2421.86232996159	2251.5558126314	72.3715078572922	2334.28694323698	-5.00960161078489	2.97651242012321e-206	2.9809771887534e-203	IL1B	2	112829751	112836816	-	3009	protein_coding	interleukin 1 beta [Source:HGNC Symbol;Acc:HGNC:5992]	-
ENSG00000148677	402.246602438682	284.937471549726	414.649628116699	13269.3726569819	13229.3541223452	11917.5327386398	367.277900701702	12805.4198393223	-5.12396253897179	7.11283191679186e-202	6.813783722725e-199	ANKRD1	10	90912096	90921276	-	1979	protein_coding	ankyrin repeat domain 1 [Source:HGNC Symbol;Acc:HGNC:15819]	-
ENSG00000143320	2428.82417167335	2090.57384017462	2492.96683505859	56.0315472847774	65.1827996312635	54.6541506317114	2337.45494896885	58.6228325159174	5.31626547296678	3.42165818027694e-197	3.14122477858507e-194	CRABP2	1	156699606	156705816	-	1082	protein_coding	cellular retinoic acid binding protein 2 [Source:HGNC Symbol;Acc:HGNC:2339]	-
ENSG00000197635	2973.55594663799	2914.41479052492	2498.03590141698	54.1944473738011	76.1996108365475	60.5099524851091	2795.3355461933	63.6346702318192	5.45630484159161	8.04916226297745e-196	7.09388768560728e-193	DPP4	2	161992245	162074215	-	4678	protein_coding	dipeptidyl peptidase 4 [Source:HGNC Symbol;Acc:HGNC:3009]	-
ENSG00000101384	259.761429912718	306.617496558944	262.577637364854	6985.57241148741	6252.04035899866	8145.42037807613	276.318854612172	7127.6777161874	-4.68874347313396	1.61712175781225e-191	1.37038629576451e-188	JAG1	20	10637684	10673999	-	9298	protein_coding	jagged canonical Notch ligand 1 [Source:HGNC Symbol;Acc:HGNC:6188]	-
ENSG00000082482	5412.24447640929	3541.07075150565	4312.76165772234	67.9726967061234	66.1008672317039	54.6541506317114	4422.02562854576	62.9092381898462	6.13379536360272	1.11757759987248e-182	9.11984713258899e-180	KCNK2	1	215005775	215237093	+	3910	protein_coding	potassium two pore domain channel subfamily K member 2 [Source:HGNC Symbol;Acc:HGNC:6277]	-
ENSG00000124785	2201.94393542047	1767.43822932294	2074.26195385518	24.8008487981802	17.4432844083663	25.3751413647232	2014.54803953286	22.5397581904232	6.48437126839496	1.71118592448923e-171	1.34651998122397e-168	NRN1	6	5997999	6007605	-	2286	protein_coding	neuritin 1 [Source:HGNC Symbol;Acc:HGNC:17972]	-
ENSG00000154678	113.988138020771	106.335360759499	88.2017546360705	2624.29722282966	2692.69227209149	2291.57045862961	102.84175113878	2536.18665118359	-4.62602424134546	3.22293559251465e-170	2.44865310034052e-167	PDE1C	7	31751179	32428131	-	14131	protein_coding	phosphodiesterase 1C [Source:HGNC Symbol;Acc:HGNC:8776]	-
ENSG00000196154	28215.3522795068	21134.9272375579	23200.1029091016	1433.85648051701	1551.53424474416	1455.16676056932	24183.4608087221	1480.18582861016	4.03013527879801	8.14599751921306e-165	5.98269211136071e-162	S100A4	1	153543613	153550136	-	946	protein_coding	S100 calcium binding protein A4 [Source:HGNC Symbol;Acc:HGNC:10494]	-
ENSG00000180730	17.5366366185801	26.8419357256988	15.2071990751846	1848.12251044217	1906.82640611457	2115.89640302768	19.8619238064878	1956.94843986147	-6.62141576538114	5.4969911495949e-163	3.90694212900078e-160	SHISA2	13	26044597	26051031	-	2860	protein_coding	shisa family member 2 [Source:HGNC Symbol;Acc:HGNC:20366]	-
ENSG00000149090	4067.40365572193	4944.07808424507	4136.3581484502	139.619593234199	157.907627275737	198.121296039954	4382.61329613907	165.216172183297	4.73073524558688	2.6697678473981e-162	1.83821859317882e-159	PAMR1	11	35431823	35530300	-	3863	protein_coding	peptidase domain containing associated with muscle regeneration 1 [Source:HGNC Symbol;Acc:HGNC:24554]	-
ENSG00000189184	8552.39847092379	6808.56023503784	7821.56939100326	570.419522358144	584.809061480491	520.190397976825	7727.50936565497	558.472993938486	3.79018799334027	1.64093648534947e-159	1.09559859338499e-156	PCDH18	4	137518918	137532494	-	6686	protein_coding	protocadherin 18 [Source:HGNC Symbol;Acc:HGNC:14268]	-
ENSG00000157404	73.4346658403043	71.2343678874315	71.980742289207	1628.5890710805	1538.681298338	1792.85133411525	72.2165920056476	1653.37390117791	-4.51710516542695	4.17146287804994e-158	2.70323063506101e-155	KIT	4	54657918	54740715	+	5563	protein_coding	KIT proto-oncogene, receptor tyrosine kinase [Source:HGNC Symbol;Acc:HGNC:6342]	-
ENSG00000100292	3291.40748534976	4297.8068625417	3360.79099561579	175.443041498237	175.350911684103	165.914385846267	3650.00178116908	172.236113009536	4.40520854606842	8.00457429534221e-158	5.03899386997929e-155	HMOX1	22	35380361	35394207	+	2299	protein_coding	heme oxygenase 1 [Source:HGNC Symbol;Acc:HGNC:5013]	-
ENSG00000126785	81.1069443609331	76.3962786039121	64.8840493874542	1625.83342121403	1534.09096033579	1549.83555719924	74.1290907840998	1569.91997958302	-4.4065612247005	2.69105767988416e-157	1.64700205169132e-154	RHOJ	14	63204114	63293508	+	4082	protein_coding	ras homolog family member J [Source:HGNC Symbol;Acc:HGNC:688]	-
ENSG00000100234	11904.0881446499	18752.1892508305	14502.5988513677	453.763678011148	410.376217396828	509.454761245596	15052.9587489494	457.864885551191	5.03924317395738	7.88271890466074e-151	4.69405258449703e-148	TIMP3	22	32801701	32863043	+	4603	protein_coding	TIMP metallopeptidase inhibitor 3 [Source:HGNC Symbol;Acc:HGNC:11822]	-
ENSG00000134853	7607.61217309779	8840.28829304458	7568.11607308352	607.16152057767	556.348965866841	687.080750798658	8005.33884640863	616.863745747723	3.69828434536504	1.50519593202791e-149	8.7273636764134e-147	PDGFRA	4	54229280	54298245	+	9547	protein_coding	platelet derived growth factor receptor alpha [Source:HGNC Symbol;Acc:HGNC:8803]	-
ENSG00000134531	11705.7049429022	13020.4035912505	12586.4917678944	1514.68887659997	1607.53636837102	1669.8794951939	12437.5334340157	1597.36824672163	2.96102988472479	4.42604697112076e-149	2.50048956191548e-146	EMP1	12	13196723	13219941	+	7833	protein_coding	epithelial membrane protein 1 [Source:HGNC Symbol;Acc:HGNC:3333]	-
ENSG00000137959	53.7059496444016	25.8095535824027	30.4143981503691	2752.894216598	2266.70890548718	2510.18706115646	36.6433004590578	2509.93006108054	-6.10588436865509	9.59753305732958e-149	5.28656114630356e-146	IFI44L	1	78619922	78646145	+	10240	protein_coding	interferon induced protein 44 like [Source:HGNC Symbol;Acc:HGNC:17817]	-
ENSG00000046604	8.76831830929006	11.3562035762572	6.08287963007383	2779.53216530715	2577.93382203645	2911.3094881142	8.73580050520703	2756.25849181927	-8.30402802466415	1.09411261183931e-147	5.87965443333064e-145	DSG2	18	31498177	31549008	+	6056	protein_coding	desmoglein 2 [Source:HGNC Symbol;Acc:HGNC:3049]	-
ENSG00000166250	6289.0763073383	6927.28418151689	6301.86329675649	770.663412654561	798.718812383088	842.259499913695	6506.07459520389	803.880574983782	3.01690440745405	1.01840699915369e-146	5.34251462198885e-144	CLMP	11	123069872	123195248	-	5057	protein_coding	CXADR like membrane protein [Source:HGNC Symbol;Acc:HGNC:24039]	-
ENSG00000157601	30.6891140825152	52.6514893081016	34.469651237085	2700.53686913517	2167.55760463962	3024.52165727989	39.2700848759006	2630.87204368489	-6.06328868952153	1.48156631249618e-146	7.5914768751694e-144	MX1	21	41420304	41459214	+	8616	protein_coding	MX dynamin like GTPase 1 [Source:HGNC Symbol;Acc:HGNC:7532]	-
ENSG00000131386	1439.10024251223	1392.68351130645	1376.75842294004	15.6153492432986	9.18067600440332	19.5193395113255	1402.84739225291	14.7717882530091	6.57695908760359	2.08260003817051e-145	1.04286196911388e-142	GALNT15	3	16174680	16231992	+	6401	protein_coding	polypeptide N-acetylgalactosaminyltransferase 15 [Source:HGNC Symbol;Acc:HGNC:21531]	-
ENSG00000087116	2888.06484312241	5287.86133796267	3862.62856509688	40.4161980414788	36.7227040176133	45.8704478516149	4012.85158206065	41.0031166369023	6.614158481745	2.43487715347983e-145	1.19216996272491e-142	ADAMTS2	5	179110853	179345461	-	8755	protein_coding	ADAM metallopeptidase with thrombospondin type 1 motif 2 [Source:HGNC Symbol;Acc:HGNC:218]	-
ENSG00000143248	21.9207957732252	28.9067000122911	22.3038919769374	1606.54387214878	1638.75066678599	1339.02669047693	24.3771292541512	1528.10707647057	-5.96868701508982	6.16673603406713e-144	2.95373250083915e-141	RGS5	1	163111121	163321791	-	6624	protein_coding	regulator of G protein signaling 5 [Source:HGNC Symbol;Acc:HGNC:10001]	-
ENSG00000110031	5264.27910494002	3200.38464421794	4172.85542623065	74.4025463945405	95.4790304457945	74.1734901430369	4212.5063917962	81.3516889944573	5.69357423756262	2.44798847623235e-143	1.14758574674101e-140	LPXN	11	58526871	58578220	-	2467	protein_coding	leupaxin [Source:HGNC Symbol;Acc:HGNC:14061]	-
ENSG00000180875	5280.71970176994	6675.38293855264	5053.85915931967	5.51129973292892	5.50840560264199	3.9038679022651	5669.98726654742	4.974524412612	10.1489550150839	3.64077344883309e-143	1.67119086246124e-140	GREM2	1	240489573	240612155	-	4176	protein_coding	gremlin 2, DAN family BMP antagonist [Source:HGNC Symbol;Acc:HGNC:17655]	-
ENSG00000169429	162.213888721866	68.1372214575432	166.265376555351	17760.1633893635	19674.1886774363	14967.4295372844	132.205495578254	17467.2605346947	-7.04632071035018	5.80980088815331e-143	2.61239475446289e-140	CXCL8	4	73740541	73743716	+	2239	protein_coding	C-X-C motif chemokine ligand 8 [Source:HGNC Symbol;Acc:HGNC:6025]	-
ENSG00000198947	75.6267454176268	92.9143928966498	88.2017546360705	1441.20488016091	1367.00265705565	1345.85845930589	85.5809643167824	1384.68866550749	-4.01437415986803	1.9709355247338e-136	8.68512448329196e-134	DMD	X	31097677	33339441	-	18910	protein_coding	dystrophin [Source:HGNC Symbol;Acc:HGNC:2928]	-
ENSG00000162692	7.6722785206288	3.09714642988833	8.11050617343177	3283.81609087015	3277.50133357198	3292.91257556061	6.29331037464963	3284.74333333425	-9.03114496982874	1.25111216157959e-135	5.40504985413392e-133	VCAM1	1	100719742	100739045	+	6049	protein_coding	vascular cell adhesion molecule 1 [Source:HGNC Symbol;Acc:HGNC:12663]	-
ENSG00000187134	3746.26399764418	2352.79890457183	3526.04255889946	40.4161980414788	61.5105292295022	53.6781836561451	3208.36848703849	51.8683036423754	5.95115029586325	2.40727772135649e-135	1.01999134682015e-132	AKR1C1	10	4963253	4983283	+	8765	protein_coding	aldo-keto reductase family 1 member C1 [Source:HGNC Symbol;Acc:HGNC:384]	-
ENSG00000111912	298.122822515862	287.002235836318	243.315185202953	3997.52940628445	3855.88392184939	3307.55208019411	276.146747851711	3720.32180277598	-3.75266563503393	3.93881860393049e-135	1.63743377925284e-132	NCOA7	6	125781161	125932034	+	7647	protein_coding	nuclear receptor coactivator 7 [Source:HGNC Symbol;Acc:HGNC:21081]	-
ENSG00000107201	249.897071814767	193.055460796372	224.052733041053	2977.93895569259	2745.94019291703	2652.67823958914	222.335088550731	2792.18579606625	-3.65153425984219	3.65935557576479e-132	1.49308484075603e-129	DDX58	9	32455302	32526208	-	4640	protein_coding	DExD/H-box helicase 58 [Source:HGNC Symbol;Acc:HGNC:19102]	-
ENSG00000136235	8581.99154521765	14734.1579491221	9801.54671059229	198.406790385441	164.334100478819	248.8715787694	11039.2320683107	203.87082321122	5.75956096242862	4.15981254509155e-131	1.66642090556368e-128	GPNMB	7	23235967	23275108	+	6040	protein_coding	glycoprotein nmb [Source:HGNC Symbol;Acc:HGNC:4462]	-
ENSG00000175567	30.6891140825152	33.0362285854755	40.5525308671589	1212.48594124436	1230.21058459004	1059.90013546497	34.7592911783832	1167.53222043313	-5.06690559922688	2.20601262572879e-130	8.67947788976471e-128	UCP2	11	73974672	73983246	-	3171	protein_coding	uncoupling protein 2 [Source:HGNC Symbol;Acc:HGNC:12518]	-
ENSG00000111348	132.620814428012	131.112532198606	163.223936740314	1741.57071560554	1868.26756689607	1824.08227733337	142.319094455644	1811.30685327833	-3.66863571333746	1.43991338947827e-128	5.56589679129383e-126	ARHGDIB	12	14942031	14961728	-	2042	protein_coding	Rho GDP dissociation inhibitor beta [Source:HGNC Symbol;Acc:HGNC:679]	-
ENSG00000126778	44.9376313351116	28.9067000122911	46.6354104972327	1150.02454427117	1188.89754257023	1176.04020555736	40.1599139482118	1171.65409746625	-4.86787890130555	3.15875882084997e-128	1.19994712241013e-125	SIX1	14	60643421	60658259	-	5439	protein_coding	SIX homeobox 1 [Source:HGNC Symbol;Acc:HGNC:10887]	Homeobox
ENSG00000115594	3213.58866035481	3535.90884078917	3062.72989374217	340.782033486105	305.71651094663	359.155847008389	3270.74246496205	335.218130480375	3.28684695231194	1.87717939395154e-127	7.01015145541258e-125	IL1R1	2	102064544	102179874	+	7123	protein_coding	interleukin 1 receptor type 1 [Source:HGNC Symbol;Acc:HGNC:5993]	-
ENSG00000167641	42.7455517577891	32.0038464421794	58.8011697573803	1405.38143189688	1490.9417831151	1373.18553462175	44.5168559857829	1423.16958321124	-4.99648284778225	1.47366896530498e-126	5.41155805209409e-124	PPP1R14A	19	38251237	38256532	-	1442	protein_coding	protein phosphatase 1 regulatory inhibitor subunit 14A [Source:HGNC Symbol;Acc:HGNC:14871]	-
ENSG00000155011	33.977233448499	26.8419357256988	31.4282114220481	1003.05655139306	956.626439658825	1062.82803639167	30.7491268654153	1007.50367581452	-5.0359684713741	2.69735893925176e-126	9.74277205057934e-124	DKK2	4	106921802	107283806	-	4335	protein_coding	dickkopf WNT signaling pathway inhibitor 2 [Source:HGNC Symbol;Acc:HGNC:2892]	-
ENSG00000141052	26.3049549278702	10.3238214329611	5.06906635839486	1974.88240429953	2047.29074898194	2103.20883234532	13.8992809064087	2041.79399520893	-7.22174445217458	4.20198472198592e-126	1.49326337708897e-123	MYOCD	17	12665890	12768949	+	8875	protein_coding	myocardin [Source:HGNC Symbol;Acc:HGNC:16067]	-
ENSG00000165072	33.977233448499	41.2952857318444	33.455837965406	981.011352461348	982.332332471155	1091.1310786831	36.2427857152498	1018.15825453853	-4.81126405451907	2.80927000435339e-124	9.82486444538384e-122	MAMDC2	9	70043848	70226972	+	3589	protein_coding	MAM domain containing 2 [Source:HGNC Symbol;Acc:HGNC:23673]	-
ENSG00000130702	43.8415915464503	46.4571964483249	64.8840493874542	2256.87724063439	1876.53017530004	2858.60727143362	51.7276124607431	2330.67156245602	-5.49085937737602	1.67834183083402e-122	5.77795399355718e-120	LAMA5	20	62307955	62367312	-	14291	protein_coding	laminin subunit alpha 5 [Source:HGNC Symbol;Acc:HGNC:6485]	-
ENSG00000079931	1591.44977313615	1687.94480428914	1632.23936740314	180.954341231166	188.203858090268	198.121296039954	1637.21131494281	189.093165120463	3.11458175670687	1.10353907609901e-120	3.7406579174907e-118	MOXD1	6	132296055	132401475	-	5223	protein_coding	monooxygenase DBH like 1 [Source:HGNC Symbol;Acc:HGNC:21063]	-
ENSG00000130176	149.061411257931	116.65918219246	175.389696000462	2239.42479148012	2276.80764909202	2287.66659072735	147.036763150284	2267.9663437665	-3.94676729813636	1.48884682099035e-120	4.97026697073944e-118	CNN1	19	11538767	11550323	+	2837	protein_coding	calponin 1 [Source:HGNC Symbol;Acc:HGNC:2155]	-
ENSG00000164929	2055.07460373986	1400.94256845282	1801.54618377353	13.7782493323223	14.6890816070453	5.85580185339765	1752.5211186554	11.4410442642551	7.24850540487404	6.22278812115667e-120	2.0463685175141e-117	BAALC	8	103140713	103230305	+	3994	protein_coding	BAALC binder of MAP3K1 and KLF4 [Source:HGNC Symbol;Acc:HGNC:14333]	-
ENSG00000022267	1096.03978866126	882.686732518173	986.440313343639	7897.69251728715	7958.72802821723	7629.13384800157	988.388944841023	7828.51813116865	-2.9858701680852	1.46279478885113e-119	4.73967023275837e-117	FHL1	X	136146702	136211359	+	5862	protein_coding	four and a half LIM domains 1 [Source:HGNC Symbol;Acc:HGNC:3702]	-
ENSG00000173641	4174.81555501073	4921.36567709255	4322.89979043913	1.83709991097631	4.59033800220166	4.87983487783138	4473.02700751414	3.76909093033645	10.2208314621758	1.35749342575818e-118	4.3347322680768e-116	HSPB7	1	16014028	16019594	-	3910	protein_coding	heat shock protein family B (small) member 7 [Source:HGNC Symbol;Acc:HGNC:5249]	-
ENSG00000117152	2607.47865722513	1860.35262221959	2284.12130109272	33362.6529332852	34224.6420768151	28024.8917033856	2250.65086017915	31870.7289044953	-3.82392849114365	2.49658167408455e-118	7.85816914644356e-116	RGS4	1	163068775	163076802	+	4836	protein_coding	regulator of G protein signaling 4 [Source:HGNC Symbol;Acc:HGNC:10000]	-
ENSG00000115339	19.7287161959026	12.3885857195533	25.3453317919743	1053.57679894491	1058.5319433077	967.183272786179	19.1542112358101	1026.4306716796	-5.74240165353653	2.04936677878196e-116	6.3596758080145e-114	GALNT3	2	165747588	165794659	-	4589	protein_coding	polypeptide N-acetylgalactosaminyltransferase 3 [Source:HGNC Symbol;Acc:HGNC:4125]	-
ENSG00000107984	19084.2448001698	12121.1987444396	17332.1516926237	879.970857357651	892.361707628002	829.571929231334	16179.198412411	867.301498072329	4.2213943965458	1.17977229657489e-115	3.61026708478257e-113	DKK1	10	52314281	52318042	+	2221	protein_coding	dickkopf WNT signaling pathway inhibitor 1 [Source:HGNC Symbol;Acc:HGNC:2891]	-
ENSG00000140285	4347.98984161921	2717.22980115536	3609.17524717714	5.51129973292892	4.59033800220166	4.87983487783138	3558.1316299839	4.99382420432065	9.47614509727751	2.33029587612704e-115	7.03334370393247e-113	FGF7	15	49423178	49488775	+	6575	protein_coding	fibroblast growth factor 7 [Source:HGNC Symbol;Acc:HGNC:3685]	-
ENSG00000133106	65.7623873196755	47.489578591621	66.9116759308121	1126.14224542848	1053.02353770506	1069.65980522064	60.0545472807029	1082.94186278472	-4.17348121800298	1.20121603347271e-113	3.57653957641948e-111	EPSTI1	13	42886388	42992271	-	4924	protein_coding	epithelial stromal interaction 1 [Source:HGNC Symbol;Acc:HGNC:16465]	-
ENSG00000170624	2500.06675793633	2131.86912590647	2283.10748782104	1.83709991097631	4.59033800220166	8.78370278009648	2305.01445722128	5.07038023109148	8.8479995871048	3.91104412586996e-113	1.14896046967057e-110	SGCD	5	155870344	156767788	+	10584	protein_coding	sarcoglycan delta [Source:HGNC Symbol;Acc:HGNC:10807]	-
ENSG00000176046	4284.41953387686	2633.60684754837	3510.83535982428	43.1718479079432	33.9685012162923	72.2215561919044	3476.28724708317	49.7873017720466	6.12956083695756	1.26300990405614e-111	3.66156542316697e-109	NUPR1	16	28532708	28539174	-	5674	protein_coding	nuclear protein 1, transcriptional regulator [Source:HGNC Symbol;Acc:HGNC:29990]	-
ENSG00000153029	1117.96058443448	1116.00509690309	910.404317967716	33.9863483530617	29.3781632140906	44.8944808760487	1048.12333310176	36.0863308144003	4.86407232905988	8.81631265413682e-111	2.52272489231944e-108	MR1	1	181033425	181061938	+	9348	protein_coding	major histocompatibility complex, class I-related [Source:HGNC Symbol;Acc:HGNC:4975]	-
ENSG00000077092	31.7851538711765	28.9067000122911	32.4420246937271	967.233103129026	1091.58237692355	860.802872449455	31.0446261923982	973.206117500678	-4.97068752042539	1.24512502649741e-110	3.51715893702787e-108	RARB	3	25174332	25597932	+	3697	protein_coding	retinoic acid receptor beta [Source:HGNC Symbol;Acc:HGNC:9865]	THR-like
ENSG00000172061	1782.16069636321	3599.91653367353	2209.09911898848	13.7782493323223	17.4432844083663	17.567405560193	2530.39211634174	16.2629797669605	7.2829610017295	1.34928484195044e-110	3.76313834464482e-108	LRRC15	3	194355247	194369743	-	5940	protein_coding	leucine rich repeat containing 15 [Source:HGNC Symbol;Acc:HGNC:20818]	-
ENSG00000184500	1340.45666153272	1295.63958983662	1295.65336120573	144.21234301164	133.119802063848	154.202782139471	1310.58320419169	143.84497573832	3.18835998797136	1.55529351554444e-110	4.28347275349882e-108	PROS1	3	93873051	93980003	-	5270	protein_coding	protein S [Source:HGNC Symbol;Acc:HGNC:9456]	-
ENSG00000113361	10.9603978866126	8.25905714636887	8.11050617343177	1742.48926556103	1598.35569236662	2373.55168457718	9.10998706880441	1904.79888083494	-7.71329361430302	1.60804170508314e-110	4.37407196149344e-108	CDH6	5	31193686	31329146	+	12443	protein_coding	cadherin 6 [Source:HGNC Symbol;Acc:HGNC:1765]	-
ENSG00000180447	948.074417191988	1039.60881829918	972.246927540133	64.2984968841708	65.1827996312635	79.0533250208683	986.643387677101	69.5115405121009	3.8292539261861	2.78705452551323e-110	7.48867955617475e-108	GAS1	9	86944362	86947506	-	3145	protein_coding	growth arrest specific 1 [Source:HGNC Symbol;Acc:HGNC:4165]	-
ENSG00000138642	80.0109045722718	80.5258071770965	87.1879413643915	1157.37294391507	1028.23571249317	1030.62112619799	82.5748843712533	1072.07659420208	-3.69795634363326	5.72969574759571e-109	1.52099260731056e-106	HERC6	4	88378739	88443111	+	5793	protein_coding	HECT and RLD domain containing E3 ubiquitin protein ligase family member 6 [Source:HGNC Symbol;Acc:HGNC:26072]	-
ENSG00000138829	310.179260191136	452.183378763696	307.185421318728	6031.19900773522	5615.81951189351	6845.43236662185	356.516020091187	6164.15029541686	-4.11155155240886	1.83324621619482e-108	4.80856117635957e-106	FBN2	5	128257909	128659185	-	13218	protein_coding	fibrillin 2 [Source:HGNC Symbol;Acc:HGNC:3604]	-
ENSG00000149633	40.5534721804665	58.8457821678782	55.7597299423434	1063.68084845528	974.069724067192	1164.32860185057	51.7196614302294	1067.35972479101	-4.36342075573513	7.83240405615319e-107	2.03025127728498e-104	KIAA1755	20	38210503	38260772	-	8068	protein_coding	KIAA1755 [Source:HGNC Symbol;Acc:HGNC:29372]	-
ENSG00000184254	827.51004043925	1010.70211828689	834.368322591793	25.7193987536683	16.525216807926	26.3511083402894	890.860160439311	22.8652413006279	5.28703612783537	3.34585308441718e-106	8.57199779173996e-104	ALDH1A3	15	100877714	100916626	+	5335	protein_coding	aldehyde dehydrogenase 1 family member A3 [Source:HGNC Symbol;Acc:HGNC:409]	-
ENSG00000049759	123.852496118722	137.306825058383	134.837165133303	1334.65308532429	1212.76730018168	1243.38192687143	131.998828770136	1263.60077079247	-3.25817431188051	3.6269383374895e-106	9.18532556205817e-104	NEDD4L	18	58044226	58401540	+	17596	protein_coding	NEDD4 like E3 ubiquitin protein ligase [Source:HGNC Symbol;Acc:HGNC:7728]	-
ENSG00000180914	318.947578500426	439.794793044142	442.022586452031	5034.57230603057	4569.22244739153	5400.0252758082	400.254985998867	5001.27334307677	-3.64244666427034	2.57168868673519e-105	6.43886554941324e-103	OXTR	3	8750408	8769628	-	4514	protein_coding	oxytocin receptor [Source:HGNC Symbol;Acc:HGNC:8529]	-
ENSG00000008517	51.5138700670791	27.8743178689949	33.455837965406	1079.29619769858	1187.06140736935	1020.86145644232	37.6146753004934	1095.73968717008	-4.87108233895814	3.69184961241676e-105	9.13960927082905e-103	IL32	16	3065297	3082192	+	3209	protein_coding	interleukin 32 [Source:HGNC Symbol;Acc:HGNC:16830]	-
ENSG00000176692	126.044575696045	169.310671500562	138.892418220019	1708.50291720797	1567.14139395165	1787.97149923742	144.749221805542	1687.87193679901	-3.54243260376163	3.76870098055118e-104	9.22619874494268e-102	FOXC2	16	86566829	86569728	+	2900	protein_coding	forkhead box C2 [Source:HGNC Symbol;Acc:HGNC:3801]	Fork_head
ENSG00000167157	3873.40461312888	2527.27148678887	3443.92368389347	177.280141409214	195.548398893791	167.866319797399	3281.53326127041	180.231620033468	4.18602195296162	4.44354903132535e-104	1.07587599788123e-101	PRRX2	9	129665647	129722674	+	1305	protein_coding	paired related homeobox 2 [Source:HGNC Symbol;Acc:HGNC:21338]	Homeobox
ENSG00000176490	825.317960861927	969.406832555046	793.815791724634	31.2306984865972	36.7227040176133	24.3991743891569	862.846861713869	30.7841922977891	4.80519306360529	6.09041528076352e-104	1.45858825957677e-101	DIRAS1	19	2714567	2721372	-	3439	protein_coding	DIRAS family GTPase 1 [Source:HGNC Symbol;Acc:HGNC:19127]	-
ENSG00000186480	5762.97720878089	6473.0360384666	5789.8875945586	1044.39129939003	1073.22102491475	1076.4915740496	6008.63361393537	1064.70129945146	2.49663339694122	8.31641736495619e-104	1.97027552475355e-101	INSIG1	7	155297776	155310235	+	3650	protein_coding	insulin induced gene 1 [Source:HGNC Symbol;Acc:HGNC:6083]	-
ENSG00000243137	4500.33937224312	3783.68055518024	4487.13754045113	3.67419982195262	5.50840560264199	0	4257.0524892915	3.06086847486487	10.4144002944144	1.16212011804876e-103	2.72393537882641e-101	PSG4	19	43192702	43207299	-	6274	protein_coding	pregnancy specific beta-1-glycoprotein 4 [Source:HGNC Symbol;Acc:HGNC:9521]	-
ENSG00000164251	7.6722785206288	5.16191071648055	10.1381327167897	1290.56268746086	1210.01309738036	1377.08940252401	7.65744065129969	1292.55506245508	-7.39653379047337	1.20053121188492e-103	2.78434780962741e-101	F2RL1	5	76818933	76835315	+	2930	protein_coding	F2R like trypsin receptor 1 [Source:HGNC Symbol;Acc:HGNC:3538]	-
ENSG00000154556	27.4009947165314	35.1009928720677	27.3729583353322	761.47791309968	738.126350754026	840.307565962563	29.9583153079771	779.970609938756	-4.70109322484342	2.6046352006012e-102	5.97790910154647e-100	SORBS2	4	185585444	185956652	-	17161	protein_coding	sorbin and SH3 domain containing 2 [Source:HGNC Symbol;Acc:HGNC:24098]	-
ENSG00000135636	10.9603978866126	18.58287857933	11.1519459884687	876.296657535699	799.636879983529	885.202046838612	13.5650741514704	853.711861452613	-5.97253488045889	1.81328841940333e-101	4.11878182935192e-99	DYSF	2	71453722	71686768	+	8389	protein_coding	dysferlin [Source:HGNC Symbol;Acc:HGNC:3097]	-
ENSG00000135919	19178.5042219947	27113.4522293857	21060.9569058589	1673.59801889942	1564.38719115032	1977.30909249727	22450.9711190798	1738.43143418234	3.69102688724905	9.18411555582026e-100	2.06483283715702e-97	SERPINE2	2	223975045	224039318	-	8957	protein_coding	serpin family E member 2 [Source:HGNC Symbol;Acc:HGNC:8951]	-
ENSG00000117155	2329.08455090517	1741.62867574054	2180.71234738147	152.479292611034	160.661830077058	123.947805896917	2083.80852467573	145.696309528336	3.83704834516556	1.06373193920849e-99	2.36739452692734e-97	SSX2IP	1	84643707	84690803	-	8639	protein_coding	SSX family member 2 interacting protein [Source:HGNC Symbol;Acc:HGNC:16509]	-
ENSG00000162496	862.58331367641	948.759189689124	923.583890499543	44.0903978634314	22.033622410568	29.2790092669883	911.642131288359	31.8010098469959	4.84014216033493	6.43084048298572e-99	1.41690708361624e-96	DHRS3	1	12567910	12618210	-	3515	protein_coding	dehydrogenase/reductase 3 [Source:HGNC Symbol;Acc:HGNC:17693]	-
ENSG00000164161	27.4009947165314	40.2629035885483	54.7459166706644	1021.42755050283	1069.54875451299	1218.98275248228	40.8032716585814	1103.3196858327	-4.75056131858884	2.42261032544075e-96	5.28488844558773e-94	HHIP	4	144646156	144745271	+	11939	protein_coding	hedgehog interacting protein [Source:HGNC Symbol;Acc:HGNC:14866]	-
ENSG00000158747	3553.3609948398	3948.86169810762	3750.09529194051	686.156816749651	698.649443935092	724.167495870176	3750.77266162931	702.991252184973	2.41577130516432	3.04031770469952e-96	6.56738431251417e-94	NBL1	1	19596979	19658456	+	3596	protein_coding	NBL1, DAN family BMP antagonist [Source:HGNC Symbol;Acc:HGNC:7650]	-
ENSG00000164171	1941.08646571909	2376.54369386764	1732.60688129936	135.026843456759	145.972748470013	167.866319797399	2016.74568029536	149.621970574724	3.75348217067961	8.27726386307558e-96	1.77061121063247e-93	ITGA2	5	52989340	53094779	+	7896	protein_coding	integrin subunit alpha 2 [Source:HGNC Symbol;Acc:HGNC:6137]	-
ENSG00000123358	1326.20814428012	2535.53054393524	1952.6043612537	38.5790981305025	37.6407716180536	48.7983487783138	1938.11434982302	41.6727395089566	5.54132275018232	1.97011829519039e-94	4.17380926903171e-92	NR4A1	12	52022832	52059507	+	7295	protein_coding	nuclear receptor subfamily 4 group A member 1 [Source:HGNC Symbol;Acc:HGNC:7980]	NGFIB-like
ENSG00000185507	43.8415915464503	49.5543428782132	46.6354104972327	800.97556118567	705.993984738615	845.187400840394	46.6771149739654	784.052315588226	-4.06900275580156	4.64690058619672e-94	9.75096767768308e-92	IRF7	11	612553	615983	-	2612	protein_coding	interferon regulatory factor 7 [Source:HGNC Symbol;Acc:HGNC:6122]	IRF
ENSG00000136231	51.5138700670791	80.5258071770965	50.6906635839486	1111.44544614067	1143.91223014865	1034.52499410025	60.9101136093747	1096.62755679652	-4.16896238759666	1.14452173956562e-93	2.37898561206125e-91	IGF2BP3	7	23310209	23470491	-	8535	protein_coding	insulin like growth factor 2 mRNA binding protein 3 [Source:HGNC Symbol;Acc:HGNC:28868]	-
ENSG00000184979	39.4574323918053	30.9714642988833	37.5110910521219	664.111617817935	664.6809427188	721.239594943477	35.9799959142702	683.344051826738	-4.24877078488386	1.39986291953753e-93	2.88254015945517e-91	USP18	22	18150170	18177397	+	1858	protein_coding	ubiquitin specific peptidase 18 [Source:HGNC Symbol;Acc:HGNC:12616]	-
ENSG00000111110	41.6495119691278	50.5867250215093	43.5939706821958	694.423766349044	679.370024325845	709.527991236682	45.2767358909443	694.440593970524	-3.93774006098888	2.20984689927875e-93	4.50829228998229e-91	PPM1H	12	62643994	62935150	-	7164	protein_coding	protein phosphatase, Mg2+/Mn2+ dependent 1H [Source:HGNC Symbol;Acc:HGNC:18583]	-
ENSG00000153976	655.431793619432	755.703728892752	710.683103446959	41.3347479969669	27.5420280132099	33.1828771692534	707.272875319714	34.0198843931434	4.37757860989923	3.57552490043788e-93	7.22748074599522e-91	HS3ST3A1	17	13494032	13601929	-	4287	protein_coding	heparan sulfate-glucosamine 3-sulfotransferase 3A1 [Source:HGNC Symbol;Acc:HGNC:5196]	-
ENSG00000180818	633.510997846207	581.231146675709	594.094577203877	33.0677983975735	31.2142984149713	30.2549762425545	602.945573908598	31.5123576850331	4.25711495391365	4.44272883113035e-93	8.89878584875408e-91	HOXC10	12	53985065	53990279	+	2371	protein_coding	homeobox C10 [Source:HGNC Symbol;Acc:HGNC:5122]	Homeobox
ENSG00000163110	1240.71704076454	1314.22246841595	1230.76931181827	5643.57092651922	5649.7880131098	5601.07447277485	1261.90294033292	5631.47780413462	-2.15788848072466	4.56255289842544e-93	9.05646198297367e-91	PDLIM5	4	94451857	94668227	+	11090	protein_coding	PDZ and LIM domain 5 [Source:HGNC Symbol;Acc:HGNC:17468]	-
ENSG00000198121	3875.59669270621	3639.14705511878	3556.45695704983	631.96236937585	600.416210687977	694.888486603188	3690.40023495827	642.422355555672	2.5224379827772	2.98480089162777e-92	5.87179625403881e-90	LPAR1	9	110873263	111038458	-	4159	protein_coding	lysophosphatidic acid receptor 1 [Source:HGNC Symbol;Acc:HGNC:3166]	-
ENSG00000156535	12194.5386886452	16266.2130497735	11021.1640764221	1199.62624186753	1117.28826973588	1211.17501667775	13160.6386049469	1176.02984276039	3.48426833995794	2.38259834022403e-91	4.64564506461558e-89	CD109	6	73695785	73828316	+	9782	protein_coding	CD109 molecule [Source:HGNC Symbol;Acc:HGNC:21685]	-
ENSG00000213190	268.529748222008	233.318364384921	290.964408971865	2654.60937136076	2745.94019291703	2187.14199224402	264.270840526265	2529.23051884061	-3.25861961226599	9.70665514129796e-91	1.87602397130016e-88	MLLT11	1	151060397	151069544	+	2483	protein_coding	MLLT11 transcription factor 7 cofactor [Source:HGNC Symbol;Acc:HGNC:16997]	-
ENSG00000154736	3337.44115647353	3711.41380514951	2899.50595700186	448.252378278219	420.474961001672	397.218559055474	3316.1203062083	421.981966111788	2.97398651200288	3.67201644404668e-90	7.03526420101569e-88	ADAMTS5	21	26917922	26967088	-	9765	protein_coding	ADAM metallopeptidase with thrombospondin type 1 motif 5 [Source:HGNC Symbol;Acc:HGNC:221]	-
ENSG00000108691	219.207957732252	143.501117918159	214.928413595942	2334.95398685089	2287.82446029731	2366.71991574822	192.545829748784	2329.83278763214	-3.59758403976117	1.10060952808025e-89	2.09049394243036e-87	CCL2	17	34255218	34257203	+	1986	protein_coding	C-C motif chemokine ligand 2 [Source:HGNC Symbol;Acc:HGNC:10618]	-
ENSG00000013297	5623.78015562091	8755.6329572943	6460.0181671384	375.686931794655	311.224916549272	448.944808760487	6946.47709335121	378.618885701471	4.1979043209488	1.57669880211604e-89	2.96917988948913e-87	CLDN11	3	170418865	170454733	+	3732	protein_coding	claudin 11 [Source:HGNC Symbol;Acc:HGNC:8514]	-
ENSG00000135111	1413.89132737302	2404.41801173664	1638.32224703322	67.0541467506352	73.4454080352265	73.1975231674706	1818.87719538096	71.2323593177775	4.67470095892128	3.20454683416569e-89	5.9835407116248e-87	TBX3	12	114670255	114684175	-	5960	protein_coding	T-box transcription factor 3 [Source:HGNC Symbol;Acc:HGNC:11602]	T-box
ENSG00000139211	346.348573216957	482.122460919283	510.961888926201	4633.16597548225	4666.5376130382	5178.48077235466	446.477641020814	4826.06145362504	-3.43335078730895	7.62911304859816e-89	1.412539897477e-86	AMIGO2	12	47075707	47079951	-	3956	protein_coding	adhesion molecule with Ig like domain 2 [Source:HGNC Symbol;Acc:HGNC:24073]	-
ENSG00000149948	646.663475310142	692.728418151689	621.467535539209	3490.48983085498	3857.72005705027	3461.75486233358	653.619809667014	3603.32158341295	-2.46284876965394	2.70295615663821e-88	4.96285274993414e-86	HMGA2	12	65824131	65966295	+	15403	protein_coding	high mobility group AT-hook 2 [Source:HGNC Symbol;Acc:HGNC:5009]	HMGA
ENSG00000162407	2643.64797025095	4270.964926816	3210.7466314073	197.488240429953	186.367722889387	225.44837135581	3375.11984282475	203.101444891717	4.05519834327105	8.08203606237624e-88	1.4716652939036e-85	PLPP3	1	56494761	56645301	-	5272	protein_coding	phospholipid phosphatase 3 [Source:HGNC Symbol;Acc:HGNC:9229]	-
ENSG00000204381	2781.74898362227	3129.15027633051	2770.75167149863	538.270273916058	530.643073054512	535.805869585885	2893.88364381714	534.906405518818	2.43568357816189	1.07640132853966e-87	1.9439631534192e-85	LAYN	11	111540280	111561745	+	3144	protein_coding	layilin [Source:HGNC Symbol;Acc:HGNC:29471]	-
ENSG00000119280	829.702120016572	912.62581467376	833.354509320114	4637.75872525969	4173.53531160175	4473.83261599581	858.560814670149	4428.37555095241	-2.36669615607626	1.67514890052426e-87	3.00069558741879e-85	C1orf198	1	230837119	230869589	-	5161	protein_coding	chromosome 1 open reading frame 198 [Source:HGNC Symbol;Acc:HGNC:25900]	-
ENSG00000147883	201.671321113671	254.998389394139	198.707401249078	1919.76940697024	1793.90409126041	1741.12508441023	218.459037252296	1818.26619421363	-3.05681142752977	1.83844879205792e-87	3.26665663188807e-85	CDKN2B	9	22002903	22009305	-	4000	protein_coding	cyclin dependent kinase inhibitor 2B [Source:HGNC Symbol;Acc:HGNC:1788]	-
ENSG00000117525	2207.42413436377	3631.92038011571	2742.36489989162	33.0677983975735	43.1491772206956	79.0533250208683	2860.56980479037	51.7567668797125	5.79243252825342	6.51970378850139e-87	1.14918906857641e-84	F3	1	94529173	94541759	-	2886	protein_coding	coagulation factor III, tissue factor [Source:HGNC Symbol;Acc:HGNC:3541]	-
ENSG00000167767	10.9603978866126	10.3238214329611	18.2486388902215	632.880919331338	636.22084710515	673.41721314073	13.177619403265	647.506326525739	-5.61197444024668	6.86926559532938e-87	1.20119467350708e-84	KRT80	12	52168996	52192014	-	4364	protein_coding	keratin 80 [Source:HGNC Symbol;Acc:HGNC:27056]	-
ENSG00000105419	1042.33383901686	1176.91564335756	1136.48467755213	124.004243990901	101.905503648877	88.812994776531	1118.57805330885	104.907580805436	3.41302635667227	1.5029919500426e-86	2.60751351458966e-84	MEIS3	19	47403124	47419527	-	5126	protein_coding	Meis homeobox 3 [Source:HGNC Symbol;Acc:HGNC:29537]	Homeobox
ENSG00000125675	679.54466896998	736.088468170126	736.028435238933	53.2758974183129	63.3466644303829	67.341721314073	717.220524126346	61.3214277209229	3.54955018955371	1.98986815094544e-86	3.42521601326413e-84	GRIA3	X	123184153	123490915	+	6484	protein_coding	glutamate ionotropic receptor AMPA type subunit 3 [Source:HGNC Symbol;Acc:HGNC:4573]	-
ENSG00000008283	948.074417191988	1190.33661122041	1059.43486890452	89.0993456823509	86.2983544413912	106.380400336724	1065.94863243898	93.926033486822	3.50606169684219	2.93142073597387e-86	5.00682116865986e-84	CYB561	17	63432304	63446354	-	5296	protein_coding	cytochrome b561 [Source:HGNC Symbol;Acc:HGNC:2571]	-
ENSG00000151617	370.461448567505	326.23275728157	334.558379654061	2147.5697959313	1985.78021975244	2244.72404380243	343.750861834379	2126.02468649539	-2.62919370289647	5.27847206211407e-86	8.94619807265841e-84	EDNRA	4	147480917	147544954	+	4238	protein_coding	endothelin receptor type A [Source:HGNC Symbol;Acc:HGNC:3179]	-
ENSG00000187608	1100.4239478159	583.295910962302	852.616961482015	16511.8539998551	15035.1930924113	15326.5853842928	845.445606753406	15624.544158853	-4.20827854800865	2.66539498099262e-85	4.48295019971073e-83	ISG15	1	1001138	1014540	+	867	protein_coding	ISG15 ubiquitin like modifier [Source:HGNC Symbol;Acc:HGNC:4053]	-
ENSG00000115267	51.5138700670791	53.6838714513977	46.6354104972327	704.527815859414	617.859495096343	687.080750798658	50.6110506719032	669.822687251472	-3.72687469737711	1.37507204235974e-83	2.29522441737214e-81	IFIH1	2	162267074	162318684	-	5094	protein_coding	interferon induced with helicase C domain 1 [Source:HGNC Symbol;Acc:HGNC:18873]	-
ENSG00000172020	15.3445570412576	9.29143928966498	13.1795725318266	575.930822091073	618.777562696783	609.003392753356	12.6051896209164	601.237259180404	-5.58060016805722	2.02741611479927e-83	3.35865107198287e-81	GAP43	3	115623324	115721490	+	2087	protein_coding	growth associated protein 43 [Source:HGNC Symbol;Acc:HGNC:4140]	-
ENSG00000129116	2363.06178435367	2574.7610653805	2383.47500171726	10093.9454608593	9919.72042275778	9867.02612297504	2440.43261715048	9960.23066886405	-2.02900734194476	6.71233843956302e-83	1.10367875252905e-80	PALLD	4	168497052	168928457	+	10128	protein_coding	palladin, cytoskeletal associated protein [Source:HGNC Symbol;Acc:HGNC:17068]	-
ENSG00000099953	736.538737980365	714.408443160907	791.788165181277	66.1355967951471	49.5756504237779	68.3176882896392	747.578448774183	61.3429785028547	3.60892617108121	7.27452896174638e-83	1.18725701195673e-80	MMP11	22	23768226	23784316	+	5149	protein_coding	matrix metallopeptidase 11 [Source:HGNC Symbol;Acc:HGNC:7157]	-
ENSG00000145358	1145.36157915101	677.242686002248	904.321438337642	17.4524491542749	11.016811205284	14.6395046334941	908.975234496968	14.3695883310177	5.98330411468148	2.08342456861978e-82	3.37530099414703e-80	DDIT4L	4	100185870	100190782	-	2994	protein_coding	DNA damage inducible transcript 4 like [Source:HGNC Symbol;Acc:HGNC:30555]	-
ENSG00000107562	8739.82127478487	11203.4110190494	10417.9451797731	1350.26843456759	1397.29888787018	1581.06650041737	10120.3924912025	1442.87794095171	2.81038993776056	2.57235174503161e-82	4.13697999987456e-80	CXCL12	10	44370165	44386493	-	6077	protein_coding	C-X-C motif chemokine ligand 12 [Source:HGNC Symbol;Acc:HGNC:10672]	-
ENSG00000138650	8.76831830929006	2.06476428659222	13.1795725318266	870.78535780277	779.439392773841	967.183272786179	8.00421837590297	872.46934112093	-6.76552283880564	1.21520008191426e-81	1.94018140614615e-79	PCDH10	4	133149294	133208606	+	10182	protein_coding	protocadherin 10 [Source:HGNC Symbol;Acc:HGNC:13404]	-
ENSG00000197614	4221.94526592316	2807.04704762212	3694.33556199817	263.6238372251	329.586268558079	271.318819207424	3574.44262518115	288.176308330201	3.63242924247427	8.66990348769967e-81	1.37427326290998e-78	MFAP5	12	8637346	8662888	-	3889	protein_coding	microfibril associated protein 5 [Source:HGNC Symbol;Acc:HGNC:29673]	-
ENSG00000167779	7469.51115972647	9465.91187188202	8167.27971664579	773.419062521026	805.145285586171	1059.90013546497	8367.56758275143	879.488161190724	3.25038736907306	5.07471945745058e-80	7.98652098614347e-78	IGFBP6	12	53097436	53102345	+	1346	protein_coding	insulin like growth factor binding protein 6 [Source:HGNC Symbol;Acc:HGNC:5475]	-
ENSG00000145242	54.8019894330629	35.1009928720677	27.3729583353322	800.057011230182	806.981420787051	759.302306990562	39.0919802134876	788.780246335932	-4.3422608119786	6.66535206492512e-80	1.04154398614536e-77	EPHA5	4	65319563	65670495	-	9833	protein_coding	EPH receptor A5 [Source:HGNC Symbol;Acc:HGNC:3389]	-
ENSG00000139874	1177.14673302219	1816.99257220115	1398.0485016453	102.877595014673	95.4790304457945	84.9091268742659	1464.06260228955	94.4219174449112	3.95404367285029	1.67236743829476e-79	2.5948782935175e-77	SSTR1	14	38207904	38213067	+	4390	protein_coding	somatostatin receptor 1 [Source:HGNC Symbol;Acc:HGNC:11330]	-
ENSG00000188290	93.1633820362069	135.24206077179	137.87860494834	1257.49488906328	1324.7715474354	1447.35902476479	122.094682585446	1343.20848708782	-3.45710626112846	2.15859402248357e-79	3.32589525156507e-77	HES4	1	998962	1000172	-	1118	protein_coding	hes family bHLH transcription factor 4 [Source:HGNC Symbol;Acc:HGNC:24149]	bHLH
ENSG00000183087	6942.31602138041	9966.61721138064	8866.81087410428	1026.02030028027	938.265087650019	1037.45289502695	8591.91470228844	1000.57942765241	3.10223304463359	2.4633326576685e-79	3.7690700310007e-77	GAS6	13	113820549	113864076	-	6015	protein_coding	growth arrest specific 6 [Source:HGNC Symbol;Acc:HGNC:4168]	-
ENSG00000144218	40.5534721804665	51.6191071648055	39.5387175954799	690.749566527092	616.941427495903	604.123557875524	43.9037656469173	637.271517299506	-3.85884969638337	2.98445669973042e-79	4.53493341139037e-77	AFF3	2	99545419	100192428	-	15660	protein_coding	AF4/FMR2 family member 3 [Source:HGNC Symbol;Acc:HGNC:6473]	AF-4
ENSG00000213626	4242.77002190773	3563.78315865817	3784.5649431776	563.071122714238	531.561140654952	427.473535298028	3863.70604124783	507.36859955574	2.92835844732985	3.4294780102492e-79	5.17545815067264e-77	LBH	2	30231534	30323730	+	4532	protein_coding	LBH regulator of WNT signaling pathway [Source:HGNC Symbol;Acc:HGNC:29532]	-
ENSG00000008441	3559.93723357176	5941.35923466911	3689.26649563978	225.044739094598	167.08830328014	230.328206233641	4396.85432129355	207.48708286946	4.40576160711586	3.69252055399155e-79	5.53451056912217e-77	NFIX	19	12995608	13098796	+	6302	protein_coding	nuclear factor I X [Source:HGNC Symbol;Acc:HGNC:7788]	CTF/NFI
ENSG00000152977	9.86435809795132	19.6152607226261	16.2210123468635	541.944473738011	571.038047473886	530.926034708054	15.2335437224803	547.969518639984	-5.16057827093328	5.13350799086659e-79	7.64233659207862e-77	ZIC1	3	147393422	147510293	+	6825	protein_coding	Zic family member 1 [Source:HGNC Symbol;Acc:HGNC:12872]	zf-C2H2
ENSG00000253368	4259.21061873765	3603.01368010342	4044.10114072742	676.971317194769	766.586446367677	700.744288456586	3968.77514652283	714.767350673011	2.4730443678262	7.26455903267167e-79	1.07422838367017e-76	TRNP1	1	26993692	27000886	+	1979	protein_coding	TMF1 regulated nuclear protein 1 [Source:HGNC Symbol;Acc:HGNC:34348]	-
ENSG00000186469	1877.51615797673	1269.83003625421	1610.94928869789	129.51554372383	110.16811205284	94.6687966299287	1586.09849430961	111.450817468866	3.82978845645247	8.09505005776415e-78	1.18905491948478e-75	GNG2	14	51826195	51979342	+	6379	protein_coding	G protein subunit gamma 2 [Source:HGNC Symbol;Acc:HGNC:4404]	-
ENSG00000167994	715.713981995801	838.294300356441	677.227265481553	69.8097966170997	58.7563264281812	56.606084582844	743.745182611265	61.724069209375	3.58983902365218	1.14503114251642e-77	1.67075967967312e-75	RAB3IL1	11	61897301	61920269	-	3191	protein_coding	RAB3A interacting protein like 1 [Source:HGNC Symbol;Acc:HGNC:9780]	-
ENSG00000128510	93.1633820362069	150.727792921232	88.2017546360705	2196.25294357218	1947.22138053394	2822.49649333767	110.697643197836	2321.99027248126	-4.38999212453047	5.62807295447808e-77	8.15811390829049e-75	CPA4	7	130293134	130324180	+	3958	protein_coding	carboxypeptidase A4 [Source:HGNC Symbol;Acc:HGNC:15740]	-
ENSG00000214517	498.698103840872	688.598889578505	604.232709920667	4459.56003389499	4183.63405520659	4126.38837269421	597.176567780015	4256.52748726526	-2.8329698626437	6.27959202978083e-77	9.04302295373601e-75	PPME1	11	74171267	74254703	+	7749	protein_coding	protein phosphatase methylesterase 1 [Source:HGNC Symbol;Acc:HGNC:30178]	-
ENSG00000140092	6251.81095452381	11074.3632511374	7608.66860395068	407.83618023674	313.979119350593	472.368016174077	8311.61426987062	398.061105253804	4.38440291601663	8.31487708636175e-77	1.18962134314161e-74	FBLN5	14	91869412	91947987	-	4973	protein_coding	fibulin 5 [Source:HGNC Symbol;Acc:HGNC:3602]	-
ENSG00000187498	1918.0696301572	3581.3336550942	2528.45029956735	53074.734978061	45499.4302778228	65872.8910158457	2675.95119493959	54815.6854239099	-4.35638666087335	3.0216557919601e-76	4.29523497188754e-74	COL4A1	13	110148963	110307157	-	14662	protein_coding	collagen type IV alpha 1 chain [Source:HGNC Symbol;Acc:HGNC:2202]	-
ENSG00000128606	109.603978866126	61.9429285977665	91.2431944511074	1270.35458844012	1231.12865219048	1122.36202190122	87.5967006383332	1207.94842084394	-3.78790909766	3.39371365607248e-76	4.79318544770801e-74	LRRC17	7	102913000	102945111	+	2827	protein_coding	leucine rich repeat containing 17 [Source:HGNC Symbol;Acc:HGNC:16895]	-
ENSG00000061337	36.1693130258215	60.9105464544704	54.7459166706644	811.998160651528	746.388959157989	931.072494690226	50.6085920503188	829.819871499915	-4.03101421779924	5.67024303686357e-76	7.95748183638313e-74	LZTS1	8	20246165	20303963	-	5706	protein_coding	leucine zipper tumor suppressor 1 [Source:HGNC Symbol;Acc:HGNC:13861]	-
ENSG00000119922	188.518843649736	144.533500061455	168.293003098709	1171.1511932474	1195.32401577331	1185.79987531302	167.1151156033	1184.09169477791	-2.82602574666732	8.02239070078268e-76	1.11871730576168e-73	IFIT2	10	89283694	89309271	+	4074	protein_coding	interferon induced protein with tetratricopeptide repeats 2 [Source:HGNC Symbol;Acc:HGNC:5409]	-
ENSG00000116016	7776.40230055162	10204.0651043387	7554.93650055169	1133.49064507238	1182.47106936715	1187.75180926416	8511.80130181402	1167.90450790123	2.86557563804391	8.82224829771531e-76	1.2225194763746e-73	EPAS1	2	46293667	46386697	+	7291	protein_coding	endothelial PAS domain protein 1 [Source:HGNC Symbol;Acc:HGNC:3374]	-
ENSG00000069702	999.588287259067	1284.28338626036	1012.79945840729	110.225994658578	116.594585255922	121.019904970218	1098.89037730891	115.946828294906	3.24501037569405	9.91265960296699e-76	1.36503518145107e-73	TGFBR3	1	91680343	91906335	-	8577	protein_coding	transforming growth factor beta receptor 3 [Source:HGNC Symbol;Acc:HGNC:11774]	-
ENSG00000146674	77960.2141276866	84679.0805395768	83956.9184675506	13520.1367948301	12449.9147295713	16112.2387996236	82198.7377116047	14027.4301080084	2.55088810784235	1.05279939317773e-75	1.44076577825373e-73	IGFBP3	7	45912245	45921874	-	4571	protein_coding	insulin like growth factor binding protein 3 [Source:HGNC Symbol;Acc:HGNC:5472]	-
ENSG00000150551	28.4970345051927	35.1009928720677	46.6354104972327	571.338072313632	611.433021893261	644.138203873742	36.7444792914977	608.969766026878	-4.04549168278987	1.85877735157054e-75	2.52805193747863e-73	LYPD1	2	132643286	132671579	-	3979	protein_coding	LY6/PLAUR domain containing 1 [Source:HGNC Symbol;Acc:HGNC:28431]	-
ENSG00000253276	2144.94986641008	1983.20609727183	2289.19036745112	387.628081216001	386.50645978538	425.521601346896	2139.11544371101	399.885380782759	2.41970639216451	4.44670392903038e-75	6.01068881400776e-73	CCDC71L	7	106654360	106661158	-	6799	protein_coding	coiled-coil domain containing 71 like [Source:HGNC Symbol;Acc:HGNC:26685]	-
ENSG00000167081	1559.66461926497	1493.85696134947	1400.07612818866	262.705287269612	232.271102911404	269.366885256292	1484.53256960103	254.781091812436	2.54297334502315	7.86146277584508e-75	1.05616834963533e-72	PBX3	9	125747345	125967377	+	4904	protein_coding	PBX homeobox 3 [Source:HGNC Symbol;Acc:HGNC:8634]	Homeobox
ENSG00000132386	700.369424954544	981.7954182746	876.94848000231	64.2984968841708	69.7731376334652	65.3897873629404	853.037774410485	66.4871406268588	3.68156022432342	1.6554595709226e-74	2.21059034703865e-72	SERPINF1	17	1762029	1777565	+	2990	protein_coding	serpin family F member 1 [Source:HGNC Symbol;Acc:HGNC:8824]	-
ENSG00000067113	1741.60722418274	1928.48984367713	1970.85300014392	266.379487091565	253.386657721531	322.069101936871	1880.3166893346	280.611748916656	2.7452441736617	3.79890550643539e-74	5.04224608574041e-72	PLPP1	5	55424854	55534969	-	1935	protein_coding	phospholipid phosphatase 1 [Source:HGNC Symbol;Acc:HGNC:9228]	-
ENSG00000115457	12.0564376752738	7.22667500307276	2.02762654335794	673.297117372817	680.288091926286	767.110042795092	7.10357974056818	706.898417364732	-6.65971589773621	1.36750112788218e-73	1.80420073955856e-71	IGFBP2	2	216632828	216664436	+	4742	protein_coding	insulin like growth factor binding protein 2 [Source:HGNC Symbol;Acc:HGNC:5471]	-
ENSG00000102755	30.6891140825152	47.489578591621	29.4005848786902	676.971317194769	623.367900698985	798.340986013213	35.8597591842755	699.560067968989	-4.28441850816801	2.90915987619147e-73	3.81532854476945e-71	FLT1	13	28300346	28495145	-	12565	protein_coding	fms related tyrosine kinase 1 [Source:HGNC Symbol;Acc:HGNC:3763]	-
novel.91	1549.80026116702	915.722961103649	1166.8990757025	55.1129973292892	68.8550700330249	61.4859194606753	1210.80743265772	61.8179956076631	4.29152005218009	5.11113693368841e-73	6.66353136449449e-71	-	12	88376295	88419342	-	6573	-	-	-
ENSG00000163513	5281.8157415586	6177.77474548392	5364.08602045344	1102.25994658578	1088.82817412223	1206.29518179992	5607.89216916532	1132.46110083598	2.30815051834889	7.0232997819418e-73	9.10260965267786e-71	TGFBR2	3	30606601	30694142	+	6850	protein_coding	transforming growth factor beta receptor 2 [Source:HGNC Symbol;Acc:HGNC:11773]	-
ENSG00000180660	419.783239057262	466.636728769841	422.760134290131	11.0225994658578	14.6890816070453	13.6635376579279	436.393367372411	13.125072910277	5.05622952926071	1.30382612921983e-72	1.67995328100003e-70	MAB21L1	13	35473789	35476689	-	2901	protein_coding	mab-21 like 1 [Source:HGNC Symbol;Acc:HGNC:6757]	-
ENSG00000169439	2473.76180300846	1996.62706513467	2298.31468689623	10837.9709248047	11255.5087813985	10961.0851025848	2256.23451834645	11018.188269596	-2.28800367980182	1.40900427547157e-72	1.80491809310843e-70	SDC2	8	96493813	96611790	+	4084	protein_coding	syndecan 2 [Source:HGNC Symbol;Acc:HGNC:10659]	-
ENSG00000176887	21.9207957732252	13.4209678628494	6.08287963007383	562.15257275875	581.13679107873	653.897873629404	13.8082144220495	599.062412488961	-5.45506255650531	3.05091029479994e-72	3.88558997256226e-70	SOX11	2	5692384	5701385	+	9002	protein_coding	SRY-box transcription factor 11 [Source:HGNC Symbol;Acc:HGNC:11191]	HMG
ENSG00000148344	1016.02888408899	1257.44145053466	1125.33273156366	96.4477453262562	62.4285968299425	101.500565458893	1132.93435539577	86.7923025383638	3.70798428095337	4.3096696831388e-72	5.45718115681592e-70	PTGES	9	129738331	129753042	-	1891	protein_coding	prostaglandin E synthase [Source:HGNC Symbol;Acc:HGNC:9599]	-
ENSG00000188313	256.473310546734	270.484121543581	245.342811746311	1353.94263438954	1277.95009981294	1358.54602998825	257.433414612209	1330.14625473025	-2.36935716678066	2.17332028398498e-71	2.73627233240235e-69	PLSCR1	3	146515180	146544856	-	4332	protein_coding	phospholipid scramblase 1 [Source:HGNC Symbol;Acc:HGNC:9092]	-
ENSG00000109472	151.253490835254	139.371589344975	123.685219144834	1135.32774498336	1022.72730689053	1295.10817657645	138.103433108354	1151.05440948344	-3.06009407789736	4.09444699727766e-71	5.12573583471697e-69	CPE	4	165361194	165498547	+	3119	protein_coding	carboxypeptidase E [Source:HGNC Symbol;Acc:HGNC:2303]	-
ENSG00000106034	763.939732696897	664.854100282694	667.089132764763	70.7283465725879	79.8718812383088	59.5339855095428	698.627655248118	70.0447377734798	3.31601904887857	4.42029820092492e-71	5.50239718988581e-69	CPED1	7	120988697	121297442	+	7683	protein_coding	cadherin like and PC-esterase domain containing 1 [Source:HGNC Symbol;Acc:HGNC:26159]	-
ENSG00000163347	4.38415915464503	6.19429285977665	8.11050617343177	630.125269464874	692.22297073201	785.653415330851	6.22965272928448	702.667218509245	-6.80753178099347	6.72078200654692e-71	8.31904437922743e-69	CLDN1	3	190305707	190322446	-	3628	protein_coding	claudin 1 [Source:HGNC Symbol;Acc:HGNC:2032]	-
ENSG00000237506	3984.10463178367	1557.86465423383	2127.99405725416	42.2532979524551	55.0840560264199	49.77431575388	2556.65444775722	49.0372232442517	5.70421695871221	3.26784430393544e-70	4.02236947198936e-68	RPSAP15	X	87703343	87704203	-	861	processed_pseudogene	ribosomal protein SA pseudogene 15 [Source:HGNC Symbol;Acc:HGNC:31464]	-
ENSG00000087245	38915.9887362066	75146.0638283805	51982.2616920676	2383.63713449176	2086.76765580087	3226.54682122211	55348.1047522182	2565.65053717158	4.43120109520646	1.11605209812015e-69	1.3661097709934e-67	MMP2	16	55389700	55506691	+	4706	protein_coding	matrix metallopeptidase 2 [Source:HGNC Symbol;Acc:HGNC:7166]	-
ENSG00000154096	5622.68411583225	7993.73493554177	7408.94738942992	670.541467506352	696.813308734212	877.394311034081	7008.45548026798	748.249695758215	3.22780306856057	1.13614400108099e-69	1.3830199323656e-67	THY1	11	119417378	119424985	-	5925	protein_coding	Thy-1 cell surface antigen [Source:HGNC Symbol;Acc:HGNC:11801]	-
ENSG00000021645	14.2485172525964	15.4857321494416	21.2900787052584	454.682227966636	454.443462217964	542.637638414849	17.0081093690988	483.92110953315	-4.82517377310125	1.24400959084115e-69	1.50600347884632e-67	NRXN3	14	78170373	79868290	+	15533	protein_coding	neurexin 3 [Source:HGNC Symbol;Acc:HGNC:8010]	-
ENSG00000131737	705.84962389785	519.288218077943	551.51441979336	36.7419982195262	38.5588392184939	32.2069101936871	592.217420589718	35.8359158772357	4.0446746660634	1.29391830246249e-69	1.5578634949812e-67	KRT34	17	41377650	41382403	-	1751	protein_coding	keratin 34 [Source:HGNC Symbol;Acc:HGNC:6452]	-
ENSG00000118503	181.942604917769	256.030771537435	224.052733041053	1932.62910634708	1609.3725035719	1877.76046098951	220.675369832085	1806.5873569695	-3.03217947654959	1.43543658206337e-69	1.71885729416316e-67	TNFAIP3	6	137867214	137883312	+	5025	protein_coding	TNF alpha induced protein 3 [Source:HGNC Symbol;Acc:HGNC:11896]	-
ENSG00000122862	629.126838691562	335.524196571235	600.177456833951	8835.53202184055	9486.39251534994	7605.71064058798	521.609497365583	8642.54505925949	-4.05066733436829	2.35651232892115e-69	2.80654249422269e-67	SRGN	10	69088103	69104805	+	1217	protein_coding	serglycin [Source:HGNC Symbol;Acc:HGNC:9361]	-
ENSG00000151150	5.48019894330629	7.22667500307276	6.08287963007383	616.347020132551	614.187224694582	588.508086266464	6.26325119215096	606.347443697866	-6.5941759907707	2.60359530340692e-69	3.08414060860025e-67	ANK3	10	60026298	60733490	-	25759	protein_coding	ankyrin 3 [Source:HGNC Symbol;Acc:HGNC:494]	-
ENSG00000143786	511.850581304807	568.842560956156	451.146905897142	11.941149421346	23.8697576114486	12.6875706823616	510.613349386035	16.1661592383854	4.9768136118592	3.34678423142071e-69	3.94329930325628e-67	CNIH3	1	224434660	224740554	+	6367	protein_coding	cornichon family AMPA receptor auxiliary protein 3 [Source:HGNC Symbol;Acc:HGNC:26802]	-
ENSG00000221852	889.984308392941	723.699882450572	770.498086476018	2.75564986646446	4.59033800220166	4.87983487783138	794.727425773177	4.0752742488325	7.61241161696724	1.50466193135199e-68	1.76341576241906e-66	KRTAP1-5	17	41026026	41027208	-	1183	protein_coding	keratin associated protein 1-5 [Source:HGNC Symbol;Acc:HGNC:16777]	-
ENSG00000184232	3904.0937272114	4179.08291606265	3977.1894647966	906.608806066808	870.328085217434	1009.14985273553	4020.12203602355	928.695581339923	2.11421713774576	2.95133905988852e-68	3.44057425960443e-66	OAF	11	120211032	120230334	+	2913	protein_coding	out at first homolog [Source:HGNC Symbol;Acc:HGNC:28752]	-
ENSG00000154864	19.7287161959026	28.9067000122911	29.4005848786902	474.890326987376	466.378341023688	562.156977926174	26.0120003622946	501.141881979079	-4.26249897699999	4.19949807322182e-68	4.86987058143665e-66	PIEZO2	18	10666483	11148762	-	14796	protein_coding	piezo type mechanosensitive ion channel component 2 [Source:HGNC Symbol;Acc:HGNC:26270]	-
ENSG00000111885	1115.76850485716	1391.65112916316	1184.13390132104	187.384190919583	178.105114485424	191.28952721099	1230.51784511378	185.592944205333	2.72941485852358	5.38002910363377e-68	6.20618749949544e-66	MAN1A1	6	119177205	119349761	-	5018	protein_coding	mannosidase alpha class 1A member 1 [Source:HGNC Symbol;Acc:HGNC:6821]	-
ENSG00000159674	2741.19551144181	4587.90624480791	3539.22213143129	314.144084776949	246.960184518449	294.742026621015	3622.774629227	285.282098638804	3.66679830875743	5.73945863042745e-68	6.5863277085525e-66	SPON2	4	1166932	1208962	-	5985	protein_coding	spondin 2 [Source:HGNC Symbol;Acc:HGNC:11253]	-
ENSG00000090530	55.8980292217241	109.432507189388	83.1326882776756	1281.37718790597	1189.81561017067	1512.74881212773	82.8210748962624	1327.98053673479	-4.00029561256426	7.41159647458313e-68	8.46112461784923e-66	P3H2	3	189956728	190122437	-	5573	protein_coding	prolyl 3-hydroxylase 2 [Source:HGNC Symbol;Acc:HGNC:19317]	-
ENSG00000104722	24.1128753505477	40.2629035885483	25.3453317919743	511.632325206902	506.773315443063	491.887355685403	29.9070369103567	503.430998778456	-4.07066488481545	7.92994616234371e-68	9.00621153582056e-66	NEFM	8	24913758	24919098	+	3635	protein_coding	neurofilament medium [Source:HGNC Symbol;Acc:HGNC:7734]	-
ENSG00000129048	1153.03385767164	589.490203822078	796.857231539671	9.18549955488154	5.50840560264199	9.75966975566275	846.460431011131	8.15119163772876	6.70210128786468	1.01036641184915e-67	1.14161041806524e-65	ACKR4	3	132597270	132618967	+	2669	protein_coding	atypical chemokine receptor 4 [Source:HGNC Symbol;Acc:HGNC:1611]	-
ENSG00000102265	19240.9784899484	24760.6533248139	22403.2456775619	2657.36502122723	2636.69014846463	3490.057904625	22134.9591641081	2928.03769143895	2.91841846483727	1.12324459945396e-67	1.26267593162087e-65	TIMP1	X	47582408	47586789	+	1446	protein_coding	TIMP metallopeptidase inhibitor 1 [Source:HGNC Symbol;Acc:HGNC:11820]	-
ENSG00000286190	304.69906124783	275.646032260061	327.461686752308	1959.26705505623	2104.21094020924	1688.42286772966	302.602260086733	1917.30028766504	-2.66359862222578	1.95497986684495e-67	2.18650108660887e-65	AC055839.2	17	5499439	5501145	-	1627	protein_coding	uncharacterized LOC728392 [Source:NCBI gene;Acc:728392]	-
ENSG00000158270	957.938775289939	1462.88549705059	1126.34654483534	54.1944473738011	49.5756504237779	82.9571929231334	1182.39027239195	62.2424302402374	4.25072133847131	2.71981900896366e-67	3.02655415275234e-65	COLEC12	18	316737	500722	-	7343	protein_coding	collectin subfamily member 12 [Source:HGNC Symbol;Acc:HGNC:16016]	-
ENSG00000184347	1536.64778370308	3375.88960857828	1988.08782576246	67.9726967061234	63.3466644303829	85.8850938498322	2300.20840601461	72.4014849954462	4.99075215414035	2.75280625202832e-67	3.04786834929346e-65	SLIT3	5	168661733	169301129	-	14260	protein_coding	slit guidance ligand 3 [Source:HGNC Symbol;Acc:HGNC:11087]	-
ENSG00000128274	501.986223206856	744.347525316495	603.218896648988	28.4750486201328	28.4600956136503	37.0867450715185	616.51754839078	31.3406297684338	4.30107925735977	2.83860561133223e-67	3.12714987172415e-65	A4GALT	22	42692121	42721298	-	3358	protein_coding	alpha 1,4-galactosyltransferase (P blood group) [Source:HGNC Symbol;Acc:HGNC:18149]	-
ENSG00000196460	418.6871992686	527.547275224312	503.865196024449	11.0225994658578	5.50840560264199	7.8077358045302	483.36655683912	8.11291362434335	5.89626609432451	4.2072901181985e-67	4.61190165046107e-65	RFX8	2	101397359	101475112	-	3265	protein_coding	RFX family member 8, lacking RFX DNA binding domain [Source:HGNC Symbol;Acc:HGNC:37253]	RFX
ENSG00000139567	578.709008413144	851.71526821929	628.564228440962	39.4976480859906	32.1323660154116	42.9425469249161	686.329501691132	38.1908536754394	4.16948547550387	4.94048127559682e-67	5.38879326461508e-65	ACVRL1	12	51906908	51923361	+	4961	protein_coding	activin A receptor like type 1 [Source:HGNC Symbol;Acc:HGNC:175]	-
ENSG00000124920	7.6722785206288	24.7771714391066	24.3315185202953	681.56406697221	571.038047473886	771.013910697357	18.9269894933436	674.538675047818	-5.14354187778566	4.64059677815875e-66	5.03676201050107e-64	MYRF	11	61752642	61788518	+	10680	protein_coding	myelin regulatory factor [Source:HGNC Symbol;Acc:HGNC:1181]	NDT80/PhoG
ENSG00000163531	1769.00821889927	3686.63663371041	2067.16526095342	3.67419982195262	1.83613520088066	1.95193395113255	2507.6033711877	2.48742299132194	9.97213911488659	6.91553480372038e-66	7.46911658482211e-64	NFASC	1	204828651	205022822	+	21271	protein_coding	neurofascin [Source:HGNC Symbol;Acc:HGNC:29866]	-
ENSG00000125430	592.95752566574	595.684496681855	551.51441979336	71.646896528076	74.3634756356668	80.0292919964346	580.052147380319	75.3465547200591	2.94529742374238	8.9527698331308e-66	9.62226232845712e-64	HS3ST3B1	17	14301081	14349404	+	5369	protein_coding	heparan sulfate-glucosamine 3-sulfotransferase 3B1 [Source:HGNC Symbol;Acc:HGNC:5198]	-
ENSG00000138759	613.782281650304	1079.87172188773	613.357029365778	9.18549955488154	7.34454080352265	7.8077358045302	769.003677634604	8.11259205431146	6.56604324493549	1.05603197403443e-65	1.1294928390243e-63	FRAS1	4	78057323	78544269	+	19207	protein_coding	Fraser extracellular matrix complex subunit 1 [Source:HGNC Symbol;Acc:HGNC:19185]	-
ENSG00000136040	458.144631660406	558.518739523195	401.470055584873	18.3709991097631	22.033622410568	15.6154716090604	472.711142256158	18.6733643764638	4.65877429022542	1.90526587725399e-65	2.02795763640276e-63	PLXNC1	12	94148577	94307675	+	10033	protein_coding	plexin C1 [Source:HGNC Symbol;Acc:HGNC:9106]	-
ENSG00000156804	1886.28447628602	1979.07656869864	1772.14559889484	406.917630281252	441.590515811799	408.930162762269	1879.16888129317	419.146102951774	2.16440719704	2.04560786172501e-65	2.16686913545131e-63	FBXO32	8	123497889	123541206	-	7395	protein_coding	F-box protein 32 [Source:HGNC Symbol;Acc:HGNC:16731]	-
ENSG00000135269	598.437724609047	526.514893081016	606.260336464025	3058.77135177555	2973.62095782623	2618.51939544432	577.070984718029	2883.63723501537	-2.3212223827057	2.12140271983176e-65	2.23640507780159e-63	TES	7	116210506	116258783	+	4267	protein_coding	testin LIM domain protein [Source:HGNC Symbol;Acc:HGNC:14620]	-
ENSG00000173801	52.6099098557404	112.529653619276	102.395140439576	1612.05517188171	1398.21695547062	1537.14798651688	89.1782346381975	1515.80670462307	-4.08395061560131	2.59156043008416e-65	2.7190405217164e-63	JUP	17	41754604	41786931	-	4942	protein_coding	junction plakoglobin [Source:HGNC Symbol;Acc:HGNC:6207]	-
ENSG00000070214	2576.78954314262	2341.44270099558	2320.61857887317	451.008028144684	515.035923847026	532.877968659186	2412.95027433712	499.640640216965	2.27202235173304	3.9013283766776e-65	4.07383735181695e-63	SLC44A1	9	105244622	105439171	+	12172	protein_coding	solute carrier family 44 member 1 [Source:HGNC Symbol;Acc:HGNC:18798]	-
ENSG00000161249	470.20106933568	567.81017881286	402.483868856552	8.26694959939339	9.18067600440332	8.78370278009648	480.165039001697	8.74377612796439	5.77916807260307	4.6016067272029e-65	4.7824151424746e-63	DMKN	19	35497220	35513658	-	7444	protein_coding	dermokine [Source:HGNC Symbol;Acc:HGNC:25063]	-
ENSG00000235385	15.3445570412576	9.29143928966498	15.2071990751846	453.763678011148	500.346842239981	399.170493006607	13.2810651353691	451.093671085912	-5.08867086320819	8.5801708619059e-65	8.87544153053393e-63	LINC02154	X	13266048	13303452	-	1557	lncRNA	long intergenic non-protein coding RNA 2154 [Source:HGNC Symbol;Acc:HGNC:53015]	-
ENSG00000176845	3863.54025503093	4524.93093406685	4121.15094937502	967.233103129026	876.754558420517	970.111173712877	4169.8740461576	938.032945087473	2.15242411011613	1.69944905046746e-64	1.74971780041821e-62	METRNL	17	83079609	83095122	+	2711	protein_coding	meteorin like, glial cell differentiation regulator [Source:HGNC Symbol;Acc:HGNC:27584]	-
ENSG00000080493	1035.75760028489	1070.58028259807	1073.62825470803	203.91809011837	227.680764909202	210.808866722315	1059.98871253033	214.135907249963	2.30737905577937	2.09949367346925e-64	2.15154158639758e-62	SLC4A4	4	71062667	71572087	+	9120	protein_coding	solute carrier family 4 member 4 [Source:HGNC Symbol;Acc:HGNC:11030]	-
ENSG00000112769	8518.4212374753	11527.5790120444	8970.21982781554	1132.57209511689	1111.77986413324	1444.43112383809	9672.07335911173	1229.59436102941	2.97583060486219	3.54800811722635e-64	3.61913253920594e-62	LAMA4	6	112107931	112254939	-	11983	protein_coding	laminin subunit alpha 4 [Source:HGNC Symbol;Acc:HGNC:6484]	-
ENSG00000180801	704.753584109189	833.13238963996	716.765983077033	3215.84339416403	3361.04548521205	3402.22087682403	751.550652275394	3326.36991873337	-2.14582727423752	4.57255611747112e-64	4.64272483577148e-62	ARSJ	4	113900284	113979727	-	5146	protein_coding	arylsulfatase family member J [Source:HGNC Symbol;Acc:HGNC:26286]	-
ENSG00000115525	112.89209823211	149.695410777936	157.141057110241	1125.22369547299	997.93948167864	1161.40070092387	139.909522040095	1094.85462602517	-2.96614571118608	5.97124602738539e-64	6.03506714318267e-62	ST3GAL5	2	85837120	85905199	-	16300	protein_coding	ST3 beta-galactoside alpha-2,3-sialyltransferase 5 [Source:HGNC Symbol;Acc:HGNC:10872]	-
ENSG00000034053	14.2485172525964	29.9390821555872	24.3315185202953	460.193527699565	491.166166235577	574.844548608536	22.8397059761596	508.734747514559	-4.46993440678353	9.00494521322862e-64	9.05963278004869e-62	APBA2	15	28884483	29118315	+	6869	protein_coding	amyloid beta precursor protein binding family A member 2 [Source:HGNC Symbol;Acc:HGNC:579]	-
ENSG00000089472	778.188249949493	1087.0983968908	860.727467655447	90.9364455933272	71.6092728343458	90.7649287276636	908.671371498581	84.4368823851122	3.42869872471358	9.77050213532103e-64	9.78515788852401e-62	HEPH	X	66162549	66268867	+	7113	protein_coding	hephaestin [Source:HGNC Symbol;Acc:HGNC:4866]	-
ENSG00000077420	438.415915464503	742.282761029902	539.348660533213	9.18549955488154	11.016811205284	13.6635376579279	573.349112342539	11.2886161393645	5.67091740088292	1.42901309346186e-63	1.42468079132331e-61	APBB1IP	10	26438341	26567803	+	3843	protein_coding	amyloid beta precursor protein binding family B member 1 interacting protein [Source:HGNC Symbol;Acc:HGNC:17379]	-
ENSG00000146374	574.324849258499	495.543428782132	444.050212995389	4.59274977744077	7.34454080352265	5.85580185339765	504.639497012007	5.93103081145369	6.41006226978072	1.65824606756828e-63	1.64577187417711e-61	RSPO3	6	127118671	127199481	+	4957	protein_coding	R-spondin 3 [Source:HGNC Symbol;Acc:HGNC:20866]	-
ENSG00000074590	256.473310546734	342.750871574308	314.282114220481	1826.99586146594	1725.04902122738	1760.64442392156	304.502098780508	1770.89643553829	-2.53902969719792	2.39725413767201e-63	2.36855158813127e-61	NUAK1	12	106063340	106140033	-	7008	protein_coding	NUAK family kinase 1 [Source:HGNC Symbol;Acc:HGNC:14311]	-
ENSG00000169432	143.581212314625	151.760175064528	133.823351861624	852.414358693007	794.128474380887	869.586575229551	143.054913080259	838.709802767815	-2.55175881139458	5.17312136771392e-63	5.08836531673397e-61	SCN9A	2	166195185	166376001	-	13946	protein_coding	sodium voltage-gated channel alpha subunit 9 [Source:HGNC Symbol;Acc:HGNC:10597]	-
ENSG00000196557	5.48019894330629	9.29143928966498	15.2071990751846	462.030627610541	417.720758200351	506.526860318897	9.99294576938528	462.09274870993	-5.51692983980728	5.47554786782617e-63	5.36189982985841e-61	CACNA1H	16	1153106	1221771	+	8620	protein_coding	calcium voltage-gated channel subunit alpha1 H [Source:HGNC Symbol;Acc:HGNC:1395]	-
ENSG00000128567	11899.7039854953	17825.1100861506	14481.3087726624	1709.42146716345	1800.33056446349	2082.71352585843	14735.3742814361	1864.15518582846	2.98278195448359	7.66036976755965e-63	7.46818261454167e-61	PODXL	7	131500262	131558217	-	6893	protein_coding	podocalyxin like [Source:HGNC Symbol;Acc:HGNC:9171]	-
ENSG00000100065	25.2089151392089	23.7447892958105	15.2071990751846	394.976480859906	392.014865388022	423.569667395763	21.3869678367347	403.52033788123	-4.24305048112012	3.89244589255934e-62	3.77807314320528e-60	CARD10	22	37490362	37519542	-	5754	protein_coding	caspase recruitment domain family member 10 [Source:HGNC Symbol;Acc:HGNC:16422]	-
ENSG00000272841	429.647597155213	345.848018004197	411.608188301662	23.882298842692	18.3613520088066	18.5433725357592	395.701267820357	20.262341129086	4.28570163159611	4.32876998357914e-62	4.18314864246488e-60	AL139393.3	6	160990318	160992342	-	2025	lncRNA	novel transcript, antisense to MAP3K4	-
ENSG00000105655	111.796058443448	156.922085781009	133.823351861624	967.233103129026	918.067600440331	1021.83742341789	134.18049869536	969.046042329083	-2.85078070886449	4.46300538691749e-62	4.2940348336224e-60	ISYNA1	19	18434388	18438167	-	3150	protein_coding	inositol-3-phosphate synthase 1 [Source:HGNC Symbol;Acc:HGNC:29821]	-
ENSG00000111335	166.598047876511	207.508810802518	171.334442913746	1586.33577312804	1198.99628617507	1532.26815163905	181.813767197592	1439.20007031406	-2.98424152671465	5.48160879063145e-62	5.25114289060794e-60	OAS2	12	112978395	113011723	+	6264	protein_coding	2'-5'-oligoadenylate synthetase 2 [Source:HGNC Symbol;Acc:HGNC:8087]	-
ENSG00000182326	2857.3757290399	3962.28266597047	3177.2907934419	281.076286379375	224.926562107881	369.891483739618	3332.31639615075	291.964777408958	3.51344954382488	7.49990916989743e-62	7.15348479395454e-60	C1S	12	6988259	7071032	+	6462	protein_coding	complement C1s [Source:HGNC Symbol;Acc:HGNC:1247]	-
ENSG00000113580	3701.32636630907	3451.25350503889	3176.27698017022	869.866807847282	846.458327605986	849.091268742659	3442.95228383939	855.138801398642	2.00931007400525	1.24844760077379e-61	1.185648533959e-59	NR3C1	5	143277931	143435512	-	9161	protein_coding	nuclear receptor subfamily 3 group C member 1 [Source:HGNC Symbol;Acc:HGNC:7978]	ESR-like
ENSG00000276256	13.1524774639351	14.4533500061455	8.11050617343177	392.220830993442	432.409839807396	375.747285593016	11.9054445478375	400.125985464618	-5.07556544058871	1.41100548687453e-61	1.33427827863976e-59	AC011043.1	GL000195.1	42939	49164	-	2195	protein_coding	uncharacterized LOC389831 [Source:NCBI gene;Acc:389831]	-
ENSG00000261040	150.157451046592	56.781017881286	130.781912046587	2648.17952167235	2853.35410216855	2550.20170715468	112.573460324822	2683.91177699853	-4.57670245815727	3.55598538085019e-61	3.34824896992616e-59	WFDC21P	17	60083566	60091885	-	1099	transcribed_unitary_pseudogene	WAP four-disulfide core domain 21, pseudogene [Source:HGNC Symbol;Acc:HGNC:50357]	-
ENSG00000137331	783.668448892799	1197.56328622349	1140.53993063884	8188.87285317689	7809.08300934546	7742.34601716726	1040.59055525171	7913.43395989654	-2.92655575737233	4.21122732820564e-61	3.94833922222786e-59	IER3	6	30743199	30744548	-	1350	protein_coding	immediate early response 3 [Source:HGNC Symbol;Acc:HGNC:5392]	-
ENSG00000177425	686.120907701947	697.89032886817	698.517344186811	2634.40127234003	2633.01787806287	2440.89340589125	694.176193585643	2569.43751876472	-1.88808063144661	8.3253614214883e-61	7.77257153388355e-59	PAWR	12	79574979	79690964	-	11530	protein_coding	pro-apoptotic WT1 regulator [Source:HGNC Symbol;Acc:HGNC:8614]	-
ENSG00000169908	743.114976712333	742.282761029902	863.768907470483	3236.97004314025	3619.02248093579	3436.37972096885	783.05554840424	3430.7907483483	-2.13110385620463	1.38977469675454e-60	1.29202134572121e-58	TM4SF1	3	149369022	149377692	-	3495	protein_coding	transmembrane 4 L six family member 1 [Source:HGNC Symbol;Acc:HGNC:11853]	-
ENSG00000116396	425.263438000568	715.440825304204	501.837569481091	20.2080990207394	16.525216807926	17.567405560193	547.513944261954	18.1002404629528	4.91861100808501	1.89738916019452e-60	1.75651997338512e-58	KCNC4	1	110211343	110283100	+	25042	protein_coding	potassium voltage-gated channel subfamily C member 4 [Source:HGNC Symbol;Acc:HGNC:6236]	-
ENSG00000172572	49.3217904897566	54.7162535946938	29.4005848786902	575.012272135584	557.267033467281	615.83516158232	44.4795429877135	582.704822395062	-3.71443481701779	3.67559009576283e-60	3.38846345522772e-58	PDE3A	12	20369245	20684381	+	8398	protein_coding	phosphodiesterase 3A [Source:HGNC Symbol;Acc:HGNC:8778]	-
ENSG00000136928	355.116891526248	523.417746651127	444.050212995389	10.1040495103697	10.0987436048436	6.83176882896393	440.861617057588	9.01152064805909	5.6074293468541	4.41032651388493e-60	4.04886350335111e-58	GABBR2	9	98288109	98708935	-	7343	protein_coding	gamma-aminobutyric acid type B receptor subunit 2 [Source:HGNC Symbol;Acc:HGNC:4507]	-
ENSG00000185630	1934.51022698712	2173.16441163831	1740.71738747279	361.908682462333	362.636702173931	399.170493006607	1949.46400869941	374.57195921429	2.38003413075976	6.13112855561057e-60	5.6052761604053e-58	PBX1	1	164555584	164899296	+	21249	protein_coding	PBX homeobox 1 [Source:HGNC Symbol;Acc:HGNC:8632]	Homeobox
ENSG00000134775	423.071358423245	635.947400270403	505.892822567807	9.18549955488154	22.033622410568	12.6875706823616	521.637193753818	14.635564215937	5.15326940074196	6.9384991463178e-60	6.31718808639752e-58	FHOD3	18	36297714	36780055	+	7965	protein_coding	formin homology 2 domain containing 3 [Source:HGNC Symbol;Acc:HGNC:26178]	-
ENSG00000124875	49.3217904897566	60.9105464544704	45.6215972255537	515.306525028854	468.214476224569	504.574926367764	51.9513113899269	496.031975873729	-3.25494409373739	1.40379298417798e-59	1.27283007491331e-57	CXCL6	4	73836640	73849064	+	2040	protein_coding	C-X-C motif chemokine ligand 6 [Source:HGNC Symbol;Acc:HGNC:10643]	-
ENSG00000196139	1025.89324218694	517.223453791351	873.907040187273	2.75564986646446	4.59033800220166	8.78370278009648	805.674578721854	5.37656354958753	7.24134891024151	1.57304932104607e-59	1.42045064305771e-57	AKR1C3	10	5035354	5107686	+	3911	protein_coding	aldo-keto reductase family 1 member C3 [Source:HGNC Symbol;Acc:HGNC:386]	-
ENSG00000187957	18.6326764072414	14.4533500061455	15.2071990751846	436.311228856873	431.491772206956	641.210302947043	16.0977418295238	503.00443467029	-4.96849852055642	4.94137275827649e-59	4.44380677482065e-57	DNER	2	229357629	229714555	-	3932	protein_coding	delta/notch like EGF repeat containing [Source:HGNC Symbol;Acc:HGNC:24456]	-
ENSG00000164647	1913.68547100256	1086.06601474751	1502.47126862824	116.655844346996	126.693328860766	111.260235214555	1500.7409181261	118.203136140772	3.66582615880545	6.30537439615377e-59	5.64741114107544e-57	STEAP1	7	90154456	90164829	+	1544	protein_coding	STEAP family member 1 [Source:HGNC Symbol;Acc:HGNC:11378]	-
ENSG00000231924	420.879278845923	692.728418151689	460.271225342253	6.42984968841708	11.016811205284	11.7116037067953	524.626307446622	9.71942153349879	5.75862130844493	7.23072824220137e-59	6.44998523726408e-57	PSG1	19	42866464	42879822	-	4961	protein_coding	pregnancy specific beta-1-glycoprotein 1 [Source:HGNC Symbol;Acc:HGNC:9514]	-
ENSG00000128872	1523.49530623915	1262.60336125114	1179.06483496264	122.167144079924	146.890816070453	84.9091268742659	1321.72116748431	117.989029008214	3.48377533709476	7.7615988569444e-59	6.89561724254258e-57	TMOD2	15	51751597	51816363	+	11595	protein_coding	tropomodulin 2 [Source:HGNC Symbol;Acc:HGNC:11872]	-
ENSG00000113369	2593.23013997254	2201.0387295073	2530.47792611071	502.44682565202	571.956115074326	520.190397976825	2441.58226519685	531.531112901057	2.19945839891437	1.24525209383202e-58	1.10187306760646e-56	ARRDC3	5	91368631	91383317	-	4985	protein_coding	arrestin domain containing 3 [Source:HGNC Symbol;Acc:HGNC:29263]	-
ENSG00000164619	1050.00611753748	1455.65882204751	1151.69187662731	157.990592343962	174.432844083663	157.13068306617	1219.11893873744	163.184706497932	2.90116166636011	1.4324138322691e-58	1.26241495865541e-56	BMPER	7	33904308	34156427	+	7990	protein_coding	BMP binding endothelial regulator [Source:HGNC Symbol;Acc:HGNC:24154]	-
ENSG00000180806	509.658501727485	526.514893081016	488.657996949264	68.8912466616115	50.4937180242182	52.7022166805789	508.277130585922	57.3623937888029	3.14629119517812	1.54442087843863e-58	1.35570618385013e-56	HOXC9	12	53994895	54003337	+	1666	protein_coding	homeobox C9 [Source:HGNC Symbol;Acc:HGNC:5130]	Homeobox
ENSG00000185745	615.974361227627	299.390821555872	516.030955284596	8005.16286207926	6926.8200453223	6333.04970444956	477.132046022698	7088.34420395037	-3.89339519396912	2.19282344521124e-58	1.91724122890235e-56	IFIT1	10	89392546	89406487	+	4614	protein_coding	interferon induced protein with tetratricopeptide repeats 1 [Source:HGNC Symbol;Acc:HGNC:5407]	-
ENSG00000136492	101.931700345497	84.6553357502809	103.408953711255	650.333368485613	616.023359895462	646.090137824874	96.6653299356777	637.482288735317	-2.7216906718125	2.57053907980961e-58	2.23860425080811e-56	BRIP1	17	61679139	61863528	-	10125	protein_coding	BRCA1 interacting protein C-terminal helicase 1 [Source:HGNC Symbol;Acc:HGNC:20473]	-
ENSG00000135047	9425.94218248682	7506.45056390601	8371.05618425327	1359.45393412247	1350.47744024773	1706.96624026542	8434.48297688203	1472.29920487854	2.51837100651123	3.18844488720076e-58	2.76578764565726e-56	CTSL	9	87726109	87731469	+	1852	protein_coding	cathepsin L [Source:HGNC Symbol;Acc:HGNC:2537]	-
ENSG00000182985	42.7455517577891	38.198139301956	39.5387175954799	413.347479969669	446.180853814001	517.262497050126	40.160802885075	458.930276944599	-3.51518760028962	3.90882771408983e-58	3.37738043233495e-56	CADM1	11	115169218	115504957	-	11017	protein_coding	cell adhesion molecule 1 [Source:HGNC Symbol;Acc:HGNC:5951]	-
ENSG00000162645	359.501050680893	342.750871574308	348.751765457566	17.4524491542749	17.4432844083663	27.3270753158557	350.334562570922	20.7409362928323	4.08429156629949	6.31076847357621e-58	5.43145163196502e-56	GBP2	1	89106132	89150456	-	7223	protein_coding	guanylate binding protein 2 [Source:HGNC Symbol;Acc:HGNC:4183]	-
ENSG00000161281	1267.02199569241	554.389210950011	905.335251609321	14.6967992878105	25.7058928123293	14.6395046334941	908.915486083915	18.3473989112113	5.62760387556193	8.45916663180498e-58	7.25217192212293e-56	COX7A1	19	36150922	36152449	-	586	protein_coding	cytochrome c oxidase subunit 7A1 [Source:HGNC Symbol;Acc:HGNC:2287]	-
ENSG00000143367	52.6099098557404	69.1696036008393	44.6077839538747	524.492024583736	605.006548690178	618.763062509018	55.4624324701515	582.753878594311	-3.39328408878832	8.94231253945431e-58	7.63666558844174e-56	TUFT1	1	151540305	151583583	+	3878	protein_coding	tuftelin 1 [Source:HGNC Symbol;Acc:HGNC:12422]	-
ENSG00000137965	364.981249624199	243.642185817882	362.945151261072	2775.8579654852	2333.72784031932	2527.75446671665	323.856195567717	2545.78009084039	-2.97501299912138	9.92527789534955e-58	8.4433840875767e-56	IFI44	1	78649796	78664078	+	2038	protein_coding	interferon induced protein 44 [Source:HGNC Symbol;Acc:HGNC:16938]	-
ENSG00000136158	1260.44575696045	1386.48921844667	1363.57885040822	313.22553482146	328.668200957639	306.45363032781	1336.83794193845	316.115788702303	2.08022689549763	1.37736860006564e-57	1.16721393712485e-55	SPRY2	13	80335976	80341126	-	3213	protein_coding	sprouty RTK signaling antagonist 2 [Source:HGNC Symbol;Acc:HGNC:11270]	-
ENSG00000116774	4140.83832156223	6328.50253840515	4860.22082442899	484.994376497745	414.048487798589	613.883227631187	5109.85389479879	504.308697309174	3.34130752560148	1.49391787595635e-57	1.26112998317802e-55	OLFML3	1	113979391	114035572	+	2821	protein_coding	olfactomedin like 3 [Source:HGNC Symbol;Acc:HGNC:24956]	-
ENSG00000149131	800.109045722718	1394.74827559304	1008.74420532058	0.918549955488154	3.67227040176133	3.9038679022651	1067.86717554545	2.83156275317153	8.56879947217334	2.46281671232132e-57	2.07111605429678e-55	SERPING1	11	57597387	57614848	+	3449	protein_coding	serpin family G member 1 [Source:HGNC Symbol;Acc:HGNC:1228]	-
ENSG00000105810	1069.73483373339	1290.47767912014	1062.47630871956	4815.0388666689	4895.13644554785	4713.92049198511	1140.8962738577	4808.03193473395	-2.07519888352437	5.18188456922159e-57	4.34115827808591e-55	CDK6	7	92604921	92836594	-	12260	protein_coding	cyclin dependent kinase 6 [Source:HGNC Symbol;Acc:HGNC:1777]	-
ENSG00000159217	97.5475411908519	152.792557207824	107.464206797971	1072.86634801016	979.578129669834	1190.67971019086	119.268101732216	1081.04139595695	-3.17885455037666	7.91532547185146e-57	6.60599871671603e-55	IGF2BP1	17	48997385	49056145	+	9631	protein_coding	insulin like growth factor 2 mRNA binding protein 1 [Source:HGNC Symbol;Acc:HGNC:28866]	-
ENSG00000168477	774.900130583509	1906.80981866791	909.390504696037	21.1266489762275	14.6890816070453	26.3511083402894	1197.03348464915	20.7222796411874	5.85525635585509	8.28235769618259e-57	6.88623347622607e-55	TNXB	6	32041153	32115334	-	15909	protein_coding	tenascin XB [Source:HGNC Symbol;Acc:HGNC:11976]	-
ENSG00000156466	30.6891140825152	42.3276678751405	43.5939706821958	528.166224405688	455.361529818404	635.354501093645	38.8702508799505	539.627418439246	-3.79134892354692	9.92912302032767e-57	8.22437471830374e-55	GDF6	8	96142333	96160806	-	3712	protein_coding	growth differentiation factor 6 [Source:HGNC Symbol;Acc:HGNC:4221]	-
ENSG00000136859	1668.17255834243	3000.10250841849	1913.06564365822	141.456693145176	91.8067600440331	143.467145408242	2193.78023680638	125.57686619915	4.12744573505712	1.05031807784793e-56	8.66728771881026e-55	ANGPTL2	9	127087348	127122635	-	3625	protein_coding	angiopoietin like 2 [Source:HGNC Symbol;Acc:HGNC:490]	-
ENSG00000183688	2133.98946852347	2368.28463672127	2218.22343843359	618.184120043528	590.317467083133	575.820515584102	2240.16584789278	594.774034236921	1.91311970610813	1.15033504451146e-56	9.45721344616454e-55	RFLNB	17	439978	445939	-	3621	protein_coding	refilin B [Source:HGNC Symbol;Acc:HGNC:28705]	-
ENSG00000099377	468.008989758357	482.122460919283	472.436984602401	71.646896528076	62.4285968299425	60.5099524851091	474.18947842668	64.8618152810425	2.86912280623115	2.10311965296394e-56	1.72260354326225e-54	HSD3B7	16	30985207	30989147	+	2490	protein_coding	hydroxy-delta-5-steroid dehydrogenase, 3 beta- and steroid delta-isomerase 7 [Source:HGNC Symbol;Acc:HGNC:18324]	-
ENSG00000112541	29.593074293854	25.8095535824027	34.469651237085	378.442581661119	369.981242977454	360.131813983956	29.9574263711139	369.518546207509	-3.62366888369035	2.47494148329268e-56	2.01964391486621e-54	PDE10A	6	165327287	165988078	-	24416	protein_coding	phosphodiesterase 10A [Source:HGNC Symbol;Acc:HGNC:8772]	-
ENSG00000173193	393.478284129392	477.992932346099	364.97277780443	2408.43798328994	2062.89789818942	2344.27267531019	412.147998093307	2271.86951892985	-2.46257562203128	3.67454543694547e-56	2.98750035469444e-54	PARP14	3	122680839	122730840	+	10274	protein_coding	poly(ADP-ribose) polymerase family member 14 [Source:HGNC Symbol;Acc:HGNC:29232]	-
ENSG00000139146	121.6604165414	117.691564335756	121.657592601477	807.405410874087	823.506637594977	673.41721314073	120.336524492878	768.109753869931	-2.67457963064059	3.84263092799992e-56	3.11267232487582e-54	SINHCAF	12	31280584	31327058	-	5575	protein_coding	SIN3-HDAC complex associated factor [Source:HGNC Symbol;Acc:HGNC:30702]	-
ENSG00000075223	4104.66900853641	3973.63886954672	3855.53187219513	1243.71663973096	1186.14333976891	1146.76119629037	3977.94658342609	1192.20705859675	1.73825451155624	5.51482855749388e-56	4.45085046180449e-54	SEMA3C	7	80742538	80922359	-	6100	protein_coding	semaphorin 3C [Source:HGNC Symbol;Acc:HGNC:10725]	-
ENSG00000081059	384.709965820101	449.086232333807	310.226861133765	9.18549955488154	14.6890816070453	11.7116037067953	381.341019762558	11.8620616229074	5.00620349029441	9.19086165482575e-56	7.39059324236407e-54	TCF7	5	134114681	134151865	+	10093	protein_coding	transcription factor 7 [Source:HGNC Symbol;Acc:HGNC:11639]	HMG
ENSG00000011201	5.48019894330629	4.12952857318444	2.02762654335794	638.392219064267	578.382588277409	739.782967479237	3.87911801994956	652.185924940304	-7.4079562750647	1.30739363551229e-55	1.04748378077245e-53	ANOS1	X	8528874	8732137	-	7082	protein_coding	anosmin 1 [Source:HGNC Symbol;Acc:HGNC:6211]	-
ENSG00000166780	1340.45666153272	1391.65112916316	1367.63410349493	369.257082106238	357.128296571289	365.987615837353	1366.58063139694	364.12433150496	1.90814614621308	1.94832949402025e-55	1.5553457877445e-53	BMERB1	16	15434475	15625028	+	3508	protein_coding	bMERB domain containing 1 [Source:HGNC Symbol;Acc:HGNC:19213]	-
ENSG00000006468	516.234740459452	490.381518065652	438.981146636995	53.2758974183129	65.1827996312635	52.7022166805789	481.8658017207	57.0536379100518	3.07688075848521	2.94366313939999e-55	2.34143429423827e-53	ETV1	7	13891229	13991425	-	9615	protein_coding	ETS variant transcription factor 1 [Source:HGNC Symbol;Acc:HGNC:3490]	ETS
ENSG00000135842	1182.6269319655	1933.65175439361	1366.62029022325	126.759893857365	140.464342867371	156.154716090604	1494.29965886079	141.126317605113	3.40509160673508	2.96223120097511e-55	2.34772805939153e-53	NIBAN1	1	184790724	184974508	-	8330	protein_coding	niban apoptosis regulator 1 [Source:HGNC Symbol;Acc:HGNC:16784]	-
ENSG00000157168	235.64855456217	289.067000122911	274.743396625001	1249.22793946389	1229.2925169896	1323.41121886787	266.486317103361	1267.31055844045	-2.24869996509604	3.25293480927815e-55	2.56888575816579e-53	NRG1	8	31639222	32855666	+	21398	protein_coding	neuregulin 1 [Source:HGNC Symbol;Acc:HGNC:7997]	-
ENSG00000003249	26.3049549278702	10.3238214329611	12.1657592601477	381.198231527584	402.113608992865	405.026294860004	16.264845206993	396.112711793484	-4.6198065529318	3.76443611865637e-55	2.96220789294128e-53	DBNDD1	16	90004871	90020128	-	4700	protein_coding	dysbindin domain containing 1 [Source:HGNC Symbol;Acc:HGNC:28455]	-
ENSG00000108846	352.924811948925	667.951246712583	536.307220718176	8.26694959939339	11.9348788057243	12.6875706823616	519.061093126561	10.9631330291598	5.56849275249797	3.80231133071873e-55	2.98136389856676e-53	ABCC3	17	50634777	50692253	+	9615	protein_coding	ATP binding cassette subfamily C member 3 [Source:HGNC Symbol;Acc:HGNC:54]	-
ENSG00000122042	3009.72525966381	2558.24295108776	2558.86469771772	596.138921111812	627.958238701187	529.950067732487	2708.9443028231	584.682409181829	2.21160632713076	4.53630196794619e-55	3.54426742055881e-53	UBL3	13	29764371	29850617	-	4317	protein_coding	ubiquitin like 3 [Source:HGNC Symbol;Acc:HGNC:12504]	-
ENSG00000064763	137.004973582657	158.986850067601	133.823351861624	831.287709716779	844.622192405105	749.542637234899	143.271725170627	808.484179785595	-2.49639270870062	5.78524565401614e-55	4.50411015883172e-53	FAR2	12	29149103	29340980	+	5411	protein_coding	fatty acyl-CoA reductase 2 [Source:HGNC Symbol;Acc:HGNC:25531]	-
ENSG00000127241	693.793186222576	902.301993240799	682.296331839948	2.75564986646446	2.75420280132099	2.92790092669883	759.463837101108	2.81258453149476	8.07812916649247	5.8643519353266e-55	4.54962204898067e-53	MASP1	3	187217285	187292022	-	13161	protein_coding	mannan binding lectin serine peptidase 1 [Source:HGNC Symbol;Acc:HGNC:6901]	-
ENSG00000173511	1896.14883438398	1895.45361509166	1970.85300014392	546.537223515452	543.496019460676	568.012779779572	1920.81848320652	552.682007585233	1.79737283731574	6.32964249272886e-55	4.89336887867701e-53	VEGFB	11	64234538	64238793	+	1545	protein_coding	vascular endothelial growth factor B [Source:HGNC Symbol;Acc:HGNC:12681]	-
ENSG00000171345	1687.90127453834	2001.78897585116	1751.86933346126	405.999080325764	436.082110209157	409.906129737836	1813.85319461692	417.329106757586	2.11979568319385	9.06761687560419e-55	6.98555253916738e-53	KRT19	17	41523617	41528308	-	2336	protein_coding	keratin 19 [Source:HGNC Symbol;Acc:HGNC:6436]	-
ENSG00000144366	128.236655273367	82.5905714636887	109.491833341329	1024.18320036929	1018.13696888833	814.93242459784	106.773020026128	952.417531285153	-3.15882805560675	1.17513090913826e-54	9.02148408398719e-53	GULP1	2	188291669	188595931	+	11979	protein_coding	GULP PTB domain containing engulfment adaptor 1 [Source:HGNC Symbol;Acc:HGNC:18649]	-
ENSG00000162631	386.902045397424	369.592807300007	391.331922868083	11.941149421346	20.1974872096873	29.2790092669883	382.608925188505	20.4725486326738	4.23180158051143	1.33971260060527e-54	1.02492665726167e-52	NTNG1	1	107140007	107483458	+	9138	protein_coding	netrin G1 [Source:HGNC Symbol;Acc:HGNC:23319]	-
ENSG00000099194	9446.76693847138	14453.3500061455	9398.04902846406	1374.15073341028	1341.29676424332	1477.61400100734	11099.3886576937	1397.68716622031	2.98941947450399	1.92859310859437e-54	1.47033536199515e-52	SCD	10	100347233	100364826	+	5245	protein_coding	stearoyl-CoA desaturase [Source:HGNC Symbol;Acc:HGNC:10571]	-
ENSG00000141429	1525.68738581647	1101.55174689695	1401.08994146034	7707.5526765011	8177.22811712203	6878.61524379111	1342.77635805792	7587.79867913808	-2.49862864195204	3.44094698822262e-54	2.61428913763824e-52	GALNT1	18	35581117	35711834	+	5126	protein_coding	polypeptide N-acetylgalactosaminyltransferase 1 [Source:HGNC Symbol;Acc:HGNC:4123]	-
ENSG00000151632	706.945663686511	378.884246589672	612.343216094099	18.3709991097631	22.9516900110083	14.6395046334941	566.057708790094	18.6540645847552	4.91985980036437	3.49681988809677e-54	2.6476093675064e-52	AKR1C2	10	4987400	5018031	-	6461	protein_coding	aldo-keto reductase family 1 member C2 [Source:HGNC Symbol;Acc:HGNC:385]	-
ENSG00000160145	50.4178302784179	83.6229536069848	64.8840493874542	590.627621378883	597.662007886656	586.556152315331	66.308277757619	591.615260526957	-3.15455660080318	4.8142865101739e-54	3.63264296844731e-52	KALRN	3	124080023	124726325	+	24490	protein_coding	kalirin RhoGEF kinase [Source:HGNC Symbol;Acc:HGNC:4814]	-
ENSG00000087510	61.3782281650304	90.8496286100576	66.9116759308121	608.080070533158	565.529641871244	624.618864362416	73.0465109019667	599.409525588939	-3.03494207681366	8.55867177572812e-54	6.43594591244429e-52	TFAP2C	20	56629306	56639283	+	3001	protein_coding	transcription factor AP-2 gamma [Source:HGNC Symbol;Acc:HGNC:11744]	AP-2
ENSG00000103485	1368.95369603791	1459.7883506207	1282.4737886739	343.53768335257	340.603079763363	336.708606570365	1370.40527844417	340.283123228766	2.00969594238728	1.7491567821386e-53	1.310856169417e-51	QPRT	16	29663279	29698699	+	3680	protein_coding	quinolinate phosphoribosyltransferase [Source:HGNC Symbol;Acc:HGNC:9755]	-
ENSG00000102575	493.217904897566	552.324446663418	490.685623492622	37.6605481750143	26.6239604127696	53.6781836561451	512.075991684535	39.320897414643	3.70790991007824	1.98022218951884e-53	1.47899103395487e-51	ACP5	19	11574660	11579008	-	2919	protein_coding	acid phosphatase 5, tartrate resistant [Source:HGNC Symbol;Acc:HGNC:124]	-
ENSG00000070961	2580.0776625086	2826.66230834475	2700.79855575278	492.34277614165	630.712441502508	612.907260655621	2702.51284220204	578.65415943326	2.22374051034695	2.68292216125127e-53	1.99705486415031e-51	ATP2B1	12	89588049	89709300	-	9493	protein_coding	ATPase plasma membrane Ca2+ transporting 1 [Source:HGNC Symbol;Acc:HGNC:814]	-
ENSG00000188153	85.4911035155781	136.274442915086	135.850978404982	1083.88894747602	1019.05503648877	1313.65154911221	119.205508278549	1138.86517769233	-3.25367357320896	3.36768699447865e-53	2.49832483331139e-51	COL4A5	X	108439844	108697545	+	11865	protein_coding	collagen type IV alpha 5 chain [Source:HGNC Symbol;Acc:HGNC:2207]	-
ENSG00000154027	4543.08492400091	3392.40772287101	3905.2087225074	741.26981407894	832.687313599381	744.662802357068	3946.90045645977	772.873310011796	2.35226776739358	5.25653623636758e-53	3.88648533207674e-51	AK5	1	77282019	77559966	+	6948	protein_coding	adenylate kinase 5 [Source:HGNC Symbol;Acc:HGNC:365]	-
ENSG00000110852	870.255592197039	526.514893081016	756.304700672512	0.918549955488154	4.59033800220166	3.9038679022651	717.691728650189	3.13758528665164	7.84351387172912	9.41842512999216e-53	6.94033982906747e-51	CLEC2B	12	9852984	9870136	-	2638	protein_coding	C-type lectin domain family 2 member B [Source:HGNC Symbol;Acc:HGNC:2053]	-
ENSG00000129009	5943.82377391	10869.9515867647	8841.46554231231	13.7782493323223	10.0987436048436	33.1828771692534	8551.74696766235	19.0199567021398	8.81667320077886	9.55760576833242e-53	7.01942426312227e-51	ISLR	15	74173710	74176872	+	2632	protein_coding	immunoglobulin superfamily containing leucine rich repeat [Source:HGNC Symbol;Acc:HGNC:6133]	-
ENSG00000164761	3995.06502967028	2588.18203324335	3370.92912833258	495.098426008115	485.657760632935	443.089006907089	3318.0587304154	474.615064516046	2.80527680470011	9.65420148605947e-53	7.06681134027735e-51	TNFRSF11B	8	118923557	118951885	-	2512	protein_coding	TNF receptor superfamily member 11b [Source:HGNC Symbol;Acc:HGNC:11909]	-
ENSG00000137628	179.750525340446	148.66302863464	139.906231491698	909.364455933272	836.359584001142	841.283532938129	156.106595155595	862.335857624181	-2.46740676519372	1.25880120402352e-52	9.18383010869214e-51	DDX60	4	168216294	168318804	-	6746	protein_coding	DExD/H-box helicase 60 [Source:HGNC Symbol;Acc:HGNC:25942]	-
ENSG00000145431	2209.6162139411	2319.76267598636	2181.72616065315	550.211423337404	617.859495096343	632.426600166946	2237.0350168602	600.165839533565	1.89837110197991	1.28209492703261e-52	9.32290347435957e-51	PDGFC	4	156760454	156971799	-	5998	protein_coding	platelet derived growth factor C [Source:HGNC Symbol;Acc:HGNC:8801]	-
ENSG00000110900	364.981249624199	518.255835934647	478.519864232474	1.83709991097631	3.67227040176133	10.735636731229	453.918983263773	5.41500234798889	6.41332991239449	1.29169404503916e-52	9.36180753103545e-51	TSPAN11	12	30926428	30996602	+	7116	protein_coding	tetraspanin 11 [Source:HGNC Symbol;Acc:HGNC:30795]	-
ENSG00000134243	605.013963341014	689.631271721801	569.763058683582	2665.63197082662	2503.57034640078	2890.81418162731	621.469431248799	2686.6721662849	-2.11199848844514	1.61733670787483e-52	1.16835343228217e-50	SORT1	1	109309568	109397918	-	9127	protein_coding	sortilin 1 [Source:HGNC Symbol;Acc:HGNC:11186]	-
ENSG00000205221	364.981249624199	362.366132296934	350.779392000924	41.3347479969669	29.3781632140906	29.2790092669883	359.375591307352	33.3306401593486	3.428484252464	1.95028365665889e-52	1.40426796755442e-50	VIT	2	36696690	36814792	+	3710	protein_coding	vitrin [Source:HGNC Symbol;Acc:HGNC:12697]	-
ENSG00000141682	183.03864470643	160.019232210897	194.652148162362	1175.74394302484	1299.98372222351	974.991008590709	179.236675026563	1150.23955794635	-2.68215270357997	1.98813739318155e-52	1.42686095061788e-50	PMAIP1	18	59899948	59904306	+	2235	protein_coding	phorbol-12-myristate-13-acetate-induced protein 1 [Source:HGNC Symbol;Acc:HGNC:9108]	-
ENSG00000147027	5260.99098557404	5033.89533071183	5265.74613310058	1613.89227179269	1728.72129162914	1574.2347315884	5186.87748312881	1638.94943167008	1.66201142926403	2.71153796655068e-52	1.93971805250036e-50	TMEM47	X	34627075	34657285	-	4040	protein_coding	transmembrane protein 47 [Source:HGNC Symbol;Acc:HGNC:18515]	-
ENSG00000172819	1559.66461926497	1823.18686506093	1479.15356337962	344.456233308058	346.111485366005	367.939549788486	1620.66834923517	352.835756154183	2.19974479460807	2.8916919987263e-52	2.06189805203678e-50	RARG	12	53210567	53232980	-	5127	protein_coding	retinoic acid receptor gamma [Source:HGNC Symbol;Acc:HGNC:9866]	THR-like
ENSG00000156463	21.9207957732252	27.8743178689949	27.3729583353322	340.782033486105	310.306848948832	355.251979106124	25.7226906591841	335.44695384702	-3.70162491000661	6.68725692606686e-52	4.75291393071068e-50	SH3RF2	5	145936578	146081791	+	7209	protein_coding	SH3 domain containing ring finger 2 [Source:HGNC Symbol;Acc:HGNC:26299]	-
ENSG00000116679	903.136785856876	820.743803920407	858.699841112089	2780.45071526264	2917.61883419937	2845.91970075126	860.860143629791	2847.99641673776	-1.72627791120621	7.00161511059549e-52	4.9603403772267e-50	IVNS1ABP	1	185296388	185317273	-	7873	protein_coding	influenza virus NS1A binding protein [Source:HGNC Symbol;Acc:HGNC:16951]	-
ENSG00000150394	13.1524774639351	13.4209678628494	11.1519459884687	339.863483530617	281.846753335182	357.203913057257	12.5751304384177	326.304716641018	-4.69905366056018	7.53773229463109e-52	5.3230402451156e-50	CDH8	16	61647242	62037035	-	13529	protein_coding	cadherin 8 [Source:HGNC Symbol;Acc:HGNC:1767]	-
ENSG00000137573	19792.286503645	33603.0063821451	21816.2477932598	2468.14373039667	2208.87064665944	2930.82882762552	25070.5135596833	2535.94773489388	3.30544979269198	8.0539571795375e-52	5.6694197615575e-50	SULF1	8	69466624	69660915	+	9372	protein_coding	sulfatase 1 [Source:HGNC Symbol;Acc:HGNC:20391]	-
ENSG00000026025	81679.0771306142	79480.0040659376	86509.7002856383	28863.5952513043	28933.8184954775	28846.6558968124	82556.2604940634	28881.3565478647	1.51524012242715	1.01504242080142e-51	7.12242982723492e-50	VIM	10	17228241	17237593	+	5176	protein_coding	vimentin [Source:HGNC Symbol;Acc:HGNC:12692]	-
ENSG00000164093	301.410941881846	326.23275728157	347.737952185887	11.941149421346	12.8529464061646	2.92790092669883	325.127217116435	9.24066558473649	5.12200642021904	1.65321545175866e-51	1.15635860471741e-49	PITX2	4	110617423	110642123	-	5787	protein_coding	paired like homeodomain 2 [Source:HGNC Symbol;Acc:HGNC:9005]	Homeobox
ENSG00000139734	318.947578500426	290.099382266207	379.166163607935	1580.82447339511	1625.89772037983	1509.82091120103	329.404374791523	1572.18103499199	-2.25447820582384	2.97119254291661e-51	2.07165459804056e-49	DIAPH3	13	59665583	60163928	-	7383	protein_coding	diaphanous related formin 3 [Source:HGNC Symbol;Acc:HGNC:15480]	-
ENSG00000161544	462.528790815051	540.968243087161	456.215972255537	42.2532979524551	58.7563264281812	61.4859194606753	486.571002052583	54.1651812804372	3.16901076468642	3.99622888438285e-51	2.77756817065007e-49	CYGB	17	76527356	76551175	-	2753	protein_coding	cytoglobin [Source:HGNC Symbol;Acc:HGNC:16505]	-
ENSG00000170561	357.30897110357	460.442435910065	462.298851885611	0.918549955488154	4.59033800220166	7.8077358045302	426.683419633082	4.43887458740667	6.6065109128295	5.00196006830212e-51	3.46566623222958e-49	IRX2	5	2745845	2751677	-	3399	protein_coding	iroquois homeobox 2 [Source:HGNC Symbol;Acc:HGNC:14359]	Homeobox
ENSG00000138172	762.843692908235	913.658196817057	767.456646660981	132.271193590294	142.300478068251	157.13068306617	814.652845462091	143.900784908239	2.50198837974421	5.22474999363916e-51	3.6086807714687e-49	CALHM2	10	103446786	103452402	-	3108	protein_coding	calcium homeostasis modulator family member 2 [Source:HGNC Symbol;Acc:HGNC:23493]	-
ENSG00000140044	1320.72794533682	1095.35745403717	1104.0426528584	246.171388070825	240.533711315367	255.703347598364	1173.3760174108	247.469482328185	2.24530096589899	5.89585637640254e-51	4.05948136066491e-49	JDP2	14	75427716	75474111	+	6259	protein_coding	Jun dimerization protein 2 [Source:HGNC Symbol;Acc:HGNC:17546]	TF_bZIP
ENSG00000153823	368.269368990183	443.924321617327	409.580561758304	23.882298842692	18.3613520088066	38.0627120470847	407.258084121938	26.7687876328611	3.93414529612152	9.78227429954499e-51	6.71441899195871e-49	PID1	2	228850526	229271285	-	3364	protein_coding	phosphotyrosine interaction domain containing 1 [Source:HGNC Symbol;Acc:HGNC:26084]	-
ENSG00000037965	1021.50908303229	1229.56713266567	1037.13097692759	227.800388961062	202.892939697313	229.352239258075	1096.06906420852	220.015189305483	2.31704183489094	1.03417774109787e-50	7.07640936944388e-49	HOXC8	12	54008985	54012769	+	2417	protein_coding	homeobox C8 [Source:NCBI gene;Acc:3224]	Homeobox
ENSG00000163623	10.9603978866126	11.3562035762572	10.1381327167897	280.157736423887	289.191294138704	303.525729401112	10.8182447265532	290.958253321234	-4.74986976533362	1.52431515069056e-50	1.03979057941687e-48	NKX6-1	4	84491987	84498450	-	3086	protein_coding	NK6 homeobox 1 [Source:HGNC Symbol;Acc:HGNC:7839]	Homeobox
ENSG00000137831	2389.36673928154	1824.21924720422	2132.04931034088	8663.76318016427	9240.35039843194	8959.37683569841	2115.21176560888	8954.49680476487	-2.08194009857969	1.58438626895734e-50	1.07743156370176e-48	UACA	15	70654554	70763558	-	10996	protein_coding	uveal autoantigen with coiled-coil domains and ankyrin repeats [Source:HGNC Symbol;Acc:HGNC:15947]	-
ENSG00000173597	3.28811936598377	1.03238214329611	6.08287963007383	607.16152057767	625.204035899866	499.695091489933	3.4677937131179	577.353549322489	-7.37199619713891	1.66711810763043e-50	1.13020348508988e-48	SULT1B1	4	69721167	69787961	-	7259	protein_coding	sulfotransferase family 1B member 1 [Source:HGNC Symbol;Acc:HGNC:17845]	-
ENSG00000176678	193.999042593043	182.731639363411	176.403509272141	868.029707936305	792.292339180006	831.523863182466	184.378063742865	830.615303432926	-2.17212139488857	1.69769171802577e-50	1.14740004979331e-48	FOXL1	16	86576368	86582160	+	3742	protein_coding	forkhead box L1 [Source:HGNC Symbol;Acc:HGNC:3817]	Fork_head
ENSG00000145675	1621.04284743	1771.56775789612	1415.28332726384	287.506136067792	303.88037574575	351.348111203859	1602.63131086332	314.244874339134	2.35097411231181	2.00542402812795e-50	1.35123876488511e-48	PIK3R1	5	68215756	68301821	+	10731	protein_coding	phosphoinositide-3-kinase regulatory subunit 1 [Source:HGNC Symbol;Acc:HGNC:8979]	-
ENSG00000176971	318.947578500426	293.196528696095	280.826276255075	22.0451989317157	19.279419609247	25.3751413647232	297.656794483865	22.2332533018953	3.74521584327154	2.08607201345545e-50	1.40129343513609e-48	FIBIN	11	26994112	26997087	+	2976	protein_coding	fin bud initiation factor homolog [Source:HGNC Symbol;Acc:HGNC:33747]	-
ENSG00000041880	860.391234099087	1079.87172188773	944.873969204801	191.976940697024	187.285790489828	189.337593259857	961.712308397206	189.533441482236	2.3433466488809	2.54703920448258e-50	1.70574209095333e-48	PARP3	3	51942345	51948867	+	2928	protein_coding	poly(ADP-ribose) polymerase family member 3 [Source:HGNC Symbol;Acc:HGNC:273]	-
ENSG00000166741	3179.61142690631	2399.25610102016	2962.36237984595	603.487320755717	535.233411056713	505.55089334333	2847.07663592414	548.090541718587	2.3767270344819	4.34406809742202e-50	2.90038946637877e-48	NNMT	11	114257787	114313285	+	2919	protein_coding	nicotinamide N-methyltransferase [Source:HGNC Symbol;Acc:HGNC:7861]	-
ENSG00000139289	5011.09391375927	6297.53107410627	5539.4757164539	1359.45393412247	1462.48168750145	1344.88249233033	5616.03356810648	1388.93937131808	2.01556390352347	5.48706996509109e-50	3.65246563567528e-48	PHLDA1	12	76025447	76033932	-	8069	protein_coding	pleckstrin homology like domain family A member 1 [Source:HGNC Symbol;Acc:HGNC:8933]	-
ENSG00000147889	201.671321113671	124.918239338829	158.154870381919	1221.67144079924	1242.14546339577	1083.32334287857	161.581476944807	1182.38008235786	-2.87305206584304	5.62076698052108e-50	3.73019153258497e-48	CDKN2A	9	21967753	21995301	-	4329	protein_coding	cyclin dependent kinase inhibitor 2A [Source:HGNC Symbol;Acc:HGNC:1787]	-
ENSG00000197182	302.506981670507	299.390821555872	345.710325642529	5.51129973292892	10.0987436048436	17.567405560193	315.869376289636	11.0591496326552	4.84865723056796	6.51747062485929e-50	4.31229520352927e-48	MIRLET7BHG	22	46053869	46113928	+	5728	lncRNA	MIRLET7B host gene [Source:HGNC Symbol;Acc:HGNC:37189]	-
ENSG00000122641	4324.97300605732	5032.86294856853	4220.50464999956	15602.4895439218	15751.2858207548	15477.8602655056	4526.11353487514	15610.5452100607	-1.78616201365473	1.83798579078019e-49	1.21246529725329e-47	INHBA	7	41667168	41705834	-	8284	protein_coding	inhibin subunit beta A [Source:HGNC Symbol;Acc:HGNC:6066]	-
ENSG00000157214	468.008989758357	652.465514563141	517.044768556275	50.5202475518485	63.3466644303829	42.9425469249161	545.839757625924	52.2698196357158	3.38261032278052	2.84847809029578e-49	1.87344829144737e-47	STEAP2	7	90167590	90238137	+	8720	protein_coding	STEAP2 metalloreductase [Source:HGNC Symbol;Acc:HGNC:17885]	-
ENSG00000081041	53.7059496444016	71.2343678874315	70.966929017528	465.704827432494	454.443462217964	462.608346418414	65.3024155164537	460.918878689624	-2.81648159729374	4.7734170783948e-49	3.13013983596049e-47	CXCL2	4	74097040	74099196	-	1398	protein_coding	C-X-C motif chemokine ligand 2 [Source:HGNC Symbol;Acc:HGNC:4603]	-
ENSG00000109743	326.619857021055	339.65372514442	382.207603422972	1330.06033554685	1360.57618385257	1381.96923740185	349.493728529482	1357.53525226709	-1.95703652540443	4.96884411757398e-49	3.24862143746313e-47	BST1	4	15703065	15738313	+	2865	protein_coding	bone marrow stromal cell antigen 1 [Source:HGNC Symbol;Acc:HGNC:1118]	-
ENSG00000171724	275.105986953976	338.621343001124	273.729583353322	19.2895490652512	20.1974872096873	17.567405560193	295.818971102807	19.0181472783772	3.95796947662443	5.03665351463821e-49	3.28321262982319e-47	VAT1L	16	77788564	77980107	+	4103	protein_coding	vesicle amine transport 1 like [Source:HGNC Symbol;Acc:HGNC:29315]	-
ENSG00000186684	23.0168355618864	35.1009928720677	19.2624521619005	357.315932684892	330.504336158519	363.059714910654	25.7934268652849	350.293327918022	-3.76285441585804	5.17676876311494e-49	3.36459428193839e-47	CYP27C1	2	127183832	127220313	-	5205	protein_coding	cytochrome P450 family 27 subfamily C member 1 [Source:HGNC Symbol;Acc:HGNC:33480]	-
ENSG00000050344	83.2990239382556	99.1086857564265	82.1188750059967	504.283925562997	532.479208255392	542.637638414849	88.1755282335596	526.466924077746	-2.57736536294133	8.49686194188656e-49	5.50621644604666e-47	NFE2L3	7	26152198	26187137	+	4303	protein_coding	nuclear factor, erythroid 2 like 3 [Source:HGNC Symbol;Acc:HGNC:7783]	TF_bZIP
ENSG00000250742	294.834703149878	269.451739400284	272.715770081643	12.8596993768342	21.1155548101276	18.5433725357592	279.000737543935	17.5062089075737	3.99522767320406	1.14547015350074e-48	7.40121521761933e-47	LINC02381	12	54126082	54147485	+	4283	lncRNA	long intergenic non-protein coding RNA 2381 [Source:HGNC Symbol;Acc:HGNC:53304]	-
ENSG00000107738	374.84560772215	634.915018127107	514.003328741238	31.2306984865972	27.5420280132099	38.0627120470847	507.921318196832	32.2784795156306	3.97866477484854	1.22958526730649e-48	7.92147724987249e-47	VSIR	10	71747556	71773520	-	5153	protein_coding	V-set immunoregulatory receptor [Source:HGNC Symbol;Acc:HGNC:30085]	-
ENSG00000184178	1957.52706254901	1524.82842564835	1830.94676865222	401.406330548323	368.145107776573	382.57905442198	1771.10075228319	384.043497582292	2.205183263536	1.40918430010946e-48	9.05205763391013e-47	SCFD2	4	52872982	53366066	-	3176	protein_coding	sec1 family domain containing 2 [Source:HGNC Symbol;Acc:HGNC:30676]	-
ENSG00000090339	69.0505066856592	103.238214329611	67.9254892024911	817.509460384457	733.536012751825	1092.10704565866	80.0714034059204	881.050839598314	-3.45889300017701	2.46090205298841e-48	1.576193457369e-46	ICAM1	19	10271093	10286615	+	3448	protein_coding	intercellular adhesion molecule 1 [Source:HGNC Symbol;Acc:HGNC:5344]	-
ENSG00000090376	287.16242462925	270.484121543581	252.439504648064	17.4524491542749	16.525216807926	20.4953064868918	270.028683606965	18.1576574830309	3.89670978199056	2.55923373733374e-48	1.63442309955578e-46	IRAK3	12	66189195	66254622	+	9688	protein_coding	interleukin 1 receptor associated kinase 3 [Source:HGNC Symbol;Acc:HGNC:17020]	-
ENSG00000109846	3395.53126527258	3236.5180192333	3245.21628264439	1014.07915085892	1072.30295731431	941.808131421455	3292.42185571676	1009.39674653156	1.70543956679049	2.99026692824516e-48	1.90417778121461e-46	CRYAB	11	111908564	111923722	-	4388	protein_coding	crystallin alpha B [Source:HGNC Symbol;Acc:HGNC:2389]	-
ENSG00000130558	288.258464417911	464.571964483249	331.516939839024	8.26694959939339	11.9348788057243	5.85580185339765	361.449122913394	8.68587675283845	5.37248268025468	3.11407023911427e-48	1.97729998785028e-46	OLFM1	9	135075422	135121179	+	6123	protein_coding	olfactomedin 1 [Source:HGNC Symbol;Acc:HGNC:17187]	-
ENSG00000153234	348.54065279428	646.271221703364	448.105466082105	22.0451989317157	18.3613520088066	11.7116037067953	480.972446859916	17.3727182157725	4.78643660203176	3.68786649706955e-48	2.33490696925096e-46	NR4A2	2	156324437	156342348	-	3963	protein_coding	nuclear receptor subfamily 4 group A member 2 [Source:HGNC Symbol;Acc:HGNC:7981]	NGFIB-like
ENSG00000120693	664.200111928722	705.117003871243	647.826680602863	140.538143189688	153.317289273535	138.587310530411	672.381265467609	144.147580997878	2.22134999133557	3.84577067000622e-48	2.42790444619619e-46	SMAD9	13	36844831	36920765	-	5723	protein_coding	SMAD family member 9 [Source:HGNC Symbol;Acc:HGNC:6774]	MH1
ENSG00000176978	2177.83106006992	2473.58761533748	2167.53277484964	458.356427788589	474.640949427651	578.748416510801	2272.98381675235	503.91526457568	2.17384530189439	4.77924444627309e-48	3.00860265384957e-46	DPP7	9	137110546	137115177	-	2823	protein_coding	dipeptidyl peptidase 7 [Source:HGNC Symbol;Acc:HGNC:14892]	-
ENSG00000149201	7.6722785206288	8.25905714636887	9.12431944511074	273.72788673547	276.33834773254	304.501696376678	8.35188503736947	284.855976948229	-5.0891187143985	7.55538973112839e-48	4.74267526911544e-46	CCDC81	11	86374736	86423109	+	4544	protein_coding	coiled-coil domain containing 81 [Source:HGNC Symbol;Acc:HGNC:26281]	-
ENSG00000049540	3725.43924165962	7241.12835307891	6223.7996748372	329.759434020247	324.995930555877	516.28653007456	5730.12242319191	390.347298216895	3.87621165968151	8.85280122853308e-48	5.54130026898493e-46	ELN	7	74027789	74069907	+	6542	protein_coding	elastin [Source:HGNC Symbol;Acc:HGNC:3327]	-
ENSG00000188677	1297.71110977493	1213.04901837293	1255.10083033857	364.664332328797	348.865688167326	334.756672619232	1255.28698616214	349.428897705118	1.84460719862187	1.14832618624203e-47	7.1674421703883e-46	PARVB	22	43999211	44172949	+	7403	protein_coding	parvin beta [Source:HGNC Symbol;Acc:HGNC:14653]	-
ENSG00000181381	227.976276041542	247.771714391066	204.790280879152	1062.76229849979	947.445763654422	1042.33272990478	226.846090437253	1017.513597353	-2.16546770893305	1.65866095433215e-47	1.0323524521695e-45	DDX60L	4	168356735	168537786	-	12156	protein_coding	DExD/H-box 60 like [Source:HGNC Symbol;Acc:HGNC:26429]	-
ENSG00000230417	834.086279171217	606.008318114816	777.594779377771	3.67419982195262	2.75420280132099	0	739.229792221268	2.14280087442454	8.4032538968484	1.66920448191832e-47	1.03598823521426e-45	LINC00595	10	78179185	78551355	+	10762	lncRNA	long intergenic non-protein coding RNA 595 [Source:HGNC Symbol;Acc:HGNC:31430]	-
ENSG00000119681	7286.47251502004	16385.9693783958	9671.77861181738	679.726967061234	566.447709471684	828.595962255768	11114.7401684111	691.590212929562	4.00657019783139	1.83873590633884e-47	1.13800191641471e-45	LTBP2	14	74498183	74612378	-	9078	protein_coding	latent transforming growth factor beta binding protein 2 [Source:HGNC Symbol;Acc:HGNC:6715]	-
ENSG00000189001	434.031756309858	500.705339498613	381.193790151293	1.83709991097631	0.918067600440331	7.8077358045302	438.643628653255	3.52096777198228	6.992993305716	1.85911218370574e-47	1.14738988077279e-45	SBSN	19	35523367	35528351	-	1986	protein_coding	suprabasin [Source:HGNC Symbol;Acc:HGNC:24950]	-
ENSG00000169604	8892.17080540878	13897.9284130522	9589.65973681139	1356.698284256	1222.86604378652	1632.79275012238	10793.2529850908	1404.11902605497	2.94251289875112	2.27571479839429e-47	1.40058168025199e-45	ANTXR1	2	69013178	69249327	+	8185	protein_coding	ANTXR cell adhesion molecule 1 [Source:HGNC Symbol;Acc:HGNC:21014]	-
ENSG00000170745	354.020851737586	252.933625107547	362.945151261072	8.26694959939339	14.6890816070453	6.83176882896393	323.299876035402	9.92926667846754	5.018416921543	3.41978838291781e-47	2.09883558330997e-45	KCNS3	2	17877847	18361616	+	3128	protein_coding	potassium voltage-gated channel modifier subfamily S member 3 [Source:HGNC Symbol;Acc:HGNC:6302]	-
ENSG00000139132	142.485172525963	135.24206077179	158.154870381919	731.16576456857	742.716688756228	661.705609433935	145.294034559891	711.862687586244	-2.29235164363108	3.68598022714779e-47	2.25592228735409e-45	FGD4	12	32399529	32646050	+	10629	protein_coding	FYVE, RhoGEF and PH domain containing 4 [Source:HGNC Symbol;Acc:HGNC:19125]	-
ENSG00000101160	4703.10673314546	6708.41916713812	5626.66365781829	938.758054508893	909.804992036368	1134.07362560801	5679.39651936729	994.212224051091	2.51432952158922	4.91572340439707e-47	3.0002253121629e-45	CTSZ	20	58995185	59007254	-	2045	protein_coding	cathepsin Z [Source:HGNC Symbol;Acc:HGNC:2547]	-
ENSG00000117461	86.5871433042394	61.9429285977665	72.9945555608859	532.758974183129	523.298532250989	470.416082222945	73.8415424876306	508.824529552354	-2.78703594957785	5.02203583026222e-47	3.0566440731538e-45	PIK3R3	1	46040140	46133036	-	7397	protein_coding	phosphoinositide-3-kinase regulatory subunit 3 [Source:HGNC Symbol;Acc:HGNC:8981]	-
ENSG00000277586	13.1524774639351	27.8743178689949	12.1657592601477	451.926578100172	406.703946995067	327.924903790268	17.7308515310259	395.518476295169	-4.47690315242097	5.24761534192784e-47	3.18514349390348e-45	NEFL	8	24950955	24957110	-	4329	protein_coding	neurofilament light [Source:HGNC Symbol;Acc:HGNC:7739]	-
ENSG00000180155	507.466422150162	817.646657490518	589.025510845482	55.1129973292892	57.8382588277409	66.3657543385067	638.046196828721	59.7723368318456	3.41743354881095	7.06932789244444e-47	4.279079710281e-45	LYNX1	8	142771197	142777810	-	5022	protein_coding	Ly6/neurotoxin 1 [Source:HGNC Symbol;Acc:HGNC:29604]	-
ENSG00000189320	1148.649698517	2105.02719018077	1356.48215750646	0.918549955488154	1.83613520088066	1.95193395113255	1536.71968206808	1.56887303583379	9.94254049639944	7.81007739450051e-47	4.71450507487753e-45	FAM180A	7	135728348	135748813	-	2500	protein_coding	family with sequence similarity 180 member A [Source:HGNC Symbol;Acc:HGNC:33773]	-
ENSG00000154277	2545.00438927144	2235.10734023608	2725.13007427307	10996.8800671042	9377.14247089754	9385.87440402087	2501.74726792686	9919.96564734086	-1.98740230204456	1.42530063036074e-46	8.58023190949133e-45	UCHL1	4	41256413	41268455	+	2207	protein_coding	ubiquitin C-terminal hydrolase L1 [Source:HGNC Symbol;Acc:HGNC:12513]	-
ENSG00000092068	840.662517903185	1655.94095784696	1015.84089822233	0.918549955488154	3.67227040176133	0.975966975566275	1170.81479132416	1.85559577760525	9.2889606937321	1.82177426528478e-46	1.09370987430571e-44	SLC7A8	14	23125295	23183674	-	5991	protein_coding	solute carrier family 7 member 8 [Source:HGNC Symbol;Acc:HGNC:11066]	-
ENSG00000196730	14.2485172525964	23.7447892958105	19.2624521619005	311.388434910484	300.208105343988	266.438984329593	19.0852529034358	292.678508194689	-3.9340969177615	2.12455938215919e-46	1.27202219747591e-44	DAPK1	9	87497228	87708634	+	8908	protein_coding	death associated protein kinase 1 [Source:HGNC Symbol;Acc:HGNC:2674]	-
ENSG00000196569	998.492247470406	1813.89542577126	1176.02339514761	130.434093679318	98.2332332471155	117.116037067953	1329.47035612976	115.261121331462	3.52808267425439	3.33567129694625e-46	1.99173023538256e-44	LAMA2	6	128883141	129516569	+	10358	protein_coding	laminin subunit alpha 2 [Source:HGNC Symbol;Acc:HGNC:6482]	-
ENSG00000096696	1589.25769355882	2746.13650116765	1730.579254756	18041.2396757428	16415.0486958731	22566.3084090434	2021.99114982749	19007.5322602198	-3.23264564712411	4.54416869796301e-46	2.70599105195186e-44	DSP	6	7541617	7586714	+	10048	protein_coding	desmoplakin [Source:HGNC Symbol;Acc:HGNC:3052]	-
ENSG00000154262	417.591159479939	373.722335873191	328.475500023987	7.34839964390523	0.918067600440331	2.92790092669883	373.262998459039	3.7314560570148	6.63854903897463	4.90942391123739e-46	2.91561555353891e-44	ABCA6	17	69078702	69141895	-	14158	protein_coding	ATP binding cassette subfamily A member 6 [Source:HGNC Symbol;Acc:HGNC:36]	-
ENSG00000249992	587.477326722434	767.059932469009	782.663845736166	112.981644525043	91.8067600440331	111.260235214555	712.400368309203	105.349546594544	2.75836255786731	6.18648634152892e-46	3.66416273018566e-44	TMEM158	3	45224466	45226287	-	1822	protein_coding	transmembrane protein 158 (gene/pseudogene) [Source:HGNC Symbol;Acc:HGNC:30293]	-
ENSG00000261327	15.3445570412576	6.19429285977665	6.08287963007383	345.374783263546	271.748009730338	309.381531254509	9.20724317703603	308.834774749464	-5.08509725487859	7.1879329299563e-46	4.24589078406775e-44	AC134312.5	16	88177298	88186929	-	2376	lncRNA	novel transcript	-
ENSG00000068079	268.529748222008	332.427050141347	291.978222243544	1423.75243100664	1209.09502977992	1369.28166671948	297.645006868966	1334.04304250201	-2.16358599644414	1.15912091992248e-45	6.8285858900139e-44	IFI35	17	43006725	43014456	+	1973	protein_coding	interferon induced protein 35 [Source:HGNC Symbol;Acc:HGNC:5399]	-
ENSG00000198825	316.755498923103	309.714642988833	307.185421318728	1216.16014106632	1269.68749140898	1096.01091356093	311.218521076888	1193.95284867874	-1.94004495836608	1.38662966984876e-45	8.14709640420738e-44	INPP5F	10	119726042	119829147	+	7479	protein_coding	inositol polyphosphate-5-phosphatase F [Source:HGNC Symbol;Acc:HGNC:17054]	-
ENSG00000182612	327.715896809716	456.31290733688	408.566748486625	43.1718479079432	43.1491772206956	36.1107780959522	397.531850877741	40.8106010748637	3.28296551904481	1.65461845604215e-45	9.695800117547e-44	TSPAN10	17	81637171	81648749	+	4745	protein_coding	tetraspanin 10 [Source:HGNC Symbol;Acc:HGNC:29942]	-
ENSG00000145423	227.976276041542	326.23275728157	318.337367307197	8.26694959939339	12.8529464061646	12.6875706823616	290.848800210103	11.2691555626399	4.69299581483583	2.06093423061065e-45	1.20447119106219e-43	SFRP2	4	153780591	153789083	-	1996	protein_coding	secreted frizzled related protein 2 [Source:HGNC Symbol;Acc:HGNC:10777]	-
ENSG00000182636	1621.04284743	1580.57706138634	1656.57088592344	527.2476744502	496.674571838219	501.647025441065	1619.39693157993	508.523090576495	1.6710152169734	2.42048755468136e-45	1.41086249450514e-43	NDN	15	23685400	23687305	-	1906	protein_coding	necdin, MAGE family member [Source:HGNC Symbol;Acc:HGNC:7675]	-
ENSG00000054356	271.817867587992	507.932014501686	429.856827191884	13.7782493323223	12.8529464061646	5.85580185339765	403.202236427187	10.8289991972949	5.21076888442268	2.69589792612417e-45	1.56724852259351e-43	PTPRN	2	219289623	219309648	-	8228	protein_coding	protein tyrosine phosphatase receptor type N [Source:HGNC Symbol;Acc:HGNC:9676]	-
ENSG00000099204	55.8980292217241	53.6838714513977	46.6354104972327	358.23448264038	370.899310577894	401.122426957739	52.0724370567848	376.752073392004	-2.85638381059464	2.90288074500783e-45	1.68313609091467e-43	ABLIM1	10	114431113	114768061	-	10231	protein_coding	actin binding LIM protein 1 [Source:HGNC Symbol;Acc:HGNC:78]	-
ENSG00000163735	15.3445570412576	10.3238214329611	7.0966929017528	253.51978771473	265.321536527256	291.814125694316	10.9216904586572	270.218483312101	-4.63999764447431	3.55930806624502e-45	2.05832636807287e-43	CXCL5	4	73995642	73998677	-	2436	protein_coding	C-X-C motif chemokine ligand 5 [Source:HGNC Symbol;Acc:HGNC:10642]	-
ENSG00000124766	1182.6269319655	1227.50236837907	1032.06191056919	286.587586112304	259.813130924614	284.982356865352	1147.39707030459	277.127691300757	2.0498012581866	4.70706393603652e-45	2.71494082991342e-43	SOX4	6	21593751	21598619	+	4869	protein_coding	SRY-box transcription factor 4 [Source:HGNC Symbol;Acc:HGNC:11200]	HMG
ENSG00000152661	3185.09162584961	3360.40387642884	2977.56957892114	9320.5263983383	9026.44064752934	9396.6100407521	3174.35502706653	9247.85902887324	-1.54267391604477	5.12230107317844e-45	2.9467274032726e-43	GJA1	6	121435595	121449727	+	3395	protein_coding	gap junction protein alpha 1 [Source:HGNC Symbol;Acc:HGNC:4274]	-
ENSG00000124343	738.730817557688	817.646657490518	676.213452209874	2.75564986646446	2.75420280132099	0	744.196975752693	1.83661755592849	8.63485016346951	5.67160058424221e-45	3.25422853314085e-43	XG	X	2752048	2816500	+	3349	protein_coding	Xg glycoprotein (Xg blood group) [Source:HGNC Symbol;Acc:HGNC:12806]	-
ENSG00000106683	2280.85880020408	2960.87198697324	2334.81196467667	561.234022803262	496.674571838219	569.964713730705	2525.514250618	542.624436124062	2.21874302996358	6.56090062645332e-45	3.75470970136743e-43	LIMK1	7	74082933	74122525	+	7038	protein_coding	LIM domain kinase 1 [Source:HGNC Symbol;Acc:HGNC:6613]	-
ENSG00000125968	4694.33841483617	4501.18614477104	5154.22667321589	1581.7430233506	1527.66448713271	1543.97975534585	4783.25041094103	1551.12908860972	1.62469230716081	7.15796510795224e-45	4.08578873636041e-43	ID1	20	31605283	31606515	+	1233	protein_coding	inhibitor of DNA binding 1, HLH protein [Source:HGNC Symbol;Acc:HGNC:5360]	bHLH
ENSG00000100842	447.184233773793	627.688343124034	518.058581827954	67.0541467506352	52.3298532250989	70.2696222407718	530.977052908594	63.2178740721686	3.0717517999081	8.97302725120243e-45	5.10859714278406e-43	EFS	14	23356403	23365752	-	3236	protein_coding	embryonal Fyn-associated substrate [Source:HGNC Symbol;Acc:HGNC:16898]	-
ENSG00000138131	328.811936598377	463.539582339953	391.331922868083	27.5564986646446	21.1155548101276	39.038679022651	394.561147268804	29.2369108324744	3.75948508670396	1.43672474300407e-44	8.15859697489913e-43	LOXL4	10	98247690	98268194	-	3597	protein_coding	lysyl oxidase like 4 [Source:HGNC Symbol;Acc:HGNC:17171]	-
ENSG00000213853	594.053565454402	662.789335996102	659.99243986301	115.737294391507	96.3970980462348	131.755541701447	638.945113771171	114.629978046396	2.4803006951261	1.48958691585782e-44	8.43703560850779e-43	EMP2	16	10528422	10580632	-	8652	protein_coding	epithelial membrane protein 2 [Source:HGNC Symbol;Acc:HGNC:3334]	-
ENSG00000103196	686.120907701947	1547.54083280087	1050.31054945941	56.0315472847774	36.7227040176133	65.3897873629404	1094.65742998741	52.7146795551104	4.37789926411506	1.7757108878841e-44	1.0031855895577e-42	CRISPLD2	16	84819985	84920768	+	7962	protein_coding	cysteine rich secretory protein LCCL domain containing 2 [Source:HGNC Symbol;Acc:HGNC:25248]	-
ENSG00000185634	24.1128753505477	20.6476428659222	16.2210123468635	287.506136067792	274.502212531659	253.751413647232	20.3271768544445	271.919920748894	-3.74677813696407	2.85413099088883e-44	1.60831376271748e-42	SHC4	15	48823741	48963919	-	6532	protein_coding	SHC adaptor protein 4 [Source:HGNC Symbol;Acc:HGNC:16743]	-
ENSG00000151012	777.092210160832	754.671346749456	805.981550984782	2260.55144045635	2411.76358635675	2395.99892501521	779.248369298357	2356.10465060943	-1.5961761584167	4.97940178588402e-44	2.7987540701118e-42	SLC7A11	4	138164097	138242349	-	9645	protein_coding	solute carrier family 7 member 11 [Source:HGNC Symbol;Acc:HGNC:11059]	-
ENSG00000134986	534.867416866694	480.057696632691	445.064026267068	1762.69736458177	1812.26544326921	1681.59109890069	486.663046588818	1752.18463558389	-1.84878554489306	8.43061796149603e-44	4.7265090469629e-42	NREP	5	111662621	111997464	-	9308	protein_coding	neuronal regeneration related protein [Source:HGNC Symbol;Acc:HGNC:16834]	-
ENSG00000197380	576.516928835822	641.109310986884	545.431540163287	123.085694035413	123.021058459004	114.188136141254	587.685926661997	120.09829621189	2.29032483869955	8.75138531747525e-44	4.89389017004904e-42	DACT3	19	46647551	46661182	-	5466	protein_coding	dishevelled binding antagonist of beta catenin 3 [Source:HGNC Symbol;Acc:HGNC:30745]	-
ENSG00000059378	95.3554616135294	120.788710765645	99.3537006245392	594.301821200836	538.905681458475	631.45063319138	105.165957667904	588.219378616897	-2.48269642097253	1.21073766544735e-43	6.75346404627887e-42	PARP12	7	140023749	140062951	-	5510	protein_coding	poly(ADP-ribose) polymerase family member 12 [Source:HGNC Symbol;Acc:HGNC:21919]	-
ENSG00000168528	759.555573542252	1005.54020757041	861.741280927126	152.479292611034	141.382410467811	175.67405560193	875.612354013262	156.511919560258	2.48507960464766	1.32766040106874e-43	7.38695495372412e-42	SERINC2	1	31409565	31434680	+	3452	protein_coding	serine incorporator 2 [Source:HGNC Symbol;Acc:HGNC:23231]	-
ENSG00000184160	288.258464417911	215.767867948887	257.508571006459	13.7782493323223	15.6071492074856	11.7116037067953	253.844967791085	13.6990007488677	4.20841739275004	1.70686960847093e-43	9.47291135603022e-42	ADRA2C	4	3766348	3768526	+	2179	protein_coding	adrenoceptor alpha 2C [Source:HGNC Symbol;Acc:HGNC:283]	-
ENSG00000121440	892.176387970264	1399.91018630952	1028.00665748248	139.619593234199	152.399221673095	110.284268238989	1106.69774392075	134.101027715428	3.04405358982427	1.8228162747726e-43	1.00909826588102e-41	PDZRN3	3	73382431	73624941	-	6139	protein_coding	PDZ domain containing ring finger 3 [Source:HGNC Symbol;Acc:HGNC:17704]	-
ENSG00000153391	116.180217598093	80.5258071770965	115.574712971403	662.274517906959	678.451956725405	600.219689973259	104.093579248864	646.982054868541	-2.63677771975027	2.03555151897393e-43	1.12404277236974e-41	INO80C	18	35452230	35497991	-	5085	protein_coding	INO80 complex subunit C [Source:HGNC Symbol;Acc:HGNC:26994]	-
ENSG00000272695	215.919838366268	251.901242964251	223.038919769374	11.941149421346	9.18067600440332	12.6875706823616	230.286667033297	11.2697987027036	4.35588939626591	2.13579731047595e-43	1.17645055354292e-41	GAS6-DT	13	113864112	113866834	+	2009	lncRNA	GAS6 divergent transcript [Source:HGNC Symbol;Acc:HGNC:43694]	-
ENSG00000108639	111.796058443448	155.889703637712	163.223936740314	854.251458603983	768.422581568557	851.043202693792	143.636566273825	824.572414288777	-2.51913304902632	3.08616768230783e-43	1.69569906594235e-41	SYNGR2	17	78168558	78173527	+	4074	protein_coding	synaptogyrin 2 [Source:HGNC Symbol;Acc:HGNC:11499]	-
ENSG00000157873	571.036729892515	758.80087532264	616.398469180814	59.70574710673	50.4937180242182	89.7889617520973	648.74535813199	66.6628089610152	3.28589376661834	3.232056211346e-43	1.77144016180563e-41	TNFRSF14	1	2555639	2565382	+	6219	protein_coding	TNF receptor superfamily member 14 [Source:HGNC Symbol;Acc:HGNC:11912]	-
ENSG00000176842	236.744594350832	259.127917967323	223.038919769374	9.18549955488154	4.59033800220166	11.7116037067953	239.637144029176	8.49581375462617	4.82663203293506	3.39574286631433e-43	1.85653604400753e-41	IRX5	16	54930865	54934485	+	2842	protein_coding	iroquois homeobox 5 [Source:HGNC Symbol;Acc:HGNC:14361]	Homeobox
ENSG00000026103	1294.42299040895	1151.10608977516	1302.75005410748	357.315932684892	354.374093769968	353.300045154992	1249.4263780972	354.996690536617	1.8153113767827	3.74594638796576e-43	2.04293160312004e-41	FAS	10	88990531	89017059	+	5578	protein_coding	Fas cell surface death receptor [Source:HGNC Symbol;Acc:HGNC:11920]	-
ENSG00000073712	2721.4667952459	2604.70014753608	2672.41178414577	7004.86196055266	7078.30119939495	6839.57656476846	2666.19290897592	6974.24657490536	-1.38729778829531	4.17783612327913e-43	2.27284600751134e-41	FERMT2	14	52857268	52952435	-	8463	protein_coding	fermitin family member 2 [Source:HGNC Symbol;Acc:HGNC:15767]	-
ENSG00000169026	222.496077098235	273.581267973469	277.784836440038	16.5338991987868	17.4432844083663	21.4712734624581	257.954060503914	18.4828190232037	3.8065016595854	4.93684472955889e-43	2.6791502444919e-41	SLC49A3	4	681829	689441	-	2644	protein_coding	solute carrier family 49 member 3 [Source:HGNC Symbol;Acc:HGNC:26177]	-
ENSG00000004776	858.199154521765	1017.92879328996	1031.04809729751	167.176091898844	167.08830328014	111.260235214555	969.058681703081	148.50821013118	2.70468081884496	5.15930974341926e-43	2.79299930164021e-41	HSPB6	19	35754566	35758079	-	1724	protein_coding	heat shock protein family B (small) member 6 [Source:HGNC Symbol;Acc:HGNC:26511]	-
ENSG00000003989	1.09603978866126	1.03238214329611	2.02762654335794	1443.04198007189	1526.74641953227	1618.15324548888	1.38534949177177	1529.31388169768	-10.098527697047	7.63443684639345e-43	4.12278301560262e-41	SLC7A2	8	17497088	17570573	+	7905	protein_coding	solute carrier family 7 member 2 [Source:HGNC Symbol;Acc:HGNC:11060]	-
ENSG00000018236	6.57623873196755	21.6800250092183	16.2210123468635	369.257082106238	446.180853814001	292.790092669883	14.8257586960165	369.409342863374	-4.62927057982225	1.11638956473222e-42	6.0140369877127e-41	CNTN1	12	40692439	41072415	+	7492	protein_coding	contactin 1 [Source:HGNC Symbol;Acc:HGNC:2171]	-
ENSG00000184304	693.793186222576	813.517128917334	765.429020117623	165.338991987868	172.596708882782	187.385659308725	757.579778419178	175.107120059792	2.11396139336304	2.01700561851451e-42	1.0839191412861e-40	PRKD1	14	29576479	30191898	-	5221	protein_coding	protein kinase D1 [Source:HGNC Symbol;Acc:HGNC:9407]	-
ENSG00000165868	249.897071814767	352.042310863973	267.646703723248	15.6153492432986	13.771014006605	22.4472404380243	289.862028800663	17.277867895976	4.07400592465406	2.20049116517254e-42	1.17964530029797e-40	HSPA12A	10	116671192	116850236	-	11834	protein_coding	heat shock protein family A (Hsp70) member 12A [Source:HGNC Symbol;Acc:HGNC:19022]	-
ENSG00000205336	59.1861485877079	108.400125046091	72.9945555608859	681.56406697221	623.367900698985	740.758934454803	80.1936097315618	681.896967375333	-3.08580909380259	2.82480181950878e-42	1.51065190507857e-40	ADGRG1	16	57610652	57665580	+	8659	protein_coding	adhesion G protein-coupled receptor G1 [Source:HGNC Symbol;Acc:HGNC:4512]	-
ENSG00000233101	771.612011217525	420.179532321516	649.854307146221	56.0315472847774	43.1491772206956	48.7983487783138	613.881950228421	49.3263577612622	3.63716150627724	3.12363863325884e-42	1.66641961275041e-40	HOXB-AS3	17	48549630	48606414	+	1913	lncRNA	HOXB cluster antisense RNA 3 [Source:HGNC Symbol;Acc:HGNC:40283]	-
ENSG00000197971	58.0901087990467	84.6553357502809	60.8287963007383	458.356427788589	475.559017028092	440.16110598039	67.8580802833553	458.025516932357	-2.75355690928665	4.07512809890304e-42	2.16877529959253e-40	MBP	18	76978827	77133683	-	18730	protein_coding	myelin basic protein [Source:HGNC Symbol;Acc:HGNC:6925]	-
ENSG00000155966	257.569350335396	270.484121543581	207.831720694189	15.6153492432986	13.771014006605	9.75966975566275	245.295064191055	13.0486776685221	4.22714198701633	4.091320481463e-42	2.17214612453191e-40	AFF2	X	148500617	149000663	+	14241	protein_coding	AF4/FMR2 family member 2 [Source:HGNC Symbol;Acc:HGNC:3776]	AF-4
ENSG00000102385	40.5534721804665	43.3600500184366	35.483464508764	349.967533040987	327.750133357198	295.717993596581	39.7989955692224	324.478553331589	-3.02846056506281	4.14293583554149e-42	2.1942621457809e-40	DRP2	X	101219769	101264497	+	8187	protein_coding	dystrophin related protein 2 [Source:HGNC Symbol;Acc:HGNC:3032]	-
ENSG00000095752	66.8584271083367	113.562035762572	83.1326882776756	594.301821200836	639.893117506911	658.777708507236	87.8510503828615	630.990882404994	-2.84232610952314	4.38650225438895e-42	2.31769314558637e-40	IL11	19	55364382	55370463	-	2678	protein_coding	interleukin 11 [Source:HGNC Symbol;Acc:HGNC:5966]	-
ENSG00000165495	8.76831830929006	5.16191071648055	4.05525308671588	248.008487981802	272.666077330778	314.261366132341	5.99516070416216	278.311977148307	-5.5501157315272	4.46551157025932e-42	2.35379465137616e-40	PKNOX2	11	125164687	125433389	+	6538	protein_coding	PBX/knotted 1 homeobox 2 [Source:HGNC Symbol;Acc:HGNC:16714]	Homeobox
ENSG00000211445	337.580254907667	384.046157306153	355.848458359319	49.6016975963603	58.7563264281812	57.5820515584102	359.158290191046	55.3133585276506	2.69971037225429	5.20074443441602e-42	2.7347971867181e-40	GPX3	5	151020438	151028992	+	3162	protein_coding	glutathione peroxidase 3 [Source:HGNC Symbol;Acc:HGNC:4555]	-
ENSG00000163734	15.3445570412576	19.6152607226261	13.1795725318266	232.393138738503	290.109361739145	325.972969839136	16.0464634319034	282.825156772261	-4.13938348135543	5.39885198427358e-42	2.83221204213095e-40	CXCL3	4	74036589	74038807	-	2219	protein_coding	C-X-C motif chemokine ligand 3 [Source:HGNC Symbol;Acc:HGNC:4604]	-
ENSG00000178031	3362.65007161274	6154.02995618811	3722.72233360518	390.383731082465	439.754380610919	532.877968659186	4413.13412046868	454.338693450857	3.28023947205929	6.60568993653327e-42	3.45708233661847e-40	ADAMTSL1	9	17906563	18910950	+	13446	protein_coding	ADAMTS like 1 [Source:HGNC Symbol;Acc:HGNC:14632]	-
ENSG00000127946	1143.16949957369	1767.43822932294	1162.84382261578	205.755190029346	180.859317286745	175.67405560193	1357.81718383747	187.429520972674	2.85668833110261	1.07540333641411e-41	5.61477765668532e-40	HIP1	7	75533298	75738962	-	8955	protein_coding	huntingtin interacting protein 1 [Source:HGNC Symbol;Acc:HGNC:4913]	-
ENSG00000172216	2215.0964128844	2434.35709389223	2186.79522701154	766.07066287712	729.863742350063	743.686835381502	2278.74957792939	746.540413536228	1.60995940925408	1.22467190790059e-41	6.37374699646958e-40	CEBPB	20	50190830	50192668	+	1839	protein_coding	CCAAT enhancer binding protein beta [Source:HGNC Symbol;Acc:HGNC:1834]	TF_bZIP
ENSG00000225206	149.061411257931	152.792557207824	178.431135815499	699.935066081973	675.697753924084	677.321081042995	160.095034760418	684.317967016351	-2.09478533817062	1.22655504311855e-41	6.37374699646958e-40	MIR137HG	1	97933474	98049863	-	9599	lncRNA	MIR137 host gene [Source:HGNC Symbol;Acc:HGNC:42871]	-
ENSG00000134326	8.76831830929006	4.12952857318444	4.05525308671588	261.786737314124	257.976995723733	267.414951305159	5.65103332306346	262.392894781005	-5.55304011756791	1.25200773122707e-41	6.49070266873554e-40	CMPK2	2	6840570	6866635	-	4302	protein_coding	cytidine/uridine monophosphate kinase 2 [Source:HGNC Symbol;Acc:HGNC:27015]	-
ENSG00000223764	318.947578500426	378.884246589672	378.152350336256	42.2532979524551	52.3298532250989	53.6781836561451	358.661391808785	49.4204449445664	2.86105860456268	1.6019362591591e-41	8.28531962395597e-40	LINC02593	1	916865	921016	-	4152	lncRNA	long intergenic non-protein coding RNA 2593 [Source:HGNC Symbol;Acc:HGNC:53933]	-
ENSG00000079102	246.608952448783	304.552732272352	302.116354960333	22.9637488872038	28.4600956136503	31.2309432181208	284.426013227156	27.551595906325	3.37058963780421	1.61202443685589e-41	8.31797058951892e-40	RUNX1T1	8	91954967	92103286	-	13535	protein_coding	RUNX1 partner transcriptional co-repressor 1 [Source:HGNC Symbol;Acc:HGNC:1535]	-
ENSG00000091986	37659.9271384008	52862.095265334	39745.5355029024	7281.3454971546	6557.75686994529	9035.50225979257	43422.5193022124	7624.86820896415	2.50968881277032	1.74751310784984e-41	8.99601782833074e-40	CCDC80	3	112596794	112649530	-	13071	protein_coding	coiled-coil domain containing 80 [Source:HGNC Symbol;Acc:HGNC:30649]	-
ENSG00000138685	10043.0125835031	7618.98021752529	8535.29393426526	2052.04060056054	2274.0534462907	1863.12095635602	8732.42891176455	2063.07166773575	2.08148102500878	1.76281680019032e-41	9.05364628405437e-40	FGF2	4	122826708	122898236	+	6775	protein_coding	fibroblast growth factor 2 [Source:HGNC Symbol;Acc:HGNC:3676]	-
ENSG00000262406	597.341684820385	351.009928720677	543.403913619929	2.75564986646446	2.75420280132099	1.95193395113255	497.251842386997	2.487262206306	7.63744071198589	2.5093427462528e-41	1.28577555181832e-39	MMP12	11	102862736	102874982	-	1822	protein_coding	matrix metallopeptidase 12 [Source:HGNC Symbol;Acc:HGNC:7158]	-
ENSG00000143479	1490.61411257931	1330.74058270868	1403.1175680037	403.2434304593	427.819501805194	366.963582812919	1408.15742109723	399.342171692471	1.81760467436379	3.76111619440997e-41	1.92270703274791e-39	DYRK3	1	206635536	206684419	+	10314	protein_coding	dual specificity tyrosine phosphorylation regulated kinase 3 [Source:HGNC Symbol;Acc:HGNC:3094]	-
ENSG00000167642	3.28811936598377	0	5.06906635839486	428.962829212968	412.212352597709	435.281271102559	2.78572857479288	425.485484304412	-7.25278109459569	3.96920426323432e-41	2.02438605397782e-39	SPINT2	19	38244035	38292615	+	5085	protein_coding	serine peptidase inhibitor, Kunitz type 2 [Source:HGNC Symbol;Acc:HGNC:11247]	-
ENSG00000088543	462.528790815051	462.507200196657	427.829200648526	93.6920954597917	74.3634756356668	73.1975231674706	450.955063886744	80.4176980876431	2.48623055759798	4.91695461366971e-41	2.5019690762814e-39	C3orf18	3	50558025	50571027	-	3244	protein_coding	chromosome 3 open reading frame 18 [Source:HGNC Symbol;Acc:HGNC:24837]	-
ENSG00000111331	126.044575696045	254.998389394139	163.223936740314	1996.00905327576	1521.23801392963	2058.31435146927	181.422300610166	1858.52047289155	-3.35572368818706	5.37158181390766e-41	2.72700603930478e-39	OAS3	12	112938444	112973251	+	8161	protein_coding	2'-5'-oligoadenylate synthetase 3 [Source:HGNC Symbol;Acc:HGNC:8088]	-
ENSG00000160886	190.710923227059	204.41166437263	195.665961434041	792.708611586277	861.147409213031	1006.22195180883	196.929516344577	886.692657536046	-2.17028788140314	7.1939256865398e-41	3.64376470463291e-39	LY6K	8	142700111	142705127	+	4049	protein_coding	lymphocyte antigen 6 family member K [Source:HGNC Symbol;Acc:HGNC:24225]	-
ENSG00000242759	20.8247559845639	17.5504964360339	16.2210123468635	254.438337670219	265.321536527256	220.568536477978	18.1987549224871	246.776136891818	-3.76517496877458	9.03333825468254e-41	4.56494361847294e-39	LINC00882	3	106449775	107240671	-	19150	lncRNA	long intergenic non-protein coding RNA 882 [Source:HGNC Symbol;Acc:HGNC:48568]	-
ENSG00000100906	283.874305263266	366.495660870119	283.867716070112	1260.25053892975	1322.93541223452	1332.19492164797	311.412560734499	1305.12695760408	-2.0669375535317	1.46274796220707e-40	7.37499447398361e-39	NFKBIA	14	35401511	35404749	-	2373	protein_coding	NFKB inhibitor alpha [Source:HGNC Symbol;Acc:HGNC:7797]	-
ENSG00000167996	52412.6226937813	42620.8644038366	52076.5463263337	12316.8363531407	12400.3390791476	9644.50565254593	49036.6778079839	11453.8936949447	2.09799974344201	1.74454142498788e-40	8.77568064309543e-39	FTH1	11	61959718	61967634	-	2004	protein_coding	ferritin heavy chain 1 [Source:HGNC Symbol;Acc:HGNC:3976]	-
ENSG00000115318	461.432751026389	652.465514563141	594.094577203877	2873.22426076695	2722.07043530558	3573.01509754813	569.330947597802	3056.10326454022	-2.42384706208268	1.7520016429479e-40	8.79313261937839e-39	LOXL3	2	74532258	74555690	-	4519	protein_coding	lysyl oxidase like 3 [Source:HGNC Symbol;Acc:HGNC:13869]	-
ENSG00000171867	4023.56206417548	4096.49234459896	4111.01281665823	1251.06503937487	1280.70430261426	1468.83029822724	4077.02240847756	1333.53321340546	1.6124683696666	1.88831384504168e-40	9.45573157904621e-39	PRNP	20	4686350	4701590	+	2737	protein_coding	prion protein [Source:HGNC Symbol;Acc:HGNC:9449]	-
ENSG00000183098	770.515971428864	996.248768280745	837.40976240683	187.384190919583	195.548398893791	173.722121650797	868.058167372146	185.551570488057	2.22573762854686	2.06161020522123e-40	1.03001037758819e-38	GPC6	13	93226807	94408020	+	7122	protein_coding	glypican 6 [Source:HGNC Symbol;Acc:HGNC:4454]	-
ENSG00000166016	299.218862304523	500.705339498613	384.23522996633	28.4750486201328	27.5420280132099	37.0867450715185	394.719810589822	31.0346072349537	3.67183733277907	2.47593579798796e-40	1.23421478364409e-38	ABTB2	11	34150987	34358010	-	4976	protein_coding	ankyrin repeat and BTB domain containing 2 [Source:HGNC Symbol;Acc:HGNC:23842]	-
ENSG00000158164	17.5366366185801	8.25905714636887	17.2348256185425	244.334288159849	253.386657721531	229.352239258075	14.3435064611638	242.357728379818	-4.08212206495464	2.75558155983702e-40	1.37051305886883e-38	TMSB15A	X	102513682	102516739	-	634	protein_coding	thymosin beta 15a [Source:HGNC Symbol;Acc:HGNC:30744]	-
ENSG00000145901	1006.16452599103	1117.03747904639	960.081168279986	3335.25488837749	3146.21766670902	3081.12774186273	1027.76105777247	3187.53343231641	-1.63295851421765	3.82498159825404e-40	1.89810404401647e-38	TNIP1	5	151029945	151093577	-	5793	protein_coding	TNFAIP3 interacting protein 1 [Source:HGNC Symbol;Acc:HGNC:16903]	-
ENSG00000145730	10153.7126021579	14661.8911990913	11492.5872477528	2173.28919468497	1937.1226369291	2599.97602290856	12102.7303496674	2236.79595150754	2.43592428844469	4.37342331595085e-40	2.16538507686169e-38	PAM	5	102753981	103031105	+	8846	protein_coding	peptidylglycine alpha-amidating monooxygenase [Source:HGNC Symbol;Acc:HGNC:8596]	-
ENSG00000145362	712.425862629818	697.89032886817	726.904115793822	159.827692254939	180.859317286745	193.241461162122	712.40676909727	177.976156901269	2.0017546017241	4.69770723722954e-40	2.3207305730466e-38	ANK2	4	112818032	113384221	+	20380	protein_coding	ankyrin 2 [Source:HGNC Symbol;Acc:HGNC:493]	-
ENSG00000152953	109.603978866126	142.468735774863	109.491833341329	581.442121824001	661.926739917479	691.960585676489	120.521515994106	645.10981580599	-2.4195282027743	4.72676944830871e-40	2.32986378645606e-38	STK32B	4	5051480	5500994	+	5282	protein_coding	serine/threonine kinase 32B [Source:HGNC Symbol;Acc:HGNC:14217]	-
ENSG00000165949	491.025825320243	258.095535824027	367.000404347788	2724.41916797786	2655.05150047344	2804.92908777747	372.040588497353	2728.13325207626	-2.87512921677498	4.77402593631223e-40	2.34790431818677e-38	IFI27	14	94104836	94116698	+	4147	protein_coding	interferon alpha inducible protein 27 [Source:HGNC Symbol;Acc:HGNC:5397]	-
ENSG00000072201	265.241628856024	390.240450165929	278.798649711717	18.3709991097631	24.7878252118889	26.3511083402894	311.42690957789	23.1699775539805	3.75097117942421	4.99511100386881e-40	2.45116438192075e-38	LNX1	4	53459301	53701405	-	5624	protein_coding	ligand of numb-protein X 1 [Source:HGNC Symbol;Acc:HGNC:6657]	-
ENSG00000007237	253.185191180751	399.531889455594	286.909155885149	23.882298842692	19.279419609247	23.4232074135906	313.208745507165	22.1949752885099	3.82009014273386	7.58305979879463e-40	3.71283458992982e-38	AC005747.1	17	9910609	10198551	-	10100	protein_coding	growth arrest specific 7 [Source:NCBI gene;Acc:8522]	-
ENSG00000172594	458.144631660406	451.1509966204	475.478424417438	106.551794836626	98.2332332471155	99.5486315077601	461.591350899414	101.444553197167	2.18577696605521	7.84503211220642e-40	3.8325852001828e-38	SMPDL3A	6	122789049	122809720	+	2349	protein_coding	sphingomyelin phosphodiesterase acid like 3A [Source:HGNC Symbol;Acc:HGNC:17389]	-
ENSG00000163249	463.624830603712	351.009928720677	376.124723792898	1693.80611792016	1829.70872767758	1560.57119393047	396.919827705762	1694.6953465094	-2.09491629742307	9.52233506984237e-40	4.64171700428843e-38	CCNYL1	2	207711540	207761839	+	4707	protein_coding	cyclin Y like 1 [Source:HGNC Symbol;Acc:HGNC:26868]	-
ENSG00000197757	909.713024588844	1000.37829685393	1013.81327167897	246.171388070825	269.911874529457	215.688701600147	974.634864373915	243.92398806681	1.99786111698611	1.45573940720953e-39	7.08042082981181e-38	HOXC6	12	53990624	54030823	+	3458	protein_coding	homeobox C6 [Source:HGNC Symbol;Acc:HGNC:5128]	Homeobox
ENSG00000166949	1081.79127140866	1444.30261847126	1158.78856952906	4807.690467025	4828.1175107157	5521.04518077842	1228.29415313633	5052.28438617304	-2.04010509995076	1.48487874591368e-39	7.20624083892427e-38	SMAD3	15	67063763	67195169	+	9330	protein_coding	SMAD family member 3 [Source:HGNC Symbol;Acc:HGNC:6769]	MH1
ENSG00000006747	245.512912660122	198.217371512853	242.301371931274	2.75564986646446	8.26260840396298	6.83176882896393	228.677218701416	5.95000903313046	5.26752892342768	1.81140193850741e-39	8.77156459585359e-38	SCIN	7	12570577	12660182	+	11626	protein_coding	scinderin [Source:HGNC Symbol;Acc:HGNC:21695]	-
ENSG00000056558	29.593074293854	17.5504964360339	35.483464508764	350.886082996475	282.764820935622	327.924903790268	27.5423450795506	320.525269240788	-3.5404473826976	1.9666611763798e-39	9.50251002174914e-38	TRAF1	9	120902393	120929173	-	4476	protein_coding	TNF receptor associated factor 1 [Source:HGNC Symbol;Acc:HGNC:12031]	-
ENSG00000057294	2.19207957732252	2.06476428659222	4.05525308671588	396.813580770882	367.227040176133	378.675186519715	2.77069898354354	380.905269155577	-7.09358540910291	2.43610527941648e-39	1.17450126086178e-37	PKP2	12	32790745	32896840	-	7043	protein_coding	plakophilin 2 [Source:HGNC Symbol;Acc:HGNC:9024]	-
ENSG00000171621	224.688156675558	240.545039387993	200.735027792436	873.541007669234	823.506637594977	937.90426351919	221.989407951996	878.317302927801	-1.98440847280378	3.1655086303574e-39	1.52283082211058e-37	SPSB1	1	9292894	9369532	+	3389	protein_coding	splA/ryanodine receptor domain and SOCS box containing 1 [Source:HGNC Symbol;Acc:HGNC:30628]	-
ENSG00000162804	307.987180613813	615.299757404481	329.489313295666	10.1040495103697	19.279419609247	15.6154716090604	417.59208377132	14.999646909559	4.7998663887419	3.94003222763333e-39	1.89130130874608e-37	SNED1	2	240998618	241095568	+	13812	protein_coding	sushi, nidogen and EGF like domains 1 [Source:HGNC Symbol;Acc:HGNC:24696]	-
ENSG00000154217	380.325806665456	454.248143050288	431.884453735242	40.4161980414788	66.1008672317039	60.5099524851091	422.152801150329	55.6756725860972	2.92388311213967	4.20194777111935e-39	2.01264163567549e-37	PITPNC1	17	67377281	67697261	+	7819	protein_coding	phosphatidylinositol transfer protein cytoplasmic 1 [Source:HGNC Symbol;Acc:HGNC:21045]	-
ENSG00000064205	371.557488356166	327.265139424867	334.558379654061	3.67419982195262	1.83613520088066	1.95193395113255	344.460335811698	2.48742299132194	7.10748889028697	5.19007977678013e-39	2.48054290068973e-37	CCN5	20	44714844	44728509	+	4981	protein_coding	cellular communication network factor 5 [Source:HGNC Symbol;Acc:HGNC:12770]	-
ENSG00000154188	895.464507336247	526.514893081016	736.028435238933	78.9952961719812	96.3970980462348	78.077358045302	719.335945218732	84.4899174211727	3.08897424222753	5.70339478555191e-39	2.71997613225249e-37	ANGPT1	8	107249482	107498055	-	7128	protein_coding	angiopoietin 1 [Source:HGNC Symbol;Acc:HGNC:484]	-
ENSG00000170989	219.207957732252	320.038464421794	279.812462983396	21.1266489762275	23.8697576114486	16.5914385846267	273.019628379147	20.5292817241009	3.73063872825148	5.78741644037051e-39	2.75408523608388e-37	S1PR1	1	101236865	101243713	+	5223	protein_coding	sphingosine-1-phosphate receptor 1 [Source:HGNC Symbol;Acc:HGNC:3165]	-
ENSG00000179348	254.281230969412	385.078539449449	269.674330266606	21.1266489762275	14.6890816070453	24.3991743891569	303.011366895156	20.0716349908099	3.91986276388293	8.07299438140649e-39	3.83345442253296e-37	GATA2	3	128479427	128493201	-	4475	protein_coding	GATA binding protein 2 [Source:HGNC Symbol;Acc:HGNC:4171]	zf-GATA
ENSG00000171951	59.1861485877079	32.0038464421794	40.5525308671589	442.74107854529	355.292161370408	418.689832517932	43.9141752990154	405.574357477877	-3.21181854854423	1.0996251881952e-38	5.2103315637645e-37	SCG2	2	223596940	223602361	-	2577	protein_coding	secretogranin II [Source:HGNC Symbol;Acc:HGNC:10575]	-
ENSG00000268894	3.28811936598377	7.22667500307276	3.04143981503691	293.017435800721	311.224916549272	234.232074135906	4.51874472803115	279.4914754953	-5.94695369749545	1.14736996623912e-38	5.42489323307864e-37	PLCE1-AS1	10	94278681	94287478	-	2913	lncRNA	PLCE1 antisense RNA 1 [Source:HGNC Symbol;Acc:HGNC:45193]	-
ENSG00000147394	100.835660556836	118.723946479053	108.47802006965	484.075826542257	521.462397050108	489.93542173427	109.345875701846	498.491215108879	-2.18786858706799	1.15463714992815e-38	5.44756323862247e-37	ZNF185	X	152914442	152973480	+	4812	protein_coding	zinc finger protein 185 with LIM domain [Source:HGNC Symbol;Acc:HGNC:12976]	-
ENSG00000008394	4075.07593424256	2728.58600473162	3679.12836292299	716.46896528076	752.815432361072	677.321081042995	3494.26343396572	715.535159561609	2.28774237862413	1.42095645965777e-38	6.68972941787172e-37	MGST1	12	16347142	16609259	+	7441	protein_coding	microsomal glutathione S-transferase 1 [Source:HGNC Symbol;Acc:HGNC:7061]	-
ENSG00000106789	10.9603978866126	13.4209678628494	14.1933858035056	195.651140518977	233.189170511844	229.352239258075	12.8582505176559	219.397516762965	-4.08882528581736	1.44046299077016e-38	6.76710470695924e-37	CORO2A	9	98120975	98192637	-	5714	protein_coding	coronin 2A [Source:HGNC Symbol;Acc:HGNC:2255]	-
ENSG00000158710	8977.66190892436	9266.66211822588	9398.04902846406	23008.7578350228	24348.9888988785	22356.4755092967	9214.12435187143	23238.074081066	-1.33456395424413	1.96058913956969e-38	9.19099159832744e-37	TAGLN2	1	159918107	159925732	-	2487	protein_coding	transgelin 2 [Source:HGNC Symbol;Acc:HGNC:11554]	-
ENSG00000179772	5.48019894330629	6.19429285977665	5.06906635839486	231.474588783015	224.926562107881	223.496437404677	5.58118605382593	226.632529431858	-5.34395583915866	2.11461848205201e-38	9.89201465287729e-37	FOXS1	20	31844303	31845604	-	1302	protein_coding	forkhead box S1 [Source:HGNC Symbol;Acc:HGNC:3735]	Fork_head
ENSG00000102032	314.563419345781	387.143303736041	365.986591076109	20.2080990207394	43.1491772206956	35.1348111203859	355.897771385977	32.8306957872736	3.43950934714827	2.44488263185977e-38	1.14127328448657e-36	RENBP	X	153935269	153944687	-	2047	protein_coding	renin binding protein [Source:HGNC Symbol;Acc:HGNC:9959]	-
ENSG00000131016	2060.55480268316	2730.65076901821	1921.17614983165	9591.4986352073	9347.76430768345	10412.5916623166	2237.46057384434	9783.95153506911	-2.12851940777386	2.55323859601133e-38	1.18933416460714e-36	AKAP12	6	151239967	151358559	+	8775	protein_coding	A-kinase anchoring protein 12 [Source:HGNC Symbol;Acc:HGNC:370]	-
ENSG00000133083	550.211973907951	452.183378763696	486.630370405906	103.796144970161	82.6260840396298	96.6207305810612	496.341907692518	94.3476531969508	2.395193626842	3.77497610360532e-38	1.75472676140793e-36	DCLK1	13	35768652	36131306	-	14375	protein_coding	doublecortin like kinase 1 [Source:HGNC Symbol;Acc:HGNC:2700]	-
ENSG00000158186	1695.57355305897	1984.23847941512	1669.75045845527	547.45577347094	529.725005454071	506.526860318897	1783.18749697645	527.902546414636	1.75600420116105	4.46921404571599e-38	2.07305669619496e-36	MRAS	3	138347648	138405534	+	6258	protein_coding	muscle RAS oncogene homolog [Source:HGNC Symbol;Acc:HGNC:7227]	-
ENSG00000109654	1279.07843336769	1252.27953981818	1221.64499237316	373.849831883679	418.638825800791	410.882096713402	1251.00098851968	401.123584799291	1.64103073296667	5.53383103163024e-38	2.56148947730901e-36	TRIM2	4	153152342	153339317	+	9425	protein_coding	tripartite motif containing 2 [Source:HGNC Symbol;Acc:HGNC:15974]	-
ENSG00000023445	14.2485172525964	6.19429285977665	11.1519459884687	243.415738204361	302.044240544869	208.856932771183	10.5315853669472	251.438970506804	-4.58470744954768	6.56317420212089e-38	3.03158107327735e-36	BIRC3	11	102317450	102339403	+	7518	protein_coding	baculoviral IAP repeat containing 3 [Source:HGNC Symbol;Acc:HGNC:591]	-
ENSG00000151789	277.298066531298	254.998389394139	227.09417285609	5.51129973292892	17.4432844083663	17.567405560193	253.130209593842	13.5073299004961	4.23318941211637	6.77077585695457e-38	3.12093105557071e-36	ZNF385D	3	21412218	22373321	-	13400	protein_coding	zinc finger protein 385D [Source:HGNC Symbol;Acc:HGNC:26191]	-
ENSG00000136490	197.287161959026	202.346900086037	254.467131191422	890.993456823509	920.821803241652	874.466410107382	218.033731078829	895.427223390848	-2.03705892881094	6.80252965433146e-38	3.12902162575961e-36	LIMD2	17	63695888	63701172	-	4751	protein_coding	LIM domain containing 2 [Source:HGNC Symbol;Acc:HGNC:28142]	-
ENSG00000064042	331.0040161757	320.038464421794	295.019662058581	35.823448264038	44.0672448211359	52.7022166805789	315.354047552025	44.1976365885843	2.83738705052743	7.43741834523977e-38	3.41392996668058e-36	LIMCH1	4	41359607	41700044	+	10862	protein_coding	LIM and calponin homology domains 1 [Source:HGNC Symbol;Acc:HGNC:29191]	-
ENSG00000227051	1136.59326084172	1551.67036137405	1039.15860347095	208.510839895811	224.008494507441	237.159975062605	1242.47407522891	223.226436488619	2.47694279451347	8.4960461307141e-38	3.89175435338927e-36	C14orf132	14	96039324	96093889	+	7775	protein_coding	chromosome 14 open reading frame 132 [Source:HGNC Symbol;Acc:HGNC:20346]	-
ENSG00000163364	461.432751026389	345.848018004197	448.105466082105	67.0541467506352	49.5756504237779	46.8464148271812	418.462078370897	54.4920706671981	2.93923091236428	1.06134941330973e-37	4.85159992187825e-36	LINC01116	2	176629572	176637931	-	2126	lncRNA	long intergenic non-protein coding RNA 1116 [Source:HGNC Symbol;Acc:HGNC:49259]	-
ENSG00000082781	7248.1111224169	13382.7697235475	9369.66225685705	1186.76654249069	1035.58025329669	1483.46980286074	10000.1810342738	1235.27219954938	3.0172568769107	1.25859913311555e-37	5.74134879915836e-36	ITGB5	3	124761948	124901418	-	6515	protein_coding	integrin subunit beta 5 [Source:HGNC Symbol;Acc:HGNC:6160]	-
ENSG00000101057	131.524774639351	182.731639363411	214.928413595942	966.314553173538	965.807115663229	971.087140688444	176.394942532901	967.736269841737	-2.45390125806967	1.36714064867207e-37	6.22359708929582e-36	MYBL2	20	43667019	43716495	+	2776	protein_coding	MYB proto-oncogene like 2 [Source:HGNC Symbol;Acc:HGNC:7548]	MYB
ENSG00000176658	1890.66863544067	3277.81330496515	2202.00242608673	383.03533143856	317.651389752355	355.251979106124	2456.82812216418	351.97956676568	2.80332978016622	1.51985151055321e-37	6.90451305814822e-36	MYO1D	17	32492522	32877177	-	8188	protein_coding	myosin ID [Source:HGNC Symbol;Acc:HGNC:7598]	-
ENSG00000197461	50.4178302784179	35.1009928720677	45.6215972255537	317.818284598901	306.634578547071	375.747285593016	43.7134734586798	333.400049579663	-2.93271085289211	2.41922556495973e-37	1.09676536775222e-35	PDGFA	7	497258	520296	-	4151	protein_coding	platelet derived growth factor subunit A [Source:HGNC Symbol;Acc:HGNC:8799]	-
ENSG00000067057	1493.90223194529	2003.85374013775	1729.56544148432	6526.29743374333	6039.96674329694	6708.79699004258	1742.44047118912	6425.02038902762	-1.88242438047093	2.66396207917193e-37	1.20523771027505e-35	PFKP	10	3066333	3137718	+	5554	protein_coding	phosphofructokinase, platelet [Source:HGNC Symbol;Acc:HGNC:8878]	-
ENSG00000099260	53.7059496444016	34.0686107287716	43.5939706821958	330.677983975735	306.634578547071	359.155847008389	43.7895103517897	332.156136510398	-2.92619611893181	3.14214368326475e-37	1.41866499535599e-35	PALMD	1	99646113	99694541	+	8074	protein_coding	palmdelphin [Source:HGNC Symbol;Acc:HGNC:15846]	-
ENSG00000182667	204.959440479655	267.386975113692	245.342811746311	967.233103129026	947.445763654422	1099.91478146319	239.229742446553	1004.86454941555	-2.06945775706908	3.4771562118087e-37	1.56671130500575e-35	NTM	11	131370478	132336822	+	6956	protein_coding	neurotrimin [Source:HGNC Symbol;Acc:HGNC:17941]	-
ENSG00000137501	473.489188701663	383.013775162856	368.014217619467	61.5428470177063	40.3949744193746	59.5339855095428	408.172393827995	53.8239356488746	2.92361013318919	3.77865165918881e-37	1.69908228585524e-35	SYTL2	11	85694224	85811159	-	11258	protein_coding	synaptotagmin like 2 [Source:HGNC Symbol;Acc:HGNC:15585]	-
ENSG00000112078	1737.22306502809	1632.19616855115	1538.96854640868	5108.05630246962	5362.43285417198	4556.78980891894	1636.12925999597	5009.09298852018	-1.61443202194763	3.91267317583164e-37	1.7557622827515e-35	KCTD20	6	36442767	36491143	+	6239	protein_coding	potassium channel tetramerization domain containing 20 [Source:HGNC Symbol;Acc:HGNC:21052]	-
ENSG00000095203	42.7455517577891	40.2629035885483	41.5663441388378	295.773085667186	357.128296571289	280.102521987521	41.524933161725	311.001301408665	-2.90563959722445	4.83486410501876e-37	2.16517400052598e-35	EPB41L4B	9	109171975	109320964	-	7879	protein_coding	erythrocyte membrane protein band 4.1 like 4B [Source:HGNC Symbol;Acc:HGNC:19818]	-
ENSG00000103449	198.383201747688	302.48796798576	262.577637364854	3.67419982195262	1.83613520088066	6.83176882896393	254.482935699434	4.11403461726573	5.96773635077838	1.39486735115218e-36	6.2338970279789e-35	SALL1	16	51135975	51151367	-	5660	protein_coding	spalt like transcription factor 1 [Source:HGNC Symbol;Acc:HGNC:10524]	zf-C2H2
ENSG00000159403	1156.32197703763	1663.16763285003	1313.90200009595	180.035791275678	157.907627275737	254.727380622798	1377.79720332787	197.556933058071	2.80320353806109	1.46049795397522e-36	6.51399826314495e-35	C1R	12	7080214	7092540	-	5803	protein_coding	complement C1r [Source:HGNC Symbol;Acc:HGNC:1246]	-
ENSG00000109790	819.837761918621	758.80087532264	741.097501597328	2472.73648017411	2583.44222763909	2196.90166199969	773.245379612863	2417.6934566043	-1.64494698885481	1.6877681307717e-36	7.51244347985714e-35	KLHL5	4	39045039	39126857	+	5144	protein_coding	kelch like family member 5 [Source:HGNC Symbol;Acc:HGNC:6356]	-
ENSG00000073849	6.57623873196755	7.22667500307276	8.11050617343177	197.488240429953	189.121925690708	219.592569502412	7.30447330282403	202.067578541024	-4.78641971568547	1.80242541889321e-36	8.0066208174343e-35	ST6GAL1	3	186930502	187078553	+	9134	protein_coding	ST6 beta-galactoside alpha-2,6-sialyltransferase 1 [Source:HGNC Symbol;Acc:HGNC:10860]	-
ENSG00000110076	197.287161959026	247.771714391066	211.886973780905	0.918549955488154	6.42647320308232	7.8077358045302	218.981950043666	5.05091965436689	5.45148674157073	2.20809144389513e-36	9.78890921193991e-35	NRXN2	11	64606174	64723197	-	10589	protein_coding	neurexin 2 [Source:HGNC Symbol;Acc:HGNC:8009]	-
ENSG00000205413	805.589244666024	556.453975236603	655.937186776294	3501.51243032084	3240.77862955437	2763.93847480369	672.660135559641	3168.7431782263	-2.23640924237455	2.68157932032631e-36	1.18641038483433e-34	SAMD9	7	93099513	93118023	-	6855	protein_coding	sterile alpha motif domain containing 9 [Source:HGNC Symbol;Acc:HGNC:1348]	-
ENSG00000225383	20.8247559845639	12.3885857195533	27.3729583353322	258.112537492171	249.71438731977	233.25610716034	20.1954333464831	247.027677324094	-3.61136607510818	2.73335365752096e-36	1.20689340954227e-34	SFTA1P	10	10784437	10795047	-	3182	lncRNA	surfactant associated 1, pseudogene [Source:HGNC Symbol;Acc:HGNC:18383]	-
ENSG00000143344	1042.33383901686	1065.41837188158	918.514824141148	241.578638293384	268.993806929017	294.742026621015	1008.75567834653	268.438157281139	1.91035981178844	3.1580803528649e-36	1.39163968829345e-34	RGL1	1	183636085	183928531	+	5305	protein_coding	ral guanine nucleotide dissociation stimulator like 1 [Source:HGNC Symbol;Acc:HGNC:30281]	-
ENSG00000120594	224.688156675558	203.379282229333	174.375882728783	11.0225994658578	4.59033800220166	9.75966975566275	200.814440544558	8.45753574124075	4.57235215637767	3.20804922439607e-36	1.41083729662911e-34	PLXDC2	10	19816239	20289856	+	12567	protein_coding	plexin domain containing 2 [Source:HGNC Symbol;Acc:HGNC:21013]	-
ENSG00000079215	184.134684495091	181.699257220115	178.431135815499	9.18549955488154	8.26260840396298	12.6875706823616	181.421692510235	10.0452262137354	4.18049027336861	3.42161551404001e-36	1.50176204423991e-34	SLC1A3	5	36606355	36688334	+	6265	protein_coding	solute carrier family 1 member 3 [Source:HGNC Symbol;Acc:HGNC:10941]	-
ENSG00000246859	212.631719000284	291.131764409503	190.596895075647	1123.38659556201	1131.05928374249	1159.44876697273	231.453459495144	1137.96488209241	-2.2974941233997	3.79275097421947e-36	1.6613455708743e-34	STARD4-AS1	5	111510396	111739726	+	9263	lncRNA	STARD4 antisense RNA 1 [Source:HGNC Symbol;Acc:HGNC:44117]	-
ENSG00000136542	3825.17886242779	3874.5301837903	3438.85461753507	1184.92944257972	1012.62856328569	1234.59822409134	3712.85455458439	1144.05207665225	1.69848629886337	4.03533362112321e-36	1.76409733480571e-34	GALNT5	2	157257705	157318491	+	10991	protein_coding	polypeptide N-acetylgalactosaminyltransferase 5 [Source:HGNC Symbol;Acc:HGNC:4127]	-
ENSG00000100739	207.151520056978	265.3222108271	253.453317919743	5.51129973292892	1.83613520088066	2.92790092669883	241.975682934607	3.4251119535028	6.13946188264397	4.07364258477314e-36	1.77731815980805e-34	BDKRB1	14	96256210	96268967	+	2372	protein_coding	bradykinin receptor B1 [Source:HGNC Symbol;Acc:HGNC:1029]	-
ENSG00000174080	760.651613330913	1185.17470050393	963.122608095023	128.596993768342	112.00424725372	167.866319797399	969.64964064329	136.155853606487	2.83359867713707	4.15530673450299e-36	1.80936508461076e-34	CTSF	11	66563464	66568841	-	2905	protein_coding	cathepsin F [Source:HGNC Symbol;Acc:HGNC:2531]	-
ENSG00000122420	1290.0388312543	846.553357502809	1204.41016675462	186.465640964095	197.384534094671	146.395046334941	1113.66745183724	176.748407131236	2.65464628915669	4.27790776519766e-36	1.85907577496252e-34	PTGFR	1	78303884	78540701	+	5764	protein_coding	prostaglandin F receptor [Source:HGNC Symbol;Acc:HGNC:9600]	-
ENSG00000104611	993.0120485271	1276.02432911399	1068.55918834964	269.135136958029	296.535834942227	283.03042291422	1112.53185533024	282.900464938159	1.97563760384921	5.13579140783179e-36	2.22749787576295e-34	SH2D4A	8	19313693	19396218	+	4072	protein_coding	SH2 domain containing 4A [Source:HGNC Symbol;Acc:HGNC:26102]	-
ENSG00000118971	9.86435809795132	16.5181142927377	18.2486388902215	209.429389851299	222.17235930656	285.958323840919	14.8770370936368	239.186690999593	-3.99879402779496	5.64686071927722e-36	2.44434739150953e-34	CCND2	12	4273762	4305353	+	7170	protein_coding	cyclin D2 [Source:HGNC Symbol;Acc:HGNC:1583]	-
ENSG00000102271	5.48019894330629	3.09714642988833	2.02762654335794	279.239186468399	287.355158937824	240.087875989304	3.53499063885085	268.894073798509	-6.26732731263325	6.09978673555783e-36	2.63522747342246e-34	KLHL4	X	87517409	87670050	+	6158	protein_coding	kelch like family member 4 [Source:HGNC Symbol;Acc:HGNC:6355]	-
ENSG00000070882	1098.23186823858	1476.30646491344	1214.54829947141	308.63278504402	312.142984149713	316.213300083473	1263.02887754114	312.329689759069	2.01596417964383	8.31579589044886e-36	3.58555637679569e-34	OSBPL3	7	24796540	24981634	-	8089	protein_coding	oxysterol binding protein like 3 [Source:HGNC Symbol;Acc:HGNC:16370]	-
ENSG00000104490	179.750525340446	225.059307238552	207.831720694189	18.3709991097631	14.6890816070453	11.7116037067953	204.213851091062	14.9238948078679	3.77075198335552	8.8653115969571e-36	3.81502754718273e-34	NCALD	8	101686542	102124907	-	8043	protein_coding	neurocalcin delta [Source:HGNC Symbol;Acc:HGNC:7655]	-
ENSG00000160539	180.846565129108	207.508810802518	234.190865757842	18.3709991097631	12.8529464061646	15.6154716090604	207.515413896489	15.6131390416627	3.73307791436674	9.50997565120675e-36	4.08446965931849e-34	PLPP7	9	131289459	131359022	+	4349	protein_coding	phospholipid phosphatase 7 (inactive) [Source:HGNC Symbol;Acc:HGNC:28174]	-
ENSG00000163064	695.985265799899	866.168618225436	757.318513944192	3.67419982195262	0	0	773.157465989842	1.22473327398421	9.2747760257548	9.64580791310106e-36	4.13474874998746e-34	EN1	2	118842171	118847648	-	2856	protein_coding	engrailed homeobox 1 [Source:HGNC Symbol;Acc:HGNC:3342]	Homeobox
ENSG00000112096	1128.9209823211	1050.96502187544	1097.95977322833	3071.63105115239	3259.13998156318	2861.53517236032	1092.61525914162	3064.10206835863	-1.48782346625145	9.72818486843013e-36	4.16196305254604e-34	SOD2	6	159669069	159745186	-	16431	protein_coding	superoxide dismutase 2 [Source:HGNC Symbol;Acc:HGNC:11180]	-
ENSG00000086991	35.0732732371602	24.7771714391066	36.497277780443	266.379487091565	289.191294138704	247.895611793834	32.1159074855699	267.822131008034	-3.06099897646362	1.03562341986459e-35	4.42207186237916e-34	NOX4	11	89324353	89498187	-	6099	protein_coding	NADPH oxidase 4 [Source:HGNC Symbol;Acc:HGNC:7891]	-
novel.78	1.09603978866126	4.12952857318444	5.06906635839486	304.958585222067	342.439214964244	234.232074135906	3.43154490674685	293.876624774072	-6.39990486177582	1.21640677646025e-35	5.18396334734016e-34	-	11	29298511	29318327	-	4389	-	-	-
ENSG00000096433	1368.95369603791	2665.61069399055	1368.64791676661	180.954341231166	152.399221673095	191.28952721099	1801.07076893169	174.881030038417	3.36473817568338	1.27855721409259e-35	5.43831102279962e-34	ITPR3	6	33620365	33696574	+	9870	protein_coding	inositol 1,4,5-trisphosphate receptor type 3 [Source:HGNC Symbol;Acc:HGNC:6182]	-
ENSG00000174136	2654.60836813757	3408.92583716375	2781.9036174871	757.803713277727	768.422581568557	869.586575229551	2948.47927426281	798.604290025278	1.884653691885	1.41700891708536e-35	6.00857644076094e-34	RGMB	5	98768650	98798643	+	6643	protein_coding	repulsive guidance molecule BMP co-receptor b [Source:HGNC Symbol;Acc:HGNC:26896]	-
ENSG00000204103	806.685284454686	1136.65273976902	829.299256233398	174.524491542749	191.876128492029	178.601956528628	924.212426819033	181.667525521136	2.3469646509827	1.41808185412594e-35	6.00857644076094e-34	MAFB	20	40685848	40689236	-	3389	protein_coding	MAF bZIP transcription factor B [Source:HGNC Symbol;Acc:HGNC:6408]	TF_bZIP
ENSG00000166886	1069.73483373339	1284.28338626036	1170.95432878921	333.4336338422	325.913998156318	363.059714910654	1174.99084959432	340.802448969724	1.78614363970476	1.44737033267818e-35	6.12090413433747e-34	NAB2	12	57089043	57095476	+	2861	protein_coding	NGFI-A binding protein 2 [Source:HGNC Symbol;Acc:HGNC:7627]	-
ENSG00000025039	217.015878154929	195.120225082965	172.348256185425	6.42984968841708	12.8529464061646	11.7116037067953	194.828119807773	10.331466600459	4.23926370075243	1.465975024512e-35	6.18770645882622e-34	RRAGD	6	89364616	89412273	-	5095	protein_coding	Ras related GTP binding D [Source:HGNC Symbol;Acc:HGNC:19903]	-
ENSG00000164035	506.370382361501	365.463278726823	496.768503122696	56.0315472847774	77.1176784369878	56.606084582844	456.200721403673	63.2517701015364	2.8492609876261	1.50991774259722e-35	6.36099763339282e-34	EMCN	4	100395341	100880126	-	5172	protein_coding	endomucin [Source:HGNC Symbol;Acc:HGNC:16041]	-
ENSG00000148634	6000.81784292039	4945.11046638836	5554.68291552908	1811.38051222264	1913.25287931765	1752.83668811703	5500.20374161261	1825.82335988577	1.59084457795272	1.6917440157105e-35	7.11339616376898e-34	HERC4	10	67921899	68075348	-	15847	protein_coding	HECT and RLD domain containing E3 ubiquitin protein ligase 4 [Source:HGNC Symbol;Acc:HGNC:24521]	-
ENSG00000180921	231.264395407525	343.783253717604	270.688143538285	31.2306984865972	28.4600956136503	25.3751413647232	281.911930887805	28.3553118216569	3.3125140884032	1.75919355458628e-35	7.38291649299038e-34	FAM83H	8	143723933	143738234	-	6220	protein_coding	family with sequence similarity 83 member H [Source:HGNC Symbol;Acc:HGNC:24797]	-
ENSG00000100284	1775.58445763124	1936.7489008235	1802.55999704521	672.378567417329	676.615821524524	667.561411287332	1838.29778516665	672.185266743062	1.45146196114455	1.99083097711279e-35	8.33915949025212e-34	TOM1	22	35299275	35347992	+	5869	protein_coding	target of myb1 membrane trafficking protein [Source:HGNC Symbol;Acc:HGNC:11982]	-
ENSG00000197905	85.4911035155781	139.371589344975	110.505646613008	621.85831986548	601.334278288417	624.618864362416	111.789446491187	615.937154172104	-2.4600236139696	2.07444786398574e-35	8.67292405829182e-34	TEAD4	12	2959330	3040676	+	2275	protein_coding	TEA domain transcription factor 4 [Source:HGNC Symbol;Acc:HGNC:11717]	TEA
ENSG00000055163	120.564376752738	150.727792921232	107.464206797971	564.908222625215	605.924616290619	597.29178904656	126.252125490647	589.374875987465	-2.22284177791884	3.42170645903994e-35	1.42784959113688e-33	CYFIP2	5	157266079	157395595	+	10498	protein_coding	cytoplasmic FMR1 interacting protein 2 [Source:HGNC Symbol;Acc:HGNC:13760]	-
ENSG00000124212	917.385303109473	1678.65336499947	1117.22222539023	163.501892076891	104.659706450198	137.611343554845	1237.75363116639	135.257647360645	3.19414489942924	4.01627432227935e-35	1.67278964353083e-33	PTGIS	20	49503874	49568137	-	5570	protein_coding	prostaglandin I2 synthase [Source:HGNC Symbol;Acc:HGNC:9603]	-
ENSG00000177706	1865.45972030146	2671.80498685033	2417.94465295435	342.619133397081	306.634578547071	478.223818027475	2318.40312003538	375.825843323876	2.62568214148505	4.03782780996908e-35	1.67859358749148e-33	FAM20C	7	192571	260772	+	5054	protein_coding	FAM20C golgi associated secretory pathway kinase [Source:HGNC Symbol;Acc:HGNC:22140]	-
ENSG00000256235	675.160509815335	685.501743148616	696.489717643453	139.619593234199	160.661830077058	102.476532434459	685.717323535801	134.252651915239	2.35100968757417	4.12674368708617e-35	1.7123266225531e-33	SMIM3	5	150777946	150796734	+	2449	protein_coding	small integral membrane protein 3 [Source:HGNC Symbol;Acc:HGNC:30248]	-
ENSG00000181649	619.262480593611	614.267375261185	635.660921342715	1806.7877624452	1690.16245241065	1663.04772636493	623.06359239917	1719.99931374026	-1.46495683582442	4.22163155568804e-35	1.74840616666306e-33	PHLDA2	11	2928273	2929420	-	920	protein_coding	pleckstrin homology like domain family A member 2 [Source:HGNC Symbol;Acc:HGNC:12385]	-
ENSG00000169750	43.8415915464503	55.7486357379899	84.1465015493546	451.008028144684	481.985490231174	453.824643638318	61.2455762779316	462.272720671392	-2.91199988695234	4.58505823186831e-35	1.8953581242543e-33	RAC3	17	82031678	82034204	+	1473	protein_coding	Rac family small GTPase 3 [Source:HGNC Symbol;Acc:HGNC:9803]	-
ENSG00000017483	384.709965820101	610.137846688001	411.608188301662	56.0315472847774	55.0840560264199	63.4378534118079	468.818666936588	58.184485574335	3.01144095373483	5.89727709142923e-35	2.4332341976678e-33	SLC38A5	X	48458537	48470260	-	4018	protein_coding	solute carrier family 38 member 5 [Source:HGNC Symbol;Acc:HGNC:18070]	-
ENSG00000028137	233.456474984848	316.941317991906	228.107986127769	0.918549955488154	2.75420280132099	5.85580185339765	259.501926368174	3.17618487006893	6.3741358318823	6.32248876860259e-35	2.60380177642282e-33	TNFRSF1B	1	12166991	12209228	+	3778	protein_coding	TNF receptor superfamily member 1B [Source:HGNC Symbol;Acc:HGNC:11917]	-
ENSG00000170385	1515.82302771852	1497.98648992265	1578.50726400416	555.722723070333	567.365777072125	572.892614657403	1530.77226054844	565.32703826662	1.43720573878097	6.36089190127751e-35	2.6147300608367e-33	SLC30A1	1	211571568	211579161	-	5893	protein_coding	solute carrier family 30 member 1 [Source:HGNC Symbol;Acc:HGNC:11012]	-
ENSG00000135547	4.38415915464503	3.09714642988833	1.01381327167897	315.062634732437	304.79844334619	273.270753158557	2.83170628540411	297.710610412395	-6.73634454440629	7.13585841906908e-35	2.9278280921294e-33	HEY2	6	125747664	125761269	+	2689	protein_coding	hes related family bHLH transcription factor with YRPW motif 2 [Source:HGNC Symbol;Acc:HGNC:4881]	bHLH
ENSG00000135929	163.309928510527	209.57357508911	190.596895075647	11.0225994658578	7.34454080352265	4.87983487783138	187.826799558428	7.74899171573729	4.59160892506352	9.22179533528136e-35	3.77665086658465e-33	CYP27A1	2	218781749	218815293	+	2983	protein_coding	cytochrome P450 family 27 subfamily A member 1 [Source:HGNC Symbol;Acc:HGNC:2605]	-
ENSG00000261239	2.19207957732252	5.16191071648055	1.01381327167897	310.469884954996	277.25641533298	395.266625104341	2.78926785516068	327.664308464106	-6.87535909963695	9.33592677401643e-35	3.81629823027651e-33	ANKRD26P1	16	46469341	46569097	-	6411	transcribed_unprocessed_pseudogene	ankyrin repeat domain 26 pseudogene 1 [Source:HGNC Symbol;Acc:HGNC:32955]	-
ENSG00000179388	222.496077098235	396.434743025706	305.15779477537	1.83709991097631	1.83613520088066	4.87983487783138	308.02953829977	2.85102332989612	6.77397215636682	1.18295859460428e-34	4.82669013239189e-33	EGR3	8	22687659	22693480	-	5033	protein_coding	early growth response 3 [Source:HGNC Symbol;Acc:HGNC:3240]	zf-C2H2
ENSG00000128016	2771.88462552432	4371.10599471573	3629.45151261072	752.292413544798	769.340649168998	754.422472112731	3590.81404428359	758.685178275509	2.24281243582218	1.23766042068086e-34	5.04054936208158e-33	ZFP36	19	39406847	39409412	+	1976	protein_coding	ZFP36 ring finger protein [Source:HGNC Symbol;Acc:HGNC:12862]	-
ENSG00000114200	4.38415915464503	2.06476428659222	6.08287963007383	214.940689584228	235.025305712725	214.712734624581	4.17726769043703	221.559576640511	-5.72674244656416	1.24909138846127e-34	5.0727147593217e-33	BCHE	3	165772904	165837462	-	3072	protein_coding	butyrylcholinesterase [Source:HGNC Symbol;Acc:HGNC:983]	-
ENSG00000186577	1032.4694809189	861.006707508955	901.279998522605	273.72788673547	266.239604127696	268.390918280726	931.585395650155	269.452803047964	1.78935830113389	1.2501629892941e-34	5.0727147593217e-33	SMIM29	6	34246381	34249108	-	1866	protein_coding	small integral membrane protein 29 [Source:HGNC Symbol;Acc:HGNC:1340]	-
ENSG00000126368	492.121865108905	749.509436032975	536.307220718176	73.4839964390523	64.2647320308232	95.644763605495	592.646173953352	77.7978306917902	2.93133540777226	1.35694998611649e-34	5.49589688310746e-33	NR1D1	17	40092793	40100589	-	2630	protein_coding	nuclear receptor subfamily 1 group D member 1 [Source:HGNC Symbol;Acc:HGNC:7962]	THR-like
ENSG00000130881	1994.79241536349	1940.87842939669	2121.91117762409	696.260866260021	721.601133946101	617.787095533452	2019.19400746142	678.549698579858	1.57299138130918	1.4822738871176e-34	5.99246615685545e-33	LRP3	19	33177603	33208864	+	5346	protein_coding	LDL receptor related protein 3 [Source:HGNC Symbol;Acc:HGNC:6695]	-
ENSG00000072163	170.982207031156	193.055460796372	200.735027792436	669.622917550864	663.76287511836	668.537378262898	188.257565206655	667.307723644041	-1.82464592906683	1.73393338281497e-34	6.99702458307e-33	LIMS2	2	127638381	127681786	-	8487	protein_coding	LIM zinc finger domain containing 2 [Source:HGNC Symbol;Acc:HGNC:16084]	-
ENSG00000143416	191.80696301572	216.800250092183	269.674330266606	20.2080990207394	21.1155548101276	20.4953064868918	226.093847791503	20.6063201059196	3.45642635331856	1.77175267235471e-34	7.13656793966933e-33	SELENBP1	1	151364304	151372707	-	3476	protein_coding	selenium binding protein 1 [Source:HGNC Symbol;Acc:HGNC:10719]	-
ENSG00000132530	94.2594218248682	96.0115393265381	75.0221821042439	450.089478189195	421.393028602112	406.00226183557	88.4310477518834	425.828256208959	-2.26908101339214	2.77260642241969e-34	1.11475980483893e-32	XAF1	17	6755447	6775647	+	6615	protein_coding	XIAP associated factor 1 [Source:HGNC Symbol;Acc:HGNC:30932]	-
ENSG00000187634	868.063512619716	998.313532567337	1184.13390132104	125.841343901877	177.187046884984	202.025163942219	1016.83698216936	168.351184909693	2.59566811743936	3.73818109498169e-34	1.50024306130658e-32	SAMD11	1	923928	944581	+	4173	protein_coding	sterile alpha motif domain containing 11 [Source:HGNC Symbol;Acc:HGNC:28706]	SAND
ENSG00000167925	253.185191180751	411.920475175148	344.69651237085	36.7419982195262	36.7227040176133	39.038679022651	336.600726242249	37.5011270865968	3.16714750337718	3.94472041052023e-34	1.5802549964544e-32	GHDC	17	42188799	42194532	-	4019	protein_coding	GH3 domain containing [Source:HGNC Symbol;Acc:HGNC:24438]	-
ENSG00000118855	3061.23912973089	2787.43178689949	3006.97016379983	1162.884243648	1147.58450055041	1127.24185677905	2951.88036014341	1145.90353365916	1.36506927419419	4.052916152669e-34	1.62065157153822e-32	MFSD1	3	158732198	158829719	+	5227	protein_coding	major facilitator superfamily domain containing 1 [Source:HGNC Symbol;Acc:HGNC:25874]	-
ENSG00000164932	2684.20144243142	2266.07880453496	2658.21839834226	881.807957268628	845.540260005545	841.283532938129	2536.16621510288	856.210583404101	1.56652097935463	8.79775485980804e-34	3.51161110192302e-32	CTHRC1	8	103371538	103382989	+	1745	protein_coding	collagen triple helix repeat containing 1 [Source:HGNC Symbol;Acc:HGNC:18831]	-
ENSG00000143162	1471.98143617207	1170.72135049779	1466.98780411947	360.071582551356	374.571580979655	400.146459982173	1369.89686359644	378.263207837728	1.85676647526198	1.30044502158569e-33	5.18132100553301e-32	CREG1	1	167529117	167553805	-	3286	protein_coding	cellular repressor of E1A stimulated genes 1 [Source:HGNC Symbol;Acc:HGNC:2351]	-
ENSG00000277758	8.76831830929006	7.22667500307276	10.1381327167897	186.465640964095	187.285790489828	164.938418870701	8.71104200971751	179.563283441541	-4.36484544530428	1.4558363654471e-33	5.78997159564909e-32	FO681492.1	10	47750864	47763592	-	5526	protein_coding	synaptotagmin-15 [Source:NCBI gene;Acc:102724488]	-
ENSG00000188517	1.09603978866126	4.12952857318444	4.05525308671588	240.660088337896	243.287914116688	251.799479696099	3.09360714952053	245.249160716894	-6.28935021192271	1.72356553947335e-33	6.84239991553446e-32	COL25A1	4	108808725	109302752	-	8744	protein_coding	collagen type XXV alpha 1 chain [Source:HGNC Symbol;Acc:HGNC:18603]	-
ENSG00000130038	177.558445763124	195.120225082965	165.251563283672	15.6153492432986	13.771014006605	14.6395046334941	179.310078043254	14.6752892944659	3.61089375748033	1.77212224632739e-33	7.02251249160636e-32	CRACR2A	12	3606633	3764819	-	12466	protein_coding	calcium release activated channel regulator 2A [Source:HGNC Symbol;Acc:HGNC:28657]	-
ENSG00000168874	2946.15495192146	2462.23141176122	2874.16062520988	941.513704375358	953.872236857504	941.808131421455	2760.84899629752	945.731357551439	1.54554651070073	1.85108568758522e-33	7.32225690387164e-32	ATOH8	2	85751344	85791383	+	9296	protein_coding	atonal bHLH transcription factor 8 [Source:HGNC Symbol;Acc:HGNC:24126]	bHLH
ENSG00000138496	481.161467222292	335.524196571235	436.953520093637	1860.982209819	1591.01115156309	1790.89940016411	417.879727962388	1747.6309205154	-2.06467516888818	2.26844018702728e-33	8.95708649476203e-32	PARP9	3	122527924	122564577	-	8938	protein_coding	poly(ADP-ribose) polymerase family member 9 [Source:HGNC Symbol;Acc:HGNC:24118]	-
ENSG00000134070	32.8811936598377	46.4571964483249	51.7044768556275	307.714235088532	283.682888536062	349.396177252726	43.6809556545967	313.597766959107	-2.83939260227151	2.81114545213392e-33	1.108013734291e-31	IRAK2	3	10164919	10243745	+	3431	protein_coding	interleukin 1 receptor associated kinase 2 [Source:HGNC Symbol;Acc:HGNC:6113]	-
ENSG00000175130	567.748610526531	538.903478800569	582.942631215408	1479.78397829142	1563.46912354988	1561.54716090604	563.198240180836	1534.93342091578	-1.44641878693919	2.8334227028232e-33	1.11480004305899e-31	MARCKSL1	1	32333839	32336233	-	1546	protein_coding	MARCKS like 1 [Source:HGNC Symbol;Acc:HGNC:7142]	-
ENSG00000149451	313.46737955712	473.863403772914	441.008773180352	34.9048983085498	43.1491772206956	59.5339855095428	409.446518836795	45.8626870129294	3.16178238262446	3.62917620937605e-33	1.42534116615299e-31	ADAM33	20	3667965	3682246	-	5834	protein_coding	ADAM metallopeptidase domain 33 [Source:HGNC Symbol;Acc:HGNC:15478]	-
ENSG00000164107	233.456474984848	202.346900086037	236.2184923012	2.75564986646446	1.83613520088066	3.9038679022651	224.007289124029	2.83188432320341	6.31566834453181	3.80477682651203e-33	1.49164853769643e-31	HAND2	4	173524969	173530229	-	3601	protein_coding	heart and neural crest derivatives expressed 2 [Source:HGNC Symbol;Acc:HGNC:4808]	bHLH
ENSG00000136999	632.414958057546	925.014400393314	627.550415169283	131.352643634806	112.00424725372	131.755541701447	728.326591206714	125.037477529991	2.54269239030674	4.98811922207884e-33	1.95210001456595e-31	CCN3	8	119416446	119424434	+	2614	protein_coding	cellular communication network factor 3 [Source:HGNC Symbol;Acc:HGNC:7885]	-
ENSG00000128298	222.496077098235	179.634492933523	259.536197549817	5.51129973292892	1.83613520088066	12.6875706823616	220.555589193858	6.67833520539039	5.06463282703263	5.38512386725425e-33	2.10373110225555e-31	BAIAP2L2	22	38084900	38110684	-	2149	protein_coding	BAR/IMD domain containing adaptor protein 2 like 2 [Source:HGNC Symbol;Acc:HGNC:26203]	-
ENSG00000135899	153.445570412576	226.091689381848	174.375882728783	794.545711497253	834.523448800261	807.124688793309	184.637714174402	812.064616363608	-2.13591387717107	5.40145941645839e-33	2.10637797031553e-31	SP110	2	230167293	230225729	-	6865	protein_coding	SP110 nuclear body protein [Source:HGNC Symbol;Acc:HGNC:5401]	SAND
ENSG00000112559	3.28811936598377	1.03238214329611	2.02762654335794	365.582882284285	364.472837374812	324.99700286357	2.11604268421261	351.684240840889	-7.3924106706978	5.54941965485715e-33	2.16025376776445e-31	MDFI	6	41636882	41654246	+	2537	protein_coding	MyoD family inhibitor [Source:HGNC Symbol;Acc:HGNC:6967]	-
ENSG00000154511	823.125881284605	607.040700258112	753.263260857476	169.931741765308	140.464342867371	163.962451895134	727.809947466731	158.119512175938	2.20256479547192	6.19448096391664e-33	2.40710756751279e-31	DIPK1A	1	92832737	92961522	-	3091	protein_coding	divergent protein kinase domain 1A [Source:HGNC Symbol;Acc:HGNC:32213]	-
ENSG00000163874	224.688156675558	276.678414403357	252.439504648064	930.4911049095	824.424705195418	936.928296543624	251.268691908993	897.281368882847	-1.8355423350159	6.35971268556794e-33	2.46696390142814e-31	ZC3H12A	1	37474580	37484377	+	3091	protein_coding	zinc finger CCCH-type containing 12A [Source:HGNC Symbol;Acc:HGNC:26259]	-
ENSG00000089127	1.09603978866126	2.06476428659222	0	1260.25053892975	1056.69580810682	1216.05485155558	1.05360135841783	1177.66706619738	-10.1362526310373	6.51626607747081e-33	2.52324939340798e-31	OAS1	12	112906783	112933222	+	4941	protein_coding	2'-5'-oligoadenylate synthetase 1 [Source:HGNC Symbol;Acc:HGNC:8086]	-
ENSG00000106772	252.089151392089	271.516503686877	244.328998474632	42.2532979524551	44.0672448211359	43.9185139004824	255.978217851199	43.4130188913578	2.56000249116297	7.87691292775224e-33	3.04477232521342e-31	PRUNE2	9	76611376	76906114	-	14683	protein_coding	prune homolog 2 with BCH domain [Source:HGNC Symbol;Acc:HGNC:25209]	-
ENSG00000151468	2.19207957732252	0	3.04143981503691	433.555578990409	448.935056615322	427.473535298028	1.74450646411981	436.654723634586	-7.96820843162841	8.57104247014957e-33	3.30728158922601e-31	CCDC3	10	12896625	13099652	-	3699	protein_coding	coiled-coil domain containing 3 [Source:HGNC Symbol;Acc:HGNC:23813]	-
ENSG00000138623	1478.55767490404	2926.80337624447	2187.80904028322	202.080990207394	181.777384887186	305.477663352244	2197.72336381058	229.778679482275	3.25849156749693	1.16559363600091e-32	4.48977702482657e-31	SEMA7A	15	74409289	74433958	-	3800	protein_coding	semaphorin 7A (John Milton Hagen blood group) [Source:HGNC Symbol;Acc:HGNC:10741]	-
ENSG00000187398	1.09603978866126	3.09714642988833	2.02762654335794	340.782033486105	368.145107776573	322.069101936871	2.07360425396918	343.66541439985	-7.36040165344937	1.17364337132876e-32	4.50596834043181e-31	LUZP2	11	24496970	25082638	+	8858	protein_coding	leucine zipper protein 2 [Source:HGNC Symbol;Acc:HGNC:23206]	-
ENSG00000006534	816.549642552637	1110.84318618661	897.22474543589	236.985888515944	223.090426907001	203.001130917785	941.539191391713	221.02581544691	2.09056613806034	1.17388727245852e-32	4.50596834043181e-31	ALDH3B1	11	68008578	68029282	+	6626	protein_coding	aldehyde dehydrogenase 3 family member B1 [Source:HGNC Symbol;Acc:HGNC:410]	-
ENSG00000135404	26223.8479835093	29892.6249591388	27580.7900560264	8535.16618639593	8709.70732537743	10424.3032660234	27899.0876662248	9223.05892593224	1.59693543014036	1.21455202630747e-32	4.65395213837087e-31	CD63	12	55725323	55729707	-	2633	protein_coding	CD63 molecule [Source:HGNC Symbol;Acc:HGNC:1692]	-
ENSG00000160190	23.0168355618864	22.7124071525144	15.2071990751846	200.243890296418	194.63033129335	229.352239258075	20.3121472631951	208.075486949281	-3.36012393439184	1.70807462554717e-32	6.53368198345153e-31	SLC37A1	21	42496008	42581440	+	6854	protein_coding	solute carrier family 37 member 1 [Source:HGNC Symbol;Acc:HGNC:11024]	-
ENSG00000102882	2084.66767803371	2249.56069024222	2187.80904028322	868.029707936305	854.720936009949	868.610608253985	2174.01246951972	863.787084066746	1.33170058492122	1.76073240148829e-32	6.72343448907997e-31	MAPK3	16	30114105	30123506	-	3669	protein_coding	mitogen-activated protein kinase 3 [Source:HGNC Symbol;Acc:HGNC:6877]	-
ENSG00000182054	888.88826860428	930.176311109794	893.169492349174	2283.51518934355	2281.39798709422	2188.11795921959	904.078024021083	2251.01037855245	-1.31604567000274	1.92197481061819e-32	7.32644827030287e-31	IDH2	15	90083045	90102504	-	2814	protein_coding	isocitrate dehydrogenase (NADP(+)) 2 [Source:HGNC Symbol;Acc:HGNC:5383]	-
ENSG00000131634	785.860528470122	584.328293105598	742.111314869007	146.967992878105	172.596708882782	153.226815163905	704.100045481575	157.597172308264	2.15914893679419	2.65676848862963e-32	1.01099447512913e-30	TMEM204	16	1528688	1555580	+	1954	protein_coding	transmembrane protein 204 [Source:HGNC Symbol;Acc:HGNC:14158]	-
ENSG00000104177	96.4515014021907	60.9105464544704	87.1879413643915	451.008028144684	433.327907407836	428.449502273595	81.5166630736842	437.595145942038	-2.42617295580202	2.95476866425551e-32	1.12245548240589e-30	MYEF2	15	48134632	48178353	-	13902	protein_coding	myelin expression factor 2 [Source:HGNC Symbol;Acc:HGNC:17940]	-
ENSG00000168306	224.688156675558	285.969853693022	209.859347237547	14.6967992878105	22.033622410568	28.303042291422	240.172452535376	21.6778213299335	3.47458858252138	3.03379300636346e-32	1.15049158879873e-30	ACOX2	3	58505136	58537283	-	3823	protein_coding	acyl-CoA oxidase 2 [Source:HGNC Symbol;Acc:HGNC:120]	-
ENSG00000135083	19.7287161959026	12.3885857195533	12.1657592601477	194.732590563489	194.63033129335	173.722121650797	14.7610203918679	187.695014502545	-3.67658645758529	3.08728660965451e-32	1.16876608024945e-30	CCNJL	5	160249106	160345396	-	9209	protein_coding	cyclin J like [Source:HGNC Symbol;Acc:HGNC:25876]	-
ENSG00000163840	327.715896809716	416.050003748332	298.061101873618	1452.22747962677	1271.52362660986	1477.61400100734	347.275667477222	1400.45503574799	-2.01162881379366	3.20381756624285e-32	1.21080124248763e-30	DTX3L	3	122564338	122575203	+	5768	protein_coding	deltex E3 ubiquitin ligase 3L [Source:HGNC Symbol;Acc:HGNC:30323]	-
ENSG00000147862	56.9940690103854	40.2629035885483	38.5249043238009	286.587586112304	288.273226538264	284.006389889786	45.2606256409115	286.289067513451	-2.66552731375226	3.85359118291078e-32	1.45387285159372e-30	NFIB	9	14081843	14398983	-	12765	protein_coding	nuclear factor I B [Source:HGNC Symbol;Acc:HGNC:7785]	CTF/NFI
ENSG00000113083	44499.2154196471	54993.9643912404	47235.5879540666	16361.211807155	15520.8508530442	17594.7326355088	48909.5892549847	16492.2650985694	1.56834041898439	3.88295377660909e-32	1.46244650529962e-30	LOX	5	122063195	122078360	-	5547	protein_coding	lysyl oxidase [Source:HGNC Symbol;Acc:HGNC:6664]	-
ENSG00000119917	968.899173176552	650.400750276549	690.406838013379	3748.60236834716	3182.02230312619	3322.1915848276	769.90225382216	3417.60541876698	-2.15071466247116	5.09472627929704e-32	1.91556491658279e-30	IFIT3	10	89327997	89340971	+	2537	protein_coding	interferon induced protein with tetratricopeptide repeats 3 [Source:HGNC Symbol;Acc:HGNC:5411]	-
ENSG00000130340	4295.37993176347	4922.39805923585	4026.86631510887	1535.81552557619	1590.09308396265	1499.0852744698	4414.8814353694	1541.66462800288	1.5178455554044	6.8439710071454e-32	2.56887927087623e-30	SNX9	6	157700387	157945077	+	4655	protein_coding	sorting nexin 9 [Source:HGNC Symbol;Acc:HGNC:14973]	-
ENSG00000104361	780.380329526815	715.440825304204	824.230189875004	247.089938026313	235.025305712725	223.496437404677	773.350448235341	235.203893714572	1.71689110005131	7.17345943875752e-32	2.68797333017252e-30	NIPAL2	8	98189826	98294393	-	5606	protein_coding	NIPA like domain containing 2 [Source:HGNC Symbol;Acc:HGNC:25854]	-
ENSG00000183775	17.5366366185801	19.6152607226261	18.2486388902215	182.791441142143	185.449655288947	182.505824430893	18.4668454104759	183.582306953994	-3.31253475470319	7.25634545424982e-32	2.71441526983848e-30	KCTD16	5	144170873	144485686	+	14253	protein_coding	potassium channel tetramerization domain containing 16 [Source:HGNC Symbol;Acc:HGNC:29244]	-
ENSG00000176463	170.982207031156	258.095535824027	187.55545526061	10.1040495103697	2.75420280132099	10.735636731229	205.544399371931	7.86462968097324	4.71573596963515	7.48357482226587e-32	2.79467125523702e-30	SLCO3A1	15	91853708	92172435	+	9422	protein_coding	solute carrier organic anion transporter family member 3A1 [Source:HGNC Symbol;Acc:HGNC:10952]	-
ENSG00000250320	4.38415915464503	5.16191071648055	3.04143981503691	221.370539272645	221.25429170612	168.842286772966	4.19583656205416	203.82237258391	-5.60599944487205	9.43430924073367e-32	3.51719349409619e-30	EDIL3-DT	5	84382424	84490765	+	8995	lncRNA	EDIL3 divergent transcript [Source:HGNC Symbol;Acc:HGNC:40204]	-
ENSG00000250722	302.506981670507	175.504964360339	249.398064833027	2.75564986646446	0.918067600440331	5.85580185339765	242.470003621291	3.17650644010081	6.27465927554264	9.54921733734884e-32	3.55401867557106e-30	SELENOP	5	42799880	42887392	-	5502	protein_coding	selenoprotein P [Source:HGNC Symbol;Acc:HGNC:10751]	-
ENSG00000137463	30.6891140825152	23.7447892958105	13.1795725318266	223.207639183621	231.353035310964	243.991743891569	22.5378253033841	232.850806128718	-3.37691442530782	1.15712360681111e-31	4.29930934719549e-30	MGARP	4	139266165	139280225	-	1224	protein_coding	mitochondria localized glutamic acid rich protein [Source:HGNC Symbol;Acc:HGNC:29969]	-
ENSG00000159200	2129.60530936882	1719.94865073132	2093.52440601708	6421.58273881768	6521.03416592767	5671.34409501562	1981.02612203907	6204.65366658699	-1.64719249279091	1.18097355217778e-31	4.38053708335573e-30	RCAN1	21	34513142	34615113	-	6964	protein_coding	regulator of calcineurin 1 [Source:HGNC Symbol;Acc:HGNC:3040]	-
ENSG00000163071	889.984308392941	977.665889701415	791.788165181277	256.275437581195	255.222792922412	218.616602526846	886.479454425211	243.371611010151	1.86426642972898	1.19572607180619e-31	4.42780378825307e-30	SPATA18	4	52051304	52097299	+	4975	protein_coding	spermatogenesis associated 18 [Source:HGNC Symbol;Acc:HGNC:29579]	-
ENSG00000250899	25.2089151392089	27.8743178689949	19.2624521619005	193.814040608	217.582021304359	213.736767649014	24.1152283900348	208.377609853791	-3.11296603979317	1.48740225685151e-31	5.49864663174653e-30	AC125807.2	12	3041437	3044950	+	3514	lncRNA	novel transcript	-
ENSG00000123572	2.19207957732252	2.06476428659222	1.01381327167897	427.125729301992	412.212352597709	360.131813983956	1.75688571186457	399.823298627885	-7.84086771314079	1.72059857925282e-31	6.3500751250716e-30	NRK	X	105822539	105958610	+	9577	protein_coding	Nik related kinase [Source:HGNC Symbol;Acc:HGNC:25391]	-
ENSG00000156381	642.279316155497	639.044546700292	698.517344186811	182.791441142143	210.237480500836	178.601956528628	659.9470690142	190.543626057202	1.79187062110673	1.76688900853698e-31	6.51001095737379e-30	ANKRD9	14	102501767	102509799	-	7208	protein_coding	ankyrin repeat domain 9 [Source:HGNC Symbol;Acc:HGNC:20096]	-
ENSG00000154319	169.886167242495	202.346900086037	159.168683653598	12.8596993768342	16.525216807926	9.75966975566275	177.133916994044	13.0481953134743	3.75805511599508	1.86310837480567e-31	6.85306624742794e-30	FAM167A	8	11421476	11475908	-	5049	protein_coding	family with sequence similarity 167 member A [Source:HGNC Symbol;Acc:HGNC:15549]	-
ENSG00000138772	83.2990239382556	47.489578591621	76.0359953759228	485.912926453233	548.086357462878	406.978228811137	68.9415326352665	480.325837575749	-2.80244079390149	1.96154857105749e-31	7.20313327768495e-30	ANXA3	4	78551747	78610451	+	4895	protein_coding	annexin A3 [Source:HGNC Symbol;Acc:HGNC:541]	-
ENSG00000108551	162.213888721866	233.318364384921	182.486388902215	5.51129973292892	2.75420280132099	11.7116037067953	192.672880669667	6.65903541368174	4.87142400891401	1.99321073846583e-31	7.30722332788978e-30	RASD1	17	17494437	17496395	-	1748	protein_coding	ras related dexamethasone induced 1 [Source:HGNC Symbol;Acc:HGNC:15828]	-
ENSG00000114779	1043.42987880552	969.406832555046	1078.69732106643	301.284385400114	347.947620566886	346.468276326028	1030.51134414233	331.900094097676	1.63478102629314	2.09847447641034e-31	7.68034686690183e-30	ABHD14B	3	51968510	51983409	-	3161	protein_coding	abhydrolase domain containing 14B [Source:HGNC Symbol;Acc:HGNC:28235]	-
ENSG00000069667	447.184233773793	386.110921592745	372.069470706182	78.9952961719812	95.4790304457945	73.1975231674706	401.788208690907	82.5572832617488	2.28134188721938	2.5791463697231e-31	9.423935649106e-30	RORA	15	60488284	61229302	-	17023	protein_coding	RAR related orphan receptor A [Source:HGNC Symbol;Acc:HGNC:10258]	THR-like
ENSG00000145147	1292.23091083162	2308.4064724101	1593.71446307934	276.483536601934	281.846753335182	311.333465205642	1731.45061544036	289.887918380919	2.57872469915183	3.19199108810238e-31	1.16438972920794e-29	SLIT2	4	20251905	20620561	+	11067	protein_coding	slit guidance ligand 2 [Source:HGNC Symbol;Acc:HGNC:11086]	-
ENSG00000162746	173.174286608479	233.318364384921	225.066546312732	25.7193987536683	20.1974872096873	19.5193395113255	210.519732435377	21.812075158227	3.26979162884362	3.40669450500427e-31	1.24065619882247e-29	FCRLB	1	161721563	161728143	+	2592	protein_coding	Fc receptor like B [Source:HGNC Symbol;Acc:HGNC:26431]	-
ENSG00000107104	1033.56552070757	1285.31576840366	1092.89070686993	356.397382729404	338.766944562482	343.540375399329	1137.25733199372	346.234900897072	1.71584343912755	3.75204046030605e-31	1.36417009013074e-29	KANK1	9	470291	746106	+	11908	protein_coding	KN motif and ankyrin repeat domains 1 [Source:HGNC Symbol;Acc:HGNC:19309]	-
ENSG00000145284	220.303997520913	218.865014378775	248.384251561348	715.550415325272	721.601133946101	756.374406063863	229.184421153679	731.175318445078	-1.67310385825097	4.04942007863053e-31	1.46986610531246e-29	SCD5	4	82629539	82798796	-	4231	protein_coding	stearoyl-CoA desaturase 5 [Source:HGNC Symbol;Acc:HGNC:21088]	-
ENSG00000099849	38.361392603144	42.3276678751405	41.5663441388378	313.22553482146	268.993806929017	235.208041111472	40.7518015390408	272.475794287317	-2.7407363063215	5.66867200487457e-31	2.05424095860858e-29	RASSF7	11	560404	564025	+	2514	protein_coding	Ras association domain family member 7 [Source:HGNC Symbol;Acc:HGNC:1166]	-
ENSG00000111424	370.461448567505	679.30745028884	431.884453735242	41.3347479969669	54.1659884259796	60.5099524851091	493.884450863862	52.0035629693518	3.24909255470574	5.72558832693356e-31	2.07145956662278e-29	VDR	12	47841537	47943048	-	5674	polymorphic_pseudogene	vitamin D receptor [Source:HGNC Symbol;Acc:HGNC:12679]	THR-like
ENSG00000176399	4.38415915464503	2.06476428659222	4.05525308671588	194.732590563489	214.827818503038	190.313560235424	3.50139217598438	199.957989767317	-5.84102454564792	6.13687558711668e-31	2.21661934116298e-29	DMRTA1	9	22446824	22455740	+	5586	protein_coding	DMRT like family A1 [Source:HGNC Symbol;Acc:HGNC:13826]	DM
ENSG00000112773	1436.90816293491	1385.45683630338	1403.1175680037	540.107373827035	566.447709471684	542.637638414849	1408.49418908066	549.730907237856	1.35724397094751	6.68899175298505e-31	2.41208764801178e-29	TENT5A	6	81491439	81752774	-	6053	protein_coding	terminal nucleotidyltransferase 5A [Source:HGNC Symbol;Acc:HGNC:18345]	-
ENSG00000110455	367.173329201521	463.539582339953	433.9120802786	84.5065959049102	75.2815432361072	98.5726645321938	421.541663940025	86.1202678910704	2.29308822983747	6.74075701059596e-31	2.42678266690295e-29	ACCS	11	44065925	44084237	+	5841	protein_coding	1-aminocyclopropane-1-carboxylate synthase homolog (inactive) [Source:HGNC Symbol;Acc:HGNC:23989]	-
ENSG00000198795	356.212931314909	372.689953729895	352.807018544282	72.5654464835642	58.7563264281812	40.0146459982173	360.569967863029	57.1121396366542	2.65523176799069	7.96836368213706e-31	2.86406128888297e-29	ZNF521	18	25061924	25352190	-	6225	protein_coding	zinc finger protein 521 [Source:HGNC Symbol;Acc:HGNC:24605]	zf-C2H2
ENSG00000107611	232.360435196187	262.225064397212	177.41732254382	14.6967992878105	22.9516900110083	23.4232074135906	224.000940712406	20.3572322374698	3.46193537221387	8.34173987686534e-31	2.99338036982042e-29	CUBN	10	16823966	17129811	-	13264	protein_coding	cubilin [Source:HGNC Symbol;Acc:HGNC:2548]	-
ENSG00000237172	732.15457882572	1108.77842190002	797.87104481135	155.234942477498	144.136613269132	187.385659308725	879.601348512364	162.252405018452	2.43953697882184	1.00009725635345e-30	3.58295005678626e-29	B3GNT9	16	67148104	67150998	-	2702	protein_coding	UDP-GlcNAc:betaGal beta-1,3-N-acetylglucosaminyltransferase 9 [Source:HGNC Symbol;Acc:HGNC:28714]	-
ENSG00000163545	38.361392603144	83.6229536069848	67.9254892024911	504.283925562997	447.098921414441	577.772449535235	63.3032784708733	509.718432170891	-3.00565345988993	1.02270989820323e-30	3.6580141537519e-29	NUAK2	1	205302063	205321760	-	3406	protein_coding	NUAK family kinase 2 [Source:HGNC Symbol;Acc:HGNC:29558]	-
ENSG00000178878	86.5871433042394	74.3315143173199	49.6768503122696	409.673280147717	399.359406191544	463.584313393981	70.1985026446096	424.205666577747	-2.59827612883688	1.157006038391e-30	4.13165543660762e-29	APOLD1	12	12725917	12829975	+	7243	protein_coding	apolipoprotein L domain containing 1 [Source:HGNC Symbol;Acc:HGNC:25268]	-
ENSG00000123342	318.947578500426	523.417746651127	432.898267006921	56.9500972402655	52.3298532250989	68.3176882896392	425.087864052825	59.1992129183346	2.84601880307411	1.15982847914903e-30	4.13503250503082e-29	MMP19	12	55835433	55842966	-	4672	protein_coding	matrix metallopeptidase 19 [Source:HGNC Symbol;Acc:HGNC:7165]	-
ENSG00000103942	243.320833082799	235.383128671513	233.177052486163	26.6379487091565	33.0504336158519	42.9425469249161	237.293671413492	34.2103097499748	2.79782620658077	1.28846911356366e-30	4.58624232296414e-29	HOMER2	15	82836946	82986153	-	14685	protein_coding	homer scaffold protein 2 [Source:HGNC Symbol;Acc:HGNC:17513]	-
ENSG00000158258	12.0564376752738	12.3885857195533	3.04143981503691	255.356887625707	168.006370880581	280.102521987521	9.16215440328802	234.488593497936	-4.68714841523367	1.32213146442291e-30	4.69847137994032e-29	CLSTN2	3	139935185	140577397	+	14596	protein_coding	calsyntenin 2 [Source:HGNC Symbol;Acc:HGNC:17448]	-
ENSG00000170345	5788.1861239201	9997.58867567952	7241.66819960289	1582.66157330609	1414.74217227855	1553.73942510151	7675.8143330675	1517.04772356205	2.33909889146848	1.33114388643934e-30	4.72288136069531e-29	FOS	14	75278826	75282230	+	3186	protein_coding	Fos proto-oncogene, AP-1 transcription factor subunit [Source:HGNC Symbol;Acc:HGNC:3796]	TF_bZIP
ENSG00000132256	389.094124974746	482.122460919283	462.298851885611	1444.87907998287	1327.52575023672	1363.42586486609	444.505145926547	1378.61023169522	-1.63234999011289	1.36361210992215e-30	4.83029993857148e-29	TRIM5	11	5663195	5938619	-	5166	protein_coding	tripartite motif containing 5 [Source:HGNC Symbol;Acc:HGNC:16276]	-
ENSG00000157551	183.03864470643	186.861167936596	160.182496925277	2.75564986646446	7.34454080352265	0.975966975566275	176.694103189434	3.6920525485178	5.56202815705124	1.43159696780464e-30	5.06298170010267e-29	KCNJ15	21	38155549	38307357	+	10342	protein_coding	potassium inwardly rectifying channel subfamily J member 15 [Source:HGNC Symbol;Acc:HGNC:6261]	-
ENSG00000114480	5359.63456655355	4642.6224984026	4674.69299571174	1856.38946004156	1892.13732450752	1713.79800909438	4892.3166868893	1820.77493121449	1.4258235356264	1.4964412623732e-30	5.28382857914561e-29	GBE1	3	81489703	81761645	-	4651	protein_coding	1,4-alpha-glucan branching enzyme 1 [Source:HGNC Symbol;Acc:HGNC:4180]	-
ENSG00000095739	108.507939077465	136.274442915086	129.768098774908	510.713775251414	475.559017028092	570.940680706271	124.85016025582	519.071157661925	-2.05415258652726	1.6387414980273e-30	5.77702262816567e-29	BAMBI	10	28677510	28682932	+	2139	protein_coding	BMP and activin membrane bound inhibitor [Source:HGNC Symbol;Acc:HGNC:30251]	-
ENSG00000162733	7910.1191547683	8116.58841059401	7178.8117767588	3234.21439327379	3227.00761554776	3189.46007615059	7735.17311404037	3216.89402832405	1.26573694459865	1.84758647970445e-30	6.50285509701727e-29	DDR2	1	162631373	162787405	+	11099	protein_coding	discoidin domain receptor tyrosine kinase 2 [Source:HGNC Symbol;Acc:HGNC:2731]	-
ENSG00000119938	3077.67972656081	2505.59146177966	2626.79018692021	896.504756556438	963.052912861908	946.687966299287	2736.68712508689	935.415211905878	1.54865880455227	2.06513554550224e-30	7.25695876779119e-29	PPP1R3C	10	91628442	91633071	-	2541	protein_coding	protein phosphatase 1 regulatory subunit 3C [Source:HGNC Symbol;Acc:HGNC:9293]	-
ENSG00000198542	1445.6764812442	2480.81429034055	1826.89151556551	353.641732862939	336.930809361602	389.410823250944	1917.79409571675	359.994455158495	2.41371140532237	2.17894993199982e-30	7.64471398913248e-29	ITGBL1	13	101452593	101720856	+	6176	protein_coding	integrin subunit beta like 1 [Source:HGNC Symbol;Acc:HGNC:6164]	-
ENSG00000101347	387.998085186085	540.968243087161	416.677254660057	1897.72420803853	1591.92921916353	1726.48557977674	448.547860977768	1738.71300232627	-1.95433709615758	2.5166973274146e-30	8.81564264148265e-29	SAMHD1	20	36889773	36951901	-	11261	protein_coding	SAM and HD domain containing deoxynucleoside triphosphate triphosphohydrolase 1 [Source:HGNC Symbol;Acc:HGNC:15925]	-
ENSG00000148154	1523.49530623915	1333.83772913857	1431.50433961071	3542.84717831781	3717.2557141829	3519.33691389199	1429.61245832948	3593.1466021309	-1.32978024132037	2.86538036063164e-30	1.00210992834598e-28	UGCG	9	111896814	111935369	+	4567	protein_coding	UDP-glucose ceramide glucosyltransferase [Source:HGNC Symbol;Acc:HGNC:12524]	-
ENSG00000160746	2445.26476850327	2864.8604476467	2492.96683505859	688.912466616115	704.157849537734	887.153980789744	2601.03068373619	760.074765647865	1.77524495199742	3.09208304390994e-30	1.07968091452405e-28	ANO10	3	43354859	43691594	-	5285	protein_coding	anoctamin 10 [Source:HGNC Symbol;Acc:HGNC:25519]	-
ENSG00000159733	143.581212314625	177.569728646931	171.334442913746	12.8596993768342	7.34454080352265	13.6635376579279	164.161794625101	11.2892592794282	3.86694462521737	3.21030751821035e-30	1.11918837893558e-28	ZFYVE28	4	2269582	2418663	-	9624	protein_coding	zinc finger FYVE-type containing 28 [Source:HGNC Symbol;Acc:HGNC:29334]	-
ENSG00000136167	27.4009947165314	23.7447892958105	56.7735432140224	357.315932684892	354.374093769968	362.083747935088	35.9731090754548	357.924591463316	-3.30997152419636	3.32259336025864e-30	1.15650394165211e-28	LCP1	13	46125920	46211871	-	4962	protein_coding	lymphocyte cytosolic protein 1 [Source:HGNC Symbol;Acc:HGNC:6528]	-
ENSG00000248890	4.38415915464503	8.25905714636887	14.1933858035056	176.361591453726	211.155548101276	162.010517944002	8.94553403483983	183.175885833001	-4.34201981751802	3.35976400269656e-30	1.16759748062166e-28	HHIP-AS1	4	144642922	144661357	-	2153	lncRNA	HHIP antisense RNA 1 [Source:HGNC Symbol;Acc:HGNC:44182]	-
ENSG00000139117	437.319875675842	299.390821555872	347.737952185887	59.70574710673	65.1827996312635	52.7022166805789	361.4828831392	59.1969211395241	2.60858144124722	4.57469932378619e-30	1.58731260159025e-28	CPNE8	12	38646822	38907430	-	5120	protein_coding	copine 8 [Source:HGNC Symbol;Acc:HGNC:23498]	-
ENSG00000264301	5.48019894330629	9.29143928966498	5.06906635839486	163.501892076891	179.023182085865	147.371013310508	6.61356819712204	163.298695824421	-4.62404988339817	5.01221265630638e-30	1.73638492855972e-28	LINC01444	18	14969001	14970468	-	1336	lncRNA	long intergenic non-protein coding RNA 1444 [Source:HGNC Symbol;Acc:HGNC:50769]	-
ENSG00000021355	959.0348150786	666.918864569286	799.898671354708	194.732590563489	193.71226369291	183.48179140646	808.617450334198	190.642215220953	2.08406006590915	5.03574337130848e-30	1.74179801726907e-28	SERPINB1	6	2832332	2841959	-	3047	protein_coding	serpin family B member 1 [Source:HGNC Symbol;Acc:HGNC:3311]	-
ENSG00000197183	144.677252103286	167.24590721397	119.629966058119	602.568770800229	580.218723478289	704.648156358851	143.851041791791	629.145216879123	-2.12900005189302	5.06790612750878e-30	1.7501751678276e-28	NOL4L	20	32443059	32585074	-	9448	protein_coding	nucleolar protein 4 like [Source:HGNC Symbol;Acc:HGNC:16106]	-
ENSG00000173376	224.688156675558	380.949010876264	306.171608047049	3.67419982195262	0.918067600440331	0.975966975566275	303.936258532957	1.85607813265307	7.34354329062621	5.1955558124168e-30	1.79145041025007e-28	NDNF	4	121035613	121073021	-	3573	protein_coding	neuron derived neurotrophic factor [Source:HGNC Symbol;Acc:HGNC:26256]	-
ENSG00000164687	199.479241536349	135.24206077179	246.35662501799	1142.67614462726	1209.09502977992	980.846810444106	193.692642442043	1110.8726616171	-2.51973050789244	5.24067311163843e-30	1.8041836041989e-28	FABP5	8	81280536	81284777	+	1904	protein_coding	fatty acid binding protein 5 [Source:HGNC Symbol;Acc:HGNC:3560]	-
ENSG00000168060	264.145589067363	133.177296485198	239.259932116237	5.51129973292892	9.18067600440332	4.87983487783138	212.194272556266	6.5239368717212	5.01801527335219	5.87577623025324e-30	2.01967203870779e-28	NAALADL1	11	65044818	65058553	-	4048	protein_coding	N-acetylated alpha-linked acidic dipeptidase like 1 [Source:HGNC Symbol;Acc:HGNC:23536]	-
ENSG00000006282	2203.03997520913	2456.03711890144	2406.79270696588	873.541007669234	824.424705195418	941.808131421455	2355.28993369215	879.924614762036	1.42072826382896	6.97672110172305e-30	2.39436286657732e-28	SPATA20	17	50543058	50555852	+	5337	protein_coding	spermatogenesis associated 20 [Source:HGNC Symbol;Acc:HGNC:26125]	-
ENSG00000134324	875.735791140345	1206.85472551315	861.741280927126	214.02213962874	202.892939697313	243.015776916002	981.443932526874	219.976952080685	2.15812232769006	7.13835333323023e-30	2.44602393454217e-28	LPIN1	2	11677595	11827409	+	11861	protein_coding	lipin 1 [Source:HGNC Symbol;Acc:HGNC:13345]	-
ENSG00000198768	553.500093273935	978.698271844711	689.3930247417	70.7283465725879	60.5924616290619	111.260235214555	740.530463286782	80.8603478054017	3.19730763255654	7.39371906674588e-30	2.52959335710578e-28	APCDD1L	20	58459101	58515399	-	4210	protein_coding	APC down-regulated 1 like [Source:HGNC Symbol;Acc:HGNC:26892]	-
ENSG00000173917	499.794143629533	566.777796669564	588.011697573803	162.583342121403	137.71014006605	134.683442628146	551.527879290967	144.992308271866	1.92721643233245	8.88831725100311e-30	3.03622161226902e-28	HOXB2	17	48540894	48544989	-	2336	protein_coding	homeobox B2 [Source:HGNC Symbol;Acc:HGNC:5113]	Homeobox
ENSG00000185432	161.117848933205	244.674567961178	198.707401249078	4.59274977744077	15.6071492074856	11.7116037067953	201.499939381154	10.6371675639072	4.24583460276675	9.10316663881434e-30	3.10479985376155e-28	METTL7A	12	50923472	50932510	+	4076	protein_coding	methyltransferase like 7A [Source:HGNC Symbol;Acc:HGNC:24550]	-
ENSG00000164308	1499.3824308886	1256.40906839136	1265.23896305536	452.84512805566	401.195541392425	440.16110598039	1340.34348744511	431.400591809492	1.63537236342197	9.32636464027285e-30	3.17600915176401e-28	ERAP2	5	96875986	96919703	+	6953	protein_coding	endoplasmic reticulum aminopeptidase 2 [Source:HGNC Symbol;Acc:HGNC:29499]	-
ENSG00000071967	7336.89034529846	7920.43580336775	7062.22325051571	3056.93425186458	3007.58945904253	3220.69101936871	7439.84979972731	3095.0715767586	1.26534027951954	9.66671757039888e-30	3.2868331516759e-28	CYBRD1	2	171522247	171558129	+	5172	protein_coding	cytochrome b reductase 1 [Source:HGNC Symbol;Acc:HGNC:20797]	-
ENSG00000167191	137.004973582657	226.091689381848	179.444949087178	2.75564986646446	8.26260840396298	5.85580185339765	180.847204017228	5.6246867079417	5.00832865827615	1.03209322171508e-29	3.50386902219542e-28	GPRC5B	16	19856691	19886167	-	6654	protein_coding	G protein-coupled receptor class C group 5 member B [Source:HGNC Symbol;Acc:HGNC:13308]	-
ENSG00000182240	834.086279171217	1181.04517193075	1087.82164051154	249.845587892778	221.25429170612	266.438984329593	1034.3176972045	245.846287976164	2.07349184036345	1.04958664900243e-29	3.55777579038009e-28	BACE2	21	41167801	41282530	+	9631	protein_coding	beta-secretase 2 [Source:HGNC Symbol;Acc:HGNC:934]	-
ENSG00000177508	281.682225685943	327.265139424867	319.351180578876	1.83709991097631	1.83613520088066	0.975966975566275	309.432848563229	1.54973402914108	7.6315346847207	1.12783926780468e-29	3.817155543401e-28	IRX3	16	54283304	54286787	-	2935	protein_coding	iroquois homeobox 3 [Source:HGNC Symbol;Acc:HGNC:14360]	Homeobox
ENSG00000116991	39.4574323918053	62.9753107410627	51.7044768556275	289.343235978768	297.453902542667	332.8047386681	51.3790733294985	306.533959063179	-2.57354319233918	1.14897217903431e-29	3.88271534059248e-28	SIPA1L2	1	232397965	232561558	-	7641	protein_coding	signal induced proliferation associated 1 like 2 [Source:HGNC Symbol;Acc:HGNC:23800]	-
ENSG00000050165	23010.2593231544	25608.23906446	21933.8501327745	9015.56781311623	8519.66733208628	9610.34680840111	23517.4495067963	9048.52731786787	1.37799459510685	1.18480329009292e-29	3.99766782398426e-28	DKK3	11	11956207	12009769	-	11958	protein_coding	dickkopf WNT signaling pathway inhibitor 3 [Source:HGNC Symbol;Acc:HGNC:2893]	-
ENSG00000006016	265.241628856024	364.430896583527	325.43406020895	54.1944473738011	30.2962308145309	41.9665799493498	318.368861882834	42.1524193792273	2.91741583994063	2.18924498999823e-29	7.37547933709955e-28	CRLF1	19	18572220	18607741	-	2967	protein_coding	cytokine receptor like factor 1 [Source:HGNC Symbol;Acc:HGNC:2364]	-
ENSG00000104419	2044.11420585325	2525.20672250228	1857.30591371588	608.080070533158	598.580075487096	655.849807580537	2142.20894735713	620.836651200264	1.78695371871817	2.25786185774164e-29	7.59503363536206e-28	NDRG1	8	133237171	133302022	-	9823	protein_coding	N-myc downstream regulated 1 [Source:HGNC Symbol;Acc:HGNC:7679]	-
ENSG00000159216	1722.9745477755	2318.73029384306	1698.13723006228	509.795225295925	541.659884259795	508.478794270029	1913.28069056028	519.977967941917	1.87952315460147	2.53315933821316e-29	8.50809446628818e-28	RUNX1	21	34787801	36004667	-	15574	protein_coding	RUNX family transcription factor 1 [Source:HGNC Symbol;Acc:HGNC:10471]	Runt
ENSG00000109610	408.822841170649	664.854100282694	544.417726891608	71.646896528076	46.8214476224569	84.9091268742659	539.364889448317	67.7924903415996	2.99418347777887	2.71850081479649e-29	9.11670143872313e-28	SOD3	4	24789912	24800842	+	2018	protein_coding	superoxide dismutase 3 [Source:HGNC Symbol;Acc:HGNC:11181]	-
ENSG00000162545	624.742679536917	652.465514563141	572.804498498619	163.501892076891	191.876128492029	150.298914237206	616.670897532892	168.558978268709	1.87034009931439	2.79531669741539e-29	9.36006273467375e-28	CAMK2N1	1	20482391	20486210	-	2605	protein_coding	calcium/calmodulin dependent protein kinase II inhibitor 1 [Source:HGNC Symbol;Acc:HGNC:24190]	-
ENSG00000176485	150.157451046592	110.464889332684	120.643779329798	509.795225295925	519.626261849228	488.959454758704	127.088706569691	506.126980634619	-1.99556535313285	3.28594503935827e-29	1.09862256528347e-27	PLAAT3	11	63573195	63616883	-	3116	protein_coding	phospholipase A and acyltransferase 3 [Source:HGNC Symbol;Acc:HGNC:17825]	-
ENSG00000188856	2987.80446389059	965.277303981862	1109.11171921679	0.918549955488154	3.67227040176133	3.9038679022651	1687.39782902975	2.83156275317153	9.22451473534294	3.40760496192423e-29	1.13757212312237e-27	RPSAP47	8	80558870	80559757	+	888	processed_pseudogene	ribosomal protein SA pseudogene 47 [Source:HGNC Symbol;Acc:HGNC:36162]	-
ENSG00000134762	3.28811936598377	0	4.05525308671588	217.696339450692	228.598832509643	241.06384296487	2.44779081756655	229.119671641735	-6.55193440599936	4.00891723564987e-29	1.33513910987145e-27	DSC3	18	30989365	31042815	-	7699	protein_coding	desmocollin 3 [Source:HGNC Symbol;Acc:HGNC:3037]	-
ENSG00000186918	327.715896809716	415.017621605036	340.641259284134	79.9138461274694	79.8718812383088	72.2215561919044	361.124925899629	77.3357611858942	2.22284659426277	4.01153765140879e-29	1.33513910987145e-27	ZNF395	8	28345590	28402701	-	5808	protein_coding	zinc finger protein 395 [Source:HGNC Symbol;Acc:HGNC:18737]	-
ENSG00000104435	398.958483072698	213.703103662295	289.950595700186	0	1.83613520088066	3.9038679022651	300.870727478393	1.91333436771525	7.3235773448042	4.77495564211608e-29	1.58682651075028e-27	STMN2	8	79610814	79666175	+	2362	protein_coding	stathmin 2 [Source:HGNC Symbol;Acc:HGNC:10577]	-
ENSG00000165997	402.246602438682	376.81948230308	418.704881203415	1082.05184756505	1178.79879896539	1074.53964009847	399.256988648392	1111.79676220963	-1.47753640269049	5.57296156494479e-29	1.84923286386188e-27	ARL5B	10	18659431	18681639	+	7170	protein_coding	ADP ribosylation factor like GTPase 5B [Source:HGNC Symbol;Acc:HGNC:23052]	-
ENSG00000023191	8117.27067482527	10401.2500937083	9164.8719759779	3252.58539238355	3332.5853895984	3110.40675112972	9227.79758150382	3231.85917770389	1.5136274683858	6.16343149833723e-29	2.04208851432878e-27	RNH1	11	494512	507300	-	7374	protein_coding	ribonuclease/angiogenin inhibitor 1 [Source:HGNC Symbol;Acc:HGNC:10074]	-
ENSG00000253304	317.851538711765	348.945164434085	334.558379654061	56.9500972402655	44.9853124215762	75.1494571186032	333.78502759997	59.028288926815	2.50259543036361	6.18322803158801e-29	2.0455715198195e-27	TMEM200B	1	29119429	29123903	-	2606	protein_coding	transmembrane protein 200B [Source:HGNC Symbol;Acc:HGNC:33785]	-
ENSG00000104415	140.293092948641	210.605957232406	202.762654335794	16.5338991987868	12.8529464061646	15.6154716090604	184.553901505614	15.0007724046706	3.62260348794374	6.28696726014377e-29	2.07677285821211e-27	CCN4	8	133191039	133231690	+	5190	protein_coding	cellular communication network factor 4 [Source:HGNC Symbol;Acc:HGNC:12769]	-
ENSG00000113070	128.236655273367	199.249753656149	221.011293226016	970.907302950979	930.920546846496	1244.357893847	182.832567385177	1048.72858121483	-2.51837013587901	6.39876124691541e-29	2.1105375232528e-27	HBEGF	5	140332843	140346603	-	2990	protein_coding	heparin binding EGF like growth factor [Source:HGNC Symbol;Acc:HGNC:3059]	-
ENSG00000175183	757.363493964929	409.855710888555	598.149830290593	3109.2915993274	3209.5643311394	2866.41500723815	588.456345048026	3061.75697923498	-2.3798048362594	1.03318451073103e-28	3.40271365096216e-27	CSRP2	12	76858709	76879023	-	5842	protein_coding	cysteine and glycine rich protein 2 [Source:HGNC Symbol;Acc:HGNC:2470]	-
ENSG00000203727	10.9603978866126	6.19429285977665	4.05525308671588	166.257541943356	177.187046884984	139.563277505977	7.06998127770171	161.002622111439	-4.52499383569851	1.16058492801767e-28	3.81659219686765e-27	SAMD5	6	147508690	147737547	+	6557	protein_coding	sterile alpha motif domain containing 5 [Source:HGNC Symbol;Acc:HGNC:21180]	-
ENSG00000078098	5722.42373660043	4615.7805626769	4979.85079048711	1927.11780661415	1794.82215886085	1842.62564986913	5106.01836325481	1854.85520511471	1.46082240150743	1.24192688459866e-28	4.07799926205099e-27	FAP	2	162170684	162245151	-	6968	protein_coding	fibroblast activation protein alpha [Source:HGNC Symbol;Acc:HGNC:3590]	-
ENSG00000128342	474.585228490325	705.117003871243	684.323958383306	2384.55568444725	2346.58078672549	2631.20696612668	621.342063581624	2454.1144790998	-1.98115326936036	1.28044627187651e-28	4.19822510539511e-27	LIF	22	30240453	30246759	-	3871	protein_coding	LIF interleukin 6 family cytokine [Source:HGNC Symbol;Acc:HGNC:6596]	-
ENSG00000157240	665.296151717383	1051.99740401874	864.782720742162	167.176091898844	172.596708882782	194.217428137689	860.692092159427	177.996742973105	2.27437083498844	1.29705956082227e-28	4.24637641955379e-27	FZD1	7	91264433	91271326	+	6894	protein_coding	frizzled class receptor 1 [Source:HGNC Symbol;Acc:HGNC:4038]	-
ENSG00000138190	21.9207957732252	19.6152607226261	20.2762654335794	176.361591453726	190.958060891589	163.962451895134	20.6041073098102	177.094034746816	-3.10512200950982	1.31012297253204e-28	4.28278033439146e-27	EXOC6	10	92826831	93059493	+	6487	protein_coding	exocyst complex component 6 [Source:HGNC Symbol;Acc:HGNC:23196]	-
ENSG00000100376	151.253490835254	195.120225082965	179.444949087178	709.120565636855	605.006548690178	770.037943721791	175.272888335132	694.721686016275	-1.98564069545363	1.35095060987864e-28	4.40597072871469e-27	FAM118A	22	45308968	45341955	+	6425	protein_coding	family with sequence similarity 118 member A [Source:HGNC Symbol;Acc:HGNC:1313]	-
ENSG00000164038	1391.9705315998	1050.96502187544	1273.34946922879	337.107833664152	375.489648580096	303.525729401112	1238.76167423467	338.70773721512	1.87024246939855	1.35180693169842e-28	4.40597072871469e-27	SLC9B2	4	103019868	103085829	-	8611	protein_coding	solute carrier family 9 member B2 [Source:HGNC Symbol;Acc:HGNC:25143]	-
ENSG00000117394	242.224793294138	476.960550202802	412.622001573341	2477.32922995155	2129.91683302157	3082.1037088383	377.269115023427	2563.11659060381	-2.76350393621854	1.37916029223138e-28	4.4884843011424e-27	SLC2A1	1	42925375	42958868	-	4416	protein_coding	solute carrier family 2 member 1 [Source:HGNC Symbol;Acc:HGNC:11005]	-
ENSG00000185420	1924.64586888917	1120.13462547628	1454.82204485932	317.818284598901	256.140860522852	271.318819207424	1499.86751307492	281.759321443059	2.41201752811499	1.40879732863559e-28	4.57817574363244e-27	SMYD3	1	245749342	246507312	-	5866	protein_coding	SET and MYND domain containing 3 [Source:HGNC Symbol;Acc:HGNC:15513]	-
ENSG00000153944	306.891140825152	360.301368010342	267.646703723248	1003.97510134855	1059.45001090814	1106.74655029216	311.613070852914	1056.72388751628	-1.76183158035577	1.49873924499001e-28	4.86328744990646e-27	MSI2	17	57255851	57684689	+	21494	protein_coding	musashi RNA binding protein 2 [Source:HGNC Symbol;Acc:HGNC:18585]	-
ENSG00000171812	124.948535907383	185.8287857933	154.099617295204	9.18549955488154	5.50840560264199	5.85580185339765	154.958979665296	6.84990233697373	4.49726962944562	1.52318972714207e-28	4.93535871442958e-27	COL8A2	1	36095239	36125222	-	4669	protein_coding	collagen type VIII alpha 2 chain [Source:HGNC Symbol;Acc:HGNC:2216]	-
ENSG00000115902	131.524774639351	249.836478677658	227.09417285609	1274.94733821756	1080.56556571827	1434.67145408242	202.818475391033	1263.39478600608	-2.63762115061974	1.78502684346398e-28	5.7752564525759e-27	SLC1A4	2	64988477	65023865	+	6941	protein_coding	solute carrier family 1 member 4 [Source:HGNC Symbol;Acc:HGNC:10942]	-
ENSG00000165716	8.76831830929006	2.06476428659222	11.1519459884687	147.886542833593	181.777384887186	169.818253748532	7.32834286145032	166.49406048977	-4.50653513740756	2.1083927315737e-28	6.81146877635825e-27	DIPK1B	9	136712572	136724742	+	3394	protein_coding	divergent protein kinase domain 1B [Source:HGNC Symbol;Acc:HGNC:28290]	-
ENSG00000105997	10.9603978866126	11.3562035762572	15.2071990751846	146.967992878105	164.334100478819	151.274881212773	12.5079335126848	154.192324856566	-3.62001333889817	3.02730980512834e-28	9.76584435379102e-27	HOXA3	7	27106184	27152581	-	4306	protein_coding	homeobox A3 [Source:HGNC Symbol;Acc:HGNC:5104]	Homeobox
ENSG00000177096	598.437724609047	593.619732395263	607.274149735704	202.080990207394	166.1702356797	188.361626284291	599.777202246671	185.537617390462	1.69286219026559	3.07630061674305e-28	9.90937594864029e-27	PHETA2	22	42074248	42079438	+	2451	protein_coding	PH domain containing endocytic trafficking adaptor 2 [Source:HGNC Symbol;Acc:HGNC:27161]	-
ENSG00000146966	53.7059496444016	37.1657571586599	31.4282114220481	276.483536601934	260.731198525054	251.799479696099	40.7666394083699	263.004738274362	-2.69506478499431	3.35457445677141e-28	1.07899764972328e-26	DENND2A	7	140518420	140673993	-	5175	protein_coding	DENN domain containing 2A [Source:HGNC Symbol;Acc:HGNC:22212]	-
ENSG00000270885	10.9603978866126	15.4857321494416	12.1657592601477	147.886542833593	161.579897677498	151.274881212773	12.8706297654006	153.580440574621	-3.57422980137857	3.83997619579268e-28	1.23332646533382e-26	RASL10B	17	35731639	35743521	+	3512	protein_coding	RAS like family 10 member B [Source:HGNC Symbol;Acc:HGNC:30295]	-
ENSG00000107537	863.679353465071	655.562660993029	853.630774753694	180.954341231166	208.401345299955	149.32294726164	790.957596403931	179.559544597587	2.13814303884437	4.04516181676639e-28	1.29733697683863e-26	PHYH	10	13277796	13302412	-	3377	protein_coding	phytanoyl-CoA 2-hydroxylase [Source:HGNC Symbol;Acc:HGNC:8940]	-
ENSG00000131669	648.855554887465	561.615885953083	625.522788625925	196.569690474465	190.958060891589	194.217428137689	611.998076488824	193.915059834581	1.6579349729113	4.20279791879838e-28	1.34593381605937e-26	NINJ1	9	93121496	93134251	-	2604	protein_coding	ninjurin 1 [Source:HGNC Symbol;Acc:HGNC:7824]	-
ENSG00000197594	350.732732371602	448.053850190511	442.022586452031	95.529195370768	68.8550700330249	87.8370278009648	413.603056338048	84.0737644015859	2.2994069593693	4.24203281534958e-28	1.35652698143102e-26	ENPP1	6	131808016	131895155	+	9959	protein_coding	ectonucleotide pyrophosphatase/phosphodiesterase 1 [Source:HGNC Symbol;Acc:HGNC:3356]	-
ENSG00000204767	994.108088315761	1175.88326121427	931.694396672975	316.899734643413	300.208105343988	337.684573545931	1033.89524873433	318.264137844444	1.70010115218676	5.86263438075916e-28	1.87204961320676e-26	INSYN2B	5	169861303	169980495	-	5715	protein_coding	inhibitory synaptic factor family member 2B [Source:HGNC Symbol;Acc:HGNC:37271]	-
ENSG00000242265	894.368467547586	1035.479289726	813.078243886535	2514.07122817108	2793.67970813993	2841.03986587343	914.308667053373	2716.26360072814	-1.57086160408104	6.52831474223955e-28	2.08159708705881e-26	PEG10	7	94656325	94669695	+	6689	protein_coding	paternally expressed 10 [Source:HGNC Symbol;Acc:HGNC:14005]	-
ENSG00000253293	187.422803861075	182.731639363411	191.610708347326	21.1266489762275	31.2142984149713	19.5193395113255	187.255050523937	23.9534289675081	2.9636622245935	7.00807849685736e-28	2.2313438370124e-26	HOXA10	7	27170592	27180261	-	3720	protein_coding	homeobox A10 [Source:HGNC Symbol;Acc:HGNC:5100]	Homeobox
ENSG00000110203	423.071358423245	323.135610851682	371.055657434503	3.67419982195262	0	0	372.42087556981	1.22473327398421	8.22072991042299	7.50553812506445e-28	2.38628458166732e-26	FOLR3	11	72114869	72139892	+	1396	protein_coding	folate receptor gamma [Source:HGNC Symbol;Acc:HGNC:3795]	-
ENSG00000115232	1440.19628230089	1663.16763285003	1361.55122386486	517.143624939831	467.296408624129	523.118298903523	1488.30504633859	502.519444155828	1.56657771889434	7.94193990210967e-28	2.52139426315825e-26	ITGA4	2	181457202	181538940	+	10654	protein_coding	integrin subunit alpha 4 [Source:HGNC Symbol;Acc:HGNC:6140]	-
ENSG00000106829	554.596133062596	778.416136045266	621.467535539209	2145.73269602033	2140.93364422685	2302.30609536084	651.493268215691	2196.32414520267	-1.75290369490159	8.09696193397855e-28	2.56691168764531e-26	TLE4	9	79571773	79726882	+	8187	protein_coding	TLE family member 4, transcriptional corepressor [Source:HGNC Symbol;Acc:HGNC:11840]	-
ENSG00000102189	2273.18652168345	2317.69791169976	2051.95806187824	804.649761007623	907.968856835488	840.307565962563	2214.28083175382	850.975394601891	1.37955340175905	8.37539334454208e-28	2.65136553965942e-26	EEA1	12	92770637	92929331	-	10150	protein_coding	early endosome antigen 1 [Source:HGNC Symbol;Acc:HGNC:3185]	-
ENSG00000162614	651.047634464787	487.284371635763	623.495162082567	1877.51610901779	1921.51548772161	1795.77923504195	587.275722727706	1864.93694392712	-1.66732118222653	8.41939442771591e-28	2.6614708382477e-26	NEXN	1	77888513	77943895	+	4436	protein_coding	nexilin F-actin binding protein [Source:HGNC Symbol;Acc:HGNC:29557]	-
ENSG00000151883	92.0673422475457	118.723946479053	121.657592601477	473.053227076399	438.836313010478	422.593700420197	110.816293776025	444.827746835692	-2.00328842645132	9.35821132754511e-28	2.95400387077079e-26	PARP8	5	50665899	50846519	+	10104	protein_coding	poly(ADP-ribose) polymerase family member 8 [Source:HGNC Symbol;Acc:HGNC:26124]	-
ENSG00000114861	314.563419345781	210.605957232406	255.480944463101	979.174252550372	976.823926868513	1107.72251726772	260.216773680429	1021.24023222887	-1.9734312152137	9.93394127668445e-28	3.13125219097552e-26	FOXP1	3	70952817	71583993	-	36714	protein_coding	forkhead box P1 [Source:HGNC Symbol;Acc:HGNC:3823]	Fork_head
ENSG00000225746	92.0673422475457	115.626800049164	98.3398873528602	404.161980414788	379.161918981857	415.761931591233	102.011343216523	399.695276995959	-1.96909220220534	1.05999746902709e-27	3.33641774786771e-26	MEG8	14	100894770	101038859	+	27506	lncRNA	maternally expressed 8, small nucleolar RNA host gene [Source:HGNC Symbol;Acc:HGNC:14574]	-
ENSG00000214548	3074.39160719483	4881.102773504	3909.26397559411	16365.8045569324	14589.9303061977	17490.3041691232	3954.91945209765	16148.6796774178	-2.0296227708043	1.16914053759043e-27	3.67470377528243e-26	MEG3	14	100779410	100861031	+	23224	lncRNA	maternally expressed 3 [Source:HGNC Symbol;Acc:HGNC:14575]	-
ENSG00000108106	1300.99922914091	1255.37668624807	1623.11504795803	3951.60190851004	4267.17820684666	4162.49915079016	1393.163654449	4127.09308871562	-1.56659287928364	1.72684565917183e-27	5.41988467358018e-26	UBE2S	19	55399745	55407788	-	2799	protein_coding	ubiquitin conjugating enzyme E2 S [Source:HGNC Symbol;Acc:HGNC:17895]	-
ENSG00000135903	174.27032639714	172.40781793045	181.472575630536	6.42984968841708	0.918067600440331	0	176.050239986042	2.44930576295247	6.14185525980242	2.62368562039092e-27	8.22299648279847e-26	PAX3	2	222199888	222298996	-	7939	protein_coding	paired box 3 [Source:HGNC Symbol;Acc:HGNC:8617]	PAX
ENSG00000142945	339.77233448499	312.811789418721	358.889898174356	905.69025611132	963.052912861908	1020.86145644232	337.158007359356	963.201541805184	-1.51421411759787	2.76551150006115e-27	8.65518677284762e-26	KIF2C	1	44739818	44767767	+	3646	protein_coding	kinesin family member 2C [Source:HGNC Symbol;Acc:HGNC:6393]	-
ENSG00000122707	3096.31240296805	4633.33105911294	3312.1279585752	838.636109360684	703.239781937294	956.44763605495	3680.59047355206	832.774509117643	2.14414963300106	3.60688871491566e-27	1.12724225610974e-25	RECK	9	36036913	36124455	+	5569	protein_coding	reversion inducing cysteine rich protein with kazal motifs [Source:HGNC Symbol;Acc:HGNC:11345]	-
ENSG00000148798	18.6326764072414	12.3885857195533	18.2486388902215	182.791441142143	216.663953703918	148.346980286074	16.4233003390054	182.600791710712	-3.47726794459675	3.99093294439151e-27	1.24549894566258e-25	INA	10	103277138	103290346	+	3251	protein_coding	internexin neuronal intermediate filament protein alpha [Source:HGNC Symbol;Acc:HGNC:6057]	-
ENSG00000114853	1322.92002491414	1570.25323995338	1526.80278714853	492.34277614165	385.588392184939	482.12768592974	1473.32535067202	453.352951418777	1.70071620621882	4.22565058703149e-27	1.31688485691747e-25	ZBTB47	3	42653697	42667580	+	5494	protein_coding	zinc finger and BTB domain containing 47 [Source:HGNC Symbol;Acc:HGNC:26955]	ZBTB
ENSG00000082497	32.8811936598377	47.489578591621	32.4420246937271	214.940689584228	251.550522520651	245.943677842701	37.6042656483953	237.478296649193	-2.65749503043066	4.41876399220436e-27	1.37512185085083e-25	SERTAD4	1	210232796	210246631	+	5470	protein_coding	SERTA domain containing 4 [Source:HGNC Symbol;Acc:HGNC:25236]	-
ENSG00000215788	29.593074293854	30.9714642988833	38.5249043238009	191.976940697024	215.745886103478	230.328206233641	33.0298143055127	212.683677678048	-2.68411532157933	4.50693096275301e-27	1.40058123980729e-25	TNFRSF25	1	6460786	6466195	-	4283	protein_coding	TNF receptor superfamily member 25 [Source:HGNC Symbol;Acc:HGNC:11910]	-
ENSG00000138356	1747.08742312604	1506.24554706902	1510.58177480167	584.197771690466	605.924616290619	535.805869585885	1587.97158166558	575.30941918899	1.4643653528501	5.99791785275724e-27	1.86129752182817e-25	AOX1	2	200586014	200677064	+	5410	protein_coding	aldehyde oxidase 1 [Source:HGNC Symbol;Acc:HGNC:553]	-
ENSG00000116132	8357.30338854209	8122.78270345379	7358.25672584597	3273.71204135978	3531.80605889396	3265.58550024476	7946.11427261395	3357.0345334995	1.24300911500103	6.12401350802829e-27	1.89775512830362e-25	PRRX1	1	170662728	170739421	+	8248	protein_coding	paired related homeobox 1 [Source:HGNC Symbol;Acc:HGNC:9142]	Homeobox
ENSG00000070159	16.4405968299189	17.5504964360339	11.1519459884687	181.872891186654	165.25216807926	142.491178432676	15.0476797514738	163.205412566197	-3.44282725519663	6.51699580399734e-27	2.01669899648137e-25	PTPN3	9	109375466	109498313	-	9995	protein_coding	protein tyrosine phosphatase non-receptor type 3 [Source:HGNC Symbol;Acc:HGNC:9655]	-
ENSG00000183092	0	4.12952857318444	0	349.048983085498	343.357282564684	398.19452603104	1.37650952439481	363.533597227074	-8.02601874028552	6.5620972484304e-27	2.02780769529687e-25	BEGAIN	14	100537147	100587413	-	7878	protein_coding	brain enriched guanylate kinase associated [Source:HGNC Symbol;Acc:HGNC:24163]	-
ENSG00000170390	132.620814428012	193.055460796372	165.251563283672	691.66811648258	643.565387908672	856.89900454719	163.642612836019	730.710836312814	-2.15737542489042	6.60840769348222e-27	2.03925835728983e-25	DCLK2	4	150078445	150257438	+	4416	protein_coding	doublecortin like kinase 2 [Source:HGNC Symbol;Acc:HGNC:19002]	-
ENSG00000132109	307.987180613813	245.706950104474	252.439504648064	890.993456823509	859.31127401215	804.196787866611	268.711211788784	851.50050623409	-1.66505665054419	6.77159207134049e-27	2.08669214136846e-25	TRIM21	11	4384897	4393702	-	1935	protein_coding	tripartite motif containing 21 [Source:HGNC Symbol;Acc:HGNC:11312]	-
ENSG00000205363	252.089151392089	259.127917967323	230.135612671126	54.1944473738011	46.8214476224569	52.7022166805789	247.117560676846	51.2393705589456	2.27007329035944	6.98610860254157e-27	2.14978953686869e-25	INSYN1	15	73735431	73752747	-	6573	protein_coding	inhibitory synaptic factor 1 [Source:HGNC Symbol;Acc:HGNC:33753]	-
ENSG00000103257	371.557488356166	632.850253840515	542.39010034825	2657.36502122723	2313.53035310964	3452.97115955348	515.59928084831	2807.95551129678	-2.44467953755262	7.23747813866413e-27	2.22403564615323e-25	SLC7A5	16	87830023	87869507	-	4764	protein_coding	solute carrier family 7 member 5 [Source:HGNC Symbol;Acc:HGNC:11063]	-
ENSG00000090581	1378.81805413586	1495.92172563606	1362.56503713654	540.107373827035	469.132543825009	549.469407243813	1412.43493896949	519.569774965286	1.44304611476317	7.56964739761828e-27	2.32286965336662e-25	GNPTG	16	1351931	1364113	+	4094	protein_coding	N-acetylglucosamine-1-phosphate transferase subunit gamma [Source:HGNC Symbol;Acc:HGNC:23026]	-
ENSG00000131981	8051.5082875056	4450.59941974953	6125.45978748434	1299.74818701574	1333.9522234398	1310.72364818551	6209.18916491316	1314.80801954702	2.23950280041648	9.38551863388442e-27	2.87609363088144e-25	LGALS3	14	55124110	55145423	+	2199	protein_coding	galectin 3 [Source:HGNC Symbol;Acc:HGNC:6563]	-
ENSG00000118292	126.044575696045	73.2991321740237	118.61615278644	520.817824761783	550.840560264199	512.382662172294	105.986620218836	528.013682399426	-2.31791126307683	9.52389223926843e-27	2.91444330149724e-25	C1orf54	1	150268200	150280916	+	1270	protein_coding	chromosome 1 open reading frame 54 [Source:HGNC Symbol;Acc:HGNC:26258]	-
ENSG00000109099	1534.45570412576	1781.89157932908	1674.81952481366	484.994376497745	434.245975008277	592.411954168729	1663.72226942284	503.884101891584	1.72382971531919	1.33186284560408e-26	4.07003246563035e-25	PMP22	17	15229777	15265326	-	3191	protein_coding	peripheral myelin protein 22 [Source:HGNC Symbol;Acc:HGNC:9118]	-
ENSG00000178573	103.027740134158	97.0439214698343	74.0083688325649	377.524031705631	409.458149796388	368.915516764052	91.3600101455191	385.299232755357	-2.07840252507197	1.42346324736486e-26	4.34200432835448e-25	MAF	16	79585843	79600737	-	6999	protein_coding	MAF bZIP transcription factor [Source:HGNC Symbol;Acc:HGNC:6776]	TF_bZIP
ENSG00000035664	132.620814428012	158.986850067601	124.699032416513	11.941149421346	11.016811205284	9.75966975566275	138.768898970709	10.9058767940976	3.66746722589967	1.42480330840116e-26	4.34200432835448e-25	DAPK2	15	63907036	64072033	-	13612	protein_coding	death associated protein kinase 2 [Source:HGNC Symbol;Acc:HGNC:2675]	-
ENSG00000110090	752.979334810284	1223.37283980589	903.307625065963	176.361591453726	177.187046884984	222.520470429111	959.886599894046	192.02303625594	2.32241352617186	1.56910223636368e-26	4.7751422063261e-25	CPT1A	11	68754620	68844410	-	6571	protein_coding	carnitine palmitoyltransferase 1A [Source:HGNC Symbol;Acc:HGNC:2328]	-
ENSG00000170370	532.675337289371	490.381518065652	473.45079787408	0	1.83613520088066	0.975966975566275	498.835884409701	0.937367392148979	9.05642897890377	1.86413037006855e-26	5.66515647499591e-25	EMX2	10	117542445	117549546	+	3261	protein_coding	empty spiracles homeobox 2 [Source:HGNC Symbol;Acc:HGNC:3341]	Homeobox
ENSG00000182263	47.1297109124341	74.3315143173199	44.6077839538747	325.166684242806	323.159795354997	298.64589452328	55.3563363945429	315.657458040361	-2.51066382235826	2.02580062016579e-26	6.14799794271526e-25	FIGN	2	163593396	163736012	-	9942	protein_coding	fidgetin, microtubule severing factor [Source:HGNC Symbol;Acc:HGNC:13285]	-
ENSG00000156273	747.499135866978	788.739957478227	719.80742289207	1887.62015852816	1942.63104253174	1742.1010513858	752.015505412425	1857.45075081523	-1.30460246147597	2.24785873453215e-26	6.81252702860341e-25	BACH1	21	29194071	29630751	+	7666	protein_coding	BTB domain and CNC homolog 1 [Source:HGNC Symbol;Acc:HGNC:935]	TF_bZIP
ENSG00000126822	64.6663475310142	121.821092908941	97.3260740811812	539.188823871546	472.804814226771	581.6763174375	94.6045048403788	531.223318511939	-2.48683774655214	2.36867704480559e-26	7.1688271055222e-25	PLEKHG3	14	64704102	64750249	+	11924	protein_coding	pleckstrin homology and RhoGEF domain containing G3 [Source:HGNC Symbol;Acc:HGNC:20364]	-
ENSG00000137393	51.5138700670791	35.1009928720677	35.483464508764	232.393138738503	229.516900110083	239.111909013737	40.6994424826369	233.673982620774	-2.52570601548297	2.45170694104223e-26	7.40993951056014e-25	RNF144B	6	18387350	18468874	+	5175	protein_coding	ring finger protein 144B [Source:HGNC Symbol;Acc:HGNC:21578]	-
ENSG00000175063	304.69906124783	269.451739400284	399.442429041515	1130.73499520592	1220.1118409852	1252.16562965153	324.53107656321	1201.00415528088	-1.88726265365145	2.63045571720751e-26	7.93929189277165e-25	UBE2C	20	45812576	45816957	+	1286	protein_coding	ubiquitin conjugating enzyme E2 C [Source:HGNC Symbol;Acc:HGNC:15937]	-
ENSG00000185885	550.211973907951	344.8156358609	429.856827191884	1934.46620625805	1623.14351757851	1903.13560235424	441.628145653579	1820.2484420636	-2.04383847781161	2.64554630267602e-26	7.97391541543921e-25	IFITM1	11	313506	315272	+	936	protein_coding	interferon induced transmembrane protein 1 [Source:HGNC Symbol;Acc:HGNC:5412]	-
ENSG00000126218	280.586185897282	413.98523946174	350.779392000924	19.2895490652512	16.525216807926	46.8464148271812	348.450272453315	27.5537269001195	3.66780885868965	2.71801123907609e-26	8.18113956701687e-25	F10	13	113122799	113149529	+	2371	protein_coding	coagulation factor X [Source:HGNC Symbol;Acc:HGNC:3528]	-
ENSG00000135362	127.140615484706	129.047767912014	135.850978404982	416.103129836134	429.655637006075	437.233205053691	130.679787267234	427.663990631967	-1.70993447533879	2.83971181833604e-26	8.53579406458364e-25	PRR5L	11	36296288	36465204	+	6616	protein_coding	proline rich 5 like [Source:HGNC Symbol;Acc:HGNC:25878]	-
ENSG00000099337	257.569350335396	314.876553705313	226.080359584411	955.29195370768	865.737747215233	1018.90952249119	266.175421208373	946.646407804701	-1.83039695203798	2.93789755314712e-26	8.81889602023032e-25	KCNK6	19	38319845	38332076	+	6168	protein_coding	potassium two pore domain channel subfamily K member 6 [Source:HGNC Symbol;Acc:HGNC:6281]	-
ENSG00000146411	19.7287161959026	17.5504964360339	20.2762654335794	157.990592343962	168.924438481021	150.298914237206	19.185159355172	159.07131502073	-3.05208403267119	3.293112070748e-26	9.87171949044771e-25	SLC2A12	6	133987581	134052624	-	5572	protein_coding	solute carrier family 2 member 12 [Source:HGNC Symbol;Acc:HGNC:18067]	-
ENSG00000168899	2101.10827486363	1304.93102912628	1680.90240444373	380.279681572096	419.556893401231	418.689832517932	1695.64723614455	406.175469163753	2.06156961530838	3.31836001233909e-26	9.93388942280803e-25	VAMP5	2	85584431	85593406	+	790	protein_coding	vesicle associated membrane protein 5 [Source:HGNC Symbol;Acc:HGNC:12646]	-
ENSG00000170425	50.4178302784179	38.198139301956	37.5110910521219	223.207639183621	226.762697308762	261.559149451762	42.0423535441653	237.176495314715	-2.49893395387509	3.34636358578916e-26	1.00041287497548e-24	ADORA2B	17	15944917	15975746	+	2551	protein_coding	adenosine A2b receptor [Source:HGNC Symbol;Acc:HGNC:264]	-
ENSG00000167074	450.472353139777	571.939707386044	485.616557134227	135.026843456759	97.3151656466751	123.947805896917	502.676205886683	118.763271666784	2.0821070334142	3.9362866970698e-26	1.17517892678237e-24	TEF	22	41367333	41399326	+	4702	protein_coding	TEF transcription factor, PAR bZIP family member [Source:HGNC Symbol;Acc:HGNC:11722]	TF_bZIP
ENSG00000165633	562.268411583225	907.46390395728	610.315589550741	145.130892967128	111.08617965328	127.851673799182	693.349301697082	128.022915473197	2.43737046819977	4.14196769273705e-26	1.23491169383052e-24	VSTM4	10	49014236	49115522	-	8655	protein_coding	V-set and transmembrane domain containing 4 [Source:HGNC Symbol;Acc:HGNC:26470]	-
ENSG00000122861	137.004973582657	235.383128671513	236.2184923012	1048.98404916747	1008.03822528348	1393.68084110864	202.86886485179	1150.2343718532	-2.5018598701758	4.29498958437879e-26	1.27880412854889e-24	PLAU	10	73909177	73917496	+	2949	protein_coding	plasminogen activator, urokinase [Source:HGNC Symbol;Acc:HGNC:9052]	-
ENSG00000120156	43.8415915464503	67.1048393142471	64.8840493874542	298.52873553365	305.71651094663	384.530988373112	58.6101600827172	329.592078284464	-2.4879497809347	4.43478053440858e-26	1.31864398805161e-24	TEK	9	27109141	27230174	+	4804	protein_coding	TEK receptor tyrosine kinase [Source:HGNC Symbol;Acc:HGNC:11724]	-
ENSG00000116675	39.4574323918053	52.6514893081016	33.455837965406	223.207639183621	267.157671728136	278.150588036388	41.8549198884376	256.171966316049	-2.61341388656066	5.02184488295172e-26	1.49119013889589e-24	DNAJC6	1	65248219	65415871	+	6958	protein_coding	DnaJ heat shock protein family (Hsp40) member C6 [Source:HGNC Symbol;Acc:HGNC:15469]	-
ENSG00000163395	19.7287161959026	18.58287857933	10.1381327167897	177.280141409214	145.972748470013	189.337593259857	16.1499091640074	170.863494379695	-3.40882939819235	5.08079202654224e-26	1.50666340135673e-24	IGFN1	1	201190824	201228952	+	12117	protein_coding	immunoglobulin like and fibronectin type III domain containing 1 [Source:HGNC Symbol;Acc:HGNC:24607]	-
ENSG00000110092	23184.5296495516	33446.084296364	23175.7713905813	7658.86952886023	7572.22156843185	7301.2089442113	26602.128445499	7510.76668050113	1.82450942145032	5.09243904038324e-26	1.50808749162317e-24	CCND1	11	69641156	69654474	+	4761	protein_coding	cyclin D1 [Source:HGNC Symbol;Acc:HGNC:1582]	-
ENSG00000115041	126.044575696045	188.925932223188	152.071990751846	5.51129973292892	2.75420280132099	0.975966975566275	155.680832890359	3.0804898366054	5.64318916755058	5.42109299453286e-26	1.60326096575225e-24	KCNIP3	2	95297327	95386077	+	7841	protein_coding	potassium voltage-gated channel interacting protein 3 [Source:HGNC Symbol;Acc:HGNC:15523]	-
ENSG00000164211	728.866459459736	788.739957478227	735.014621967254	1797.60226289032	1853.57848528903	1710.87010816768	750.873679635073	1787.35028544901	-1.25116033083742	7.46856817952159e-26	2.20583059918766e-24	STARD4	5	111496033	111512590	-	5684	protein_coding	StAR related lipid transfer domain containing 4 [Source:HGNC Symbol;Acc:HGNC:18058]	-
ENSG00000198598	302.506981670507	458.377671623472	426.815387376847	72.5654464835642	64.2647320308232	82.9571929231334	395.900013556942	73.2624571458402	2.43572384008253	8.19264895322581e-26	2.41644758214758e-24	MMP17	12	131828393	131851783	+	4003	protein_coding	matrix metallopeptidase 17 [Source:HGNC Symbol;Acc:HGNC:7163]	-
ENSG00000101856	3875.59669270621	3579.26889080761	3988.34141078507	1550.512324864	1603.86409796926	1718.67784397221	3814.40233143296	1624.35142226849	1.23168902084695	8.67457359405351e-26	2.5551721924837e-24	PGRMC1	X	119236245	119244466	+	1919	protein_coding	progesterone receptor membrane component 1 [Source:HGNC Symbol;Acc:HGNC:16090]	-
ENSG00000137193	152.349530623915	213.703103662295	237.232305572879	806.486860918599	772.094851970319	783.701481379719	201.09497995303	787.427731422879	-1.96764461376987	9.26882931676041e-26	2.72657031156452e-24	PIM1	6	37170152	37175428	+	3030	protein_coding	Pim-1 proto-oncogene, serine/threonine kinase [Source:HGNC Symbol;Acc:HGNC:8986]	-
ENSG00000058085	226.88023625288	181.699257220115	192.624521619005	743.106913989917	705.075917138175	979.87084346854	200.401338364	809.351224865544	-2.01434192599769	1.05042176469918e-25	3.08585903221561e-24	LAMC2	1	183186238	183245127	+	6770	protein_coding	laminin subunit gamma 2 [Source:HGNC Symbol;Acc:HGNC:6493]	-
ENSG00000123496	1480.74975448136	932.241075396387	1230.76931181827	0	1.83613520088066	0	1214.58671389867	0.612045066960221	10.9259105128333	1.13054044701957e-25	3.31680395062346e-24	IL13RA2	X	115003975	115019977	-	1626	protein_coding	interleukin 13 receptor subunit alpha 2 [Source:HGNC Symbol;Acc:HGNC:5975]	-
ENSG00000166825	5397.99595915669	12698.3003625421	7804.33456538472	982.848452372325	787.702001177804	1307.79574725881	8633.54362902785	1026.11540026965	3.07289800386221	1.18739302662955e-25	3.47896682921927e-24	ANPEP	15	89784895	89815401	-	4865	protein_coding	alanyl aminopeptidase, membrane [Source:HGNC Symbol;Acc:HGNC:500]	-
ENSG00000229847	987.531849583793	1117.03747904639	838.423575678509	0	0	0	980.997634769564	0	12.4743853093778	1.25965148624294e-25	3.68577705131349e-24	EMX2OS	10	117473215	117545068	-	8918	lncRNA	EMX2 opposite strand/antisense RNA [Source:HGNC Symbol;Acc:HGNC:18511]	-
ENSG00000189067	1021.50908303229	1053.02978616203	971.233114268454	327.922334109271	283.682888536062	216.664668575713	1015.25732782093	276.089963740349	1.87772920696232	1.29347495804179e-25	3.77520258327344e-24	LITAF	16	11547722	11636381	-	5060	protein_coding	lipopolysaccharide induced TNF factor [Source:HGNC Symbol;Acc:HGNC:16841]	zf-LITAF-like
ENSG00000164983	493.217904897566	396.434743025706	406.539121943267	1239.12388995352	1287.13077581734	1188.72777623972	432.063923288846	1238.3274806702	-1.51983801388386	1.29364042589364e-25	3.77520258327344e-24	TMEM65	8	124306189	124372692	-	9029	protein_coding	transmembrane protein 65 [Source:HGNC Symbol;Acc:HGNC:25203]	-
ENSG00000151067	487.73770595426	790.80472176482	486.630370405906	100.121945148209	62.4285968299425	93.6928296543624	588.390932708328	85.4144572108379	2.78492892732813	1.54666689256275e-25	4.50763381532211e-24	CACNA1C	12	1970786	2697950	+	19681	protein_coding	calcium voltage-gated channel subunit alpha1 C [Source:HGNC Symbol;Acc:HGNC:1390]	-
ENSG00000057657	115.084177809432	181.699257220115	124.699032416513	4.59274977744077	4.59033800220166	6.83176882896393	140.494155815354	5.33828553620212	4.72469909466499	1.64574898304446e-25	4.79006437825872e-24	PRDM1	6	105993463	106109939	+	6750	protein_coding	PR/SET domain 1 [Source:HGNC Symbol;Acc:HGNC:9346]	zf-C2H2
ENSG00000196628	2178.92709985858	1982.17371512853	1738.68976092944	699.935066081973	739.962485954907	729.047330748008	1966.59685863885	722.981627594963	1.44352788461915	1.81387428453574e-25	5.27243959250343e-24	TCF4	18	55222185	55664787	-	28119	protein_coding	transcription factor 4 [Source:HGNC Symbol;Acc:HGNC:11634]	bHLH
ENSG00000131196	135.908933793996	162.083996497489	186.541641988931	5.51129973292892	9.18067600440332	17.567405560193	161.511524093472	10.7531270991751	3.92086124040707	1.84986871716989e-25	5.36998121810332e-24	NFATC1	18	79395856	79529325	+	9068	protein_coding	nuclear factor of activated T cells 1 [Source:HGNC Symbol;Acc:HGNC:7775]	RHD
ENSG00000172716	557.88425242858	644.206457416772	618.426095724172	189.22129083056	207.483277699515	207.880965795617	606.838935189842	201.528511441897	1.59084451762236	2.28161446715978e-25	6.61458046775414e-24	SLFN11	17	35350305	35373701	-	5982	protein_coding	schlafen family member 11 [Source:HGNC Symbol;Acc:HGNC:26633]	-
ENSG00000111799	12329.3515826505	24725.5523319418	14425.5490427201	2672.06182051504	2505.40648160166	3271.44130209815	17160.1509857708	2816.30320140495	2.60723133839765	2.77997421719839e-25	8.04877423489251e-24	COL12A1	6	75084326	75206053	-	12483	protein_coding	collagen type XII alpha 1 chain [Source:HGNC Symbol;Acc:HGNC:2188]	-
ENSG00000157510	94.2594218248682	92.9143928966498	68.93930247417	350.886082996475	356.210228970849	339.636507497064	85.3710390652293	348.910939821462	-2.03290640744981	2.84584004424118e-25	8.22866058986431e-24	AFAP1L1	5	149271859	149343637	+	6568	protein_coding	actin filament associated protein 1 like 1 [Source:HGNC Symbol;Acc:HGNC:26714]	-
ENSG00000152076	137.004973582657	142.468735774863	138.892418220019	18.3709991097631	11.016811205284	10.735636731229	139.45537585918	13.3744823487587	3.37863287117307	2.94664773506117e-25	8.50897634948921e-24	CCDC74B	2	130139287	130145134	-	4487	protein_coding	coiled-coil domain containing 74B [Source:HGNC Symbol;Acc:HGNC:25267]	-
ENSG00000055332	1192.49129006345	1324.54628984891	1199.34110039622	2948.54535711697	3085.62520507995	2777.60201246162	1238.79289343619	2937.25752488618	-1.24552077011193	3.2201693293608e-25	9.28664801489615e-24	EIF2AK2	2	37099210	37157065	-	10753	protein_coding	eukaryotic translation initiation factor 2 alpha kinase 2 [Source:HGNC Symbol;Acc:HGNC:9437]	-
ENSG00000004866	298.122822515862	278.743178689949	327.461686752308	849.658708826542	797.800744782648	850.067235718226	301.442562652706	832.508896442472	-1.46529140070123	3.26412059690466e-25	9.4010940015164e-24	ST7	7	116953238	117230103	+	6742	protein_coding	suppression of tumorigenicity 7 [Source:HGNC Symbol;Acc:HGNC:11351]	-
ENSG00000136826	875.735791140345	1254.34430410477	1015.84089822233	295.773085667186	234.107238112285	283.03042291422	1048.64033115582	270.970248897897	1.95267347790524	3.2733196072806e-25	9.41528079728634e-24	KLF4	9	107484852	107490482	-	3662	protein_coding	Kruppel like factor 4 [Source:HGNC Symbol;Acc:HGNC:6348]	zf-C2H2
ENSG00000171680	164.405968299189	250.868860820955	255.480944463101	931.409654864988	884.099099224039	1112.60235214555	223.585257861081	976.037035411527	-2.12467105692381	3.44550025444735e-25	9.89761500733225e-24	PLEKHG5	1	6466092	6520061	-	7053	protein_coding	pleckstrin homology and RhoGEF domain containing G5 [Source:HGNC Symbol;Acc:HGNC:29105]	-
ENSG00000143847	122.756456330061	176.537346503635	143.961484578414	9.18549955488154	3.67227040176133	12.6875706823616	147.751762470703	8.51511354633481	4.12716135375116	3.59342964974871e-25	1.03091192022023e-23	PPFIA4	1	203026498	203078740	+	9707	protein_coding	PTPRF interacting protein alpha 4 [Source:HGNC Symbol;Acc:HGNC:9248]	-
novel.273	185.230724283753	68.1372214575432	147.002924393451	1034.28724987966	1166.86392015966	1017.93355551562	133.456956711582	1073.02824185165	-3.00853888290176	3.9103802119464e-25	1.12038240845013e-23	-	4	114334799	114365010	-	696	-	-	-
ENSG00000146592	24.1128753505477	20.6476428659222	18.2486388902215	154.31639252201	212.991683302157	166.890352821833	21.0030523688971	178.066142882	-3.08710563870155	3.92018531755675e-25	1.12134639881743e-23	CREB5	7	28299321	28825894	+	11681	protein_coding	cAMP responsive element binding protein 5 [Source:HGNC Symbol;Acc:HGNC:16844]	TF_bZIP
ENSG00000178343	1.09603978866126	2.06476428659222	2.02762654335794	225.963289050086	241.451778915807	213.736767649014	1.72947687287047	227.050611871636	-7.02542850631985	3.9239235396371e-25	1.12134639881743e-23	SHISA3	4	42397488	42402487	+	2322	protein_coding	shisa family member 3 [Source:HGNC Symbol;Acc:HGNC:25159]	-
ENSG00000183615	163.309928510527	141.436353631567	151.058177480167	7.34839964390523	12.8529464061646	19.5193395113255	151.934819874087	13.2402285204651	3.52866122247835	3.96210100655253e-25	1.13078978597632e-23	FAM167B	1	32247222	32248856	+	947	protein_coding	family with sequence similarity 167 member B [Source:HGNC Symbol;Acc:HGNC:28133]	-
ENSG00000100307	197.287161959026	242.609803674586	201.748841064115	39.4976480859906	23.8697576114486	34.1588441448196	213.881935565909	32.5087499474196	2.71886826075261	4.0387372852759e-25	1.15117074523265e-23	CBX7	22	39120167	39152680	-	7467	protein_coding	chromobox 7 [Source:HGNC Symbol;Acc:HGNC:1557]	-
ENSG00000276600	250.993111603428	225.059307238552	241.287558659595	43.1718479079432	38.5588392184939	56.606084582844	239.113325833858	46.112257236427	2.37723228350971	4.3631194712476e-25	1.24202340193796e-23	RAB7B	1	205976740	206003461	-	3686	protein_coding	RAB7B, member RAS oncogene family [Source:HGNC Symbol;Acc:HGNC:30513]	-
ENSG00000130707	567.748610526531	552.324446663418	608.287963007383	205.755190029346	201.056804496433	199.09726301552	576.120340065778	201.969752513766	1.51223333325429	4.58463358666358e-25	1.30339653954785e-23	ASS1	9	130444961	130501274	+	3018	protein_coding	argininosuccinate synthase 1 [Source:HGNC Symbol;Acc:HGNC:758]	-
ENSG00000020633	112.89209823211	160.019232210897	144.975297850093	11.0225994658578	12.8529464061646	11.7116037067953	139.295542764366	11.8623831929393	3.55431445223269	5.48313466124931e-25	1.55682868545498e-23	RUNX3	1	24899511	24965121	-	4523	protein_coding	RUNX family transcription factor 3 [Source:HGNC Symbol;Acc:HGNC:10473]	Runt
ENSG00000177707	2081.37955866773	1692.07433286232	1973.89443995896	679.726967061234	667.435145520121	545.565539341548	1915.782777163	630.909217307634	1.60202390982525	5.81731284358521e-25	1.64958627905679e-23	NECTIN3	3	111070071	111275563	+	7717	protein_coding	nectin cell adhesion molecule 3 [Source:HGNC Symbol;Acc:HGNC:17664]	-
ENSG00000121310	268.529748222008	343.783253717604	306.171608047049	62.4613969731945	35.8046364171729	57.5820515584102	306.161536662221	51.9493616495925	2.56057923455485	6.10146621147569e-25	1.72793836809054e-23	ECHDC2	1	52895910	52927212	-	11572	protein_coding	enoyl-CoA hydratase domain containing 2 [Source:HGNC Symbol;Acc:HGNC:23408]	-
ENSG00000165029	1551.99234074434	1857.2554757897	1439.61484578414	536.433174005082	509.527518244384	580.700350461934	1616.28755410606	542.220347570467	1.57595078019028	6.17590239644142e-25	1.74677352375859e-23	ABCA1	9	104781006	104928155	-	11264	protein_coding	ATP binding cassette subfamily A member 1 [Source:HGNC Symbol;Acc:HGNC:29]	-
ENSG00000196923	2627.20737342103	2969.13104411961	3238.11958974263	7365.85209305951	7058.10371218527	7407.58934454803	2944.81933576109	7277.1817165976	-1.30507275048924	6.27979932116262e-25	1.77388228773303e-23	PDLIM7	5	177483394	177497606	-	4407	protein_coding	PDZ and LIM domain 7 [Source:HGNC Symbol;Acc:HGNC:22958]	-
ENSG00000085276	48.2257507010953	39.2305214452521	47.6492237689116	213.103589673252	237.779508514046	223.496437404677	45.0351653050864	224.793178530658	-2.32027653754259	6.34159299236223e-25	1.78904376953543e-23	MECOM	3	169083499	169663775	-	9260	protein_coding	MDS1 and EVI1 complex locus [Source:HGNC Symbol;Acc:HGNC:3498]	zf-C2H2
ENSG00000005243	2349.90930688974	1834.54306863719	2097.57965910379	644.822068752684	770.258716769438	711.479925187815	2094.01067821024	708.853570236646	1.56260607527959	7.30456534793845e-25	2.05807529809626e-23	COPZ2	17	48026167	48038030	-	1866	protein_coding	coatomer protein complex subunit zeta 2 [Source:HGNC Symbol;Acc:HGNC:19356]	-
ENSG00000130584	4.38415915464503	6.19429285977665	7.0966929017528	130.434093679318	119.348788057243	122.971838921351	5.89171497205816	124.251573552637	-4.39107129829873	1.01301712635078e-24	2.85054998018988e-23	ZBTB46	20	63743666	63832038	-	7068	protein_coding	zinc finger and BTB domain containing 46 [Source:HGNC Symbol;Acc:HGNC:16094]	ZBTB
ENSG00000164733	29189.7316516266	48398.0748777216	35931.5699748461	7849.00936964627	7274.76766588919	10061.2435511127	37839.7921680648	8395.00686221606	2.17232591640576	1.19864193569022e-24	3.36858134809471e-23	CTSB	8	11842524	11869448	-	7317	protein_coding	cathepsin B [Source:HGNC Symbol;Acc:HGNC:2527]	-
ENSG00000242779	38.361392603144	26.8419357256988	34.469651237085	275.564986646446	316.733322151914	188.361626284291	33.224326521976	260.219978360884	-2.9718003550963	1.21560367153845e-24	3.41189754076518e-23	ZNF702P	19	52966896	53037898	-	6621	transcribed_processed_pseudogene	zinc finger protein 702, pseudogene [Source:HGNC Symbol;Acc:HGNC:25775]	-
ENSG00000225614	189.614883438398	376.81948230308	200.735027792436	1588.17287303902	1422.08671308207	1888.49609772074	255.723131177971	1632.91856128061	-2.67428445801374	1.3575277489727e-24	3.80539553347525e-23	ZNF469	16	88382989	88440757	+	13744	protein_coding	zinc finger protein 469 [Source:HGNC Symbol;Acc:HGNC:23216]	zf-C2H2
ENSG00000011198	2119.74095127087	1450.49691133103	1684.95765753045	469.379027254447	520.544329449668	402.098393933305	1751.73184004412	464.007250212473	1.91609803456028	1.45817306407129e-24	4.08232873198e-23	ABHD5	3	43690108	43734371	+	7539	protein_coding	abhydrolase domain containing 5 [Source:HGNC Symbol;Acc:HGNC:21396]	-
ENSG00000040731	60.2821883763692	45.4248143050288	55.7597299423434	276.483536601934	232.271102911404	265.463017354027	53.8222442079138	258.072552289122	-2.26280516867262	1.52983319121678e-24	4.27751455610144e-23	CDH10	5	24487100	24644978	-	3660	protein_coding	cadherin 10 [Source:HGNC Symbol;Acc:HGNC:1749]	-
ENSG00000221926	147.96537146927	182.731639363411	186.541641988931	546.537223515452	560.939303869043	535.805869585885	172.412884273871	547.760798990126	-1.66637679934207	1.74595744945185e-24	4.87562490288627e-23	TRIM16	17	15627960	15684311	-	5640	protein_coding	tripartite motif containing 16 [Source:HGNC Symbol;Acc:HGNC:17241]	-
ENSG00000113805	656.527833408093	942.564896829348	669.116759308121	162.583342121403	105.577774050638	165.914385846267	756.069829848521	144.691834006103	2.38631989171969	1.76829494371161e-24	4.93175221453139e-23	CNTN3	3	74262568	74521140	-	5109	protein_coding	contactin 3 [Source:HGNC Symbol;Acc:HGNC:2173]	-
ENSG00000164220	80.0109045722718	129.047767912014	117.602339514761	533.677524138617	518.708194248787	766.134075819526	108.887003999682	606.173264735644	-2.47484820495652	1.86451321349888e-24	5.1935296628345e-23	F2RL2	5	76615482	76623413	-	3408	protein_coding	coagulation factor II thrombin receptor like 2 [Source:HGNC Symbol;Acc:HGNC:3539]	-
ENSG00000172348	451.568392928438	420.179532321516	433.9120802786	112.063094569555	140.464342867371	101.500565458893	435.220001842851	118.009334298606	1.88151649757618	2.09548312264805e-24	5.82951763147783e-23	RCAN2	6	46220736	46491972	-	3712	protein_coding	regulator of calcineurin 2 [Source:HGNC Symbol;Acc:HGNC:3041]	-
ENSG00000185860	2.19207957732252	2.06476428659222	0	293.017435800721	278.17448293342	256.67931457393	1.41894795463824	275.957077769357	-7.62739088479123	2.20957994164641e-24	6.13917715690989e-23	CCDC190	1	162824458	162868815	-	4316	protein_coding	coiled-coil domain containing 190 [Source:HGNC Symbol;Acc:HGNC:28736]	-
ENSG00000104763	4936.5632081303	4078.94184816293	4337.09317624264	1788.41676333544	1758.09945484323	1883.61626284291	4450.86607751196	1810.04416034053	1.29804437328746	2.27143260994839e-24	6.30308245528877e-23	ASAH1	8	18055992	18084998	-	15378	protein_coding	N-acylsphingosine amidohydrolase 1 [Source:HGNC Symbol;Acc:HGNC:735]	-
ENSG00000067066	1719.68642840951	1577.47991495645	1496.38838899816	3692.57082106238	3530.88799129351	3693.05903554278	1597.85157745471	3638.83928263289	-1.1875144777128	2.32464375745216e-24	6.44262590037023e-23	SP100	2	230415942	230545606	+	14134	protein_coding	SP100 nuclear antigen [Source:HGNC Symbol;Acc:HGNC:11206]	SAND
ENSG00000182022	108.507939077465	152.792557207824	116.588526243082	9.18549955488154	5.50840560264199	5.85580185339765	125.963007509457	6.84990233697373	4.19821405678593	2.36364084375658e-24	6.54247471237294e-23	CHST15	10	124007668	124093598	-	6543	protein_coding	carbohydrate sulfotransferase 15 [Source:HGNC Symbol;Acc:HGNC:18137]	-
ENSG00000177697	12435.6674421506	13395.158309267	13683.4377278511	4686.44187290056	4191.89666361055	5527.87694960738	13171.4211597562	4802.07182870617	1.45575176619801	2.38564812986755e-24	6.59510479866647e-23	CD151	11	832887	839831	+	3894	protein_coding	CD151 molecule (Raph blood group) [Source:HGNC Symbol;Acc:HGNC:1630]	-
ENSG00000164713	7133.02694460747	5881.48107035793	6954.75904371774	2711.55946860103	2790.00743773817	2624.37519729771	6656.42235289438	2708.64736787897	1.29712410235472	2.70621115162677e-24	7.4719235969665e-23	BRI3	7	98252379	98310441	+	5139	protein_coding	brain protein I3 [Source:HGNC Symbol;Acc:HGNC:1109]	-
ENSG00000120738	5062.60778382635	8328.22674996971	5893.29654826986	1646.04152023477	1642.42293718775	1658.1678914871	6428.04369402197	1648.87744963654	1.96293233441206	2.86827299521817e-24	7.90946919945457e-23	EGR1	5	138465479	138469303	+	3137	protein_coding	early growth response 1 [Source:HGNC Symbol;Acc:HGNC:3238]	zf-C2H2
ENSG00000240694	7.6722785206288	7.22667500307276	17.2348256185425	170.850291720797	134.955937264729	141.51521145711	10.7112597140814	149.107146814212	-3.79036149410918	2.88190436280758e-24	7.93712485321742e-23	PNMA2	8	26504701	26514092	-	5564	protein_coding	PNMA family member 2 [Source:HGNC Symbol;Acc:HGNC:9159]	-
ENSG00000132000	103.027740134158	172.40781793045	158.154870381919	11.0225994658578	7.34454080352265	4.87983487783138	144.530142815509	7.74899171573729	4.21506663437113	3.41087536563799e-24	9.38224930475679e-23	PODNL1	19	13931187	13953392	-	4168	protein_coding	podocan like 1 [Source:HGNC Symbol;Acc:HGNC:26275]	-
ENSG00000121898	564.460491160548	1092.26030760728	854.644588025373	0	0	0	837.121795597735	0	12.2458729791477	3.53117775621407e-24	9.70105230706542e-23	CPXM2	10	123706207	123940267	-	4856	protein_coding	carboxypeptidase X, M14 family member 2 [Source:HGNC Symbol;Acc:HGNC:26977]	-
ENSG00000101825	1332.78438301209	3358.33911214224	1751.86933346126	146.049442922616	140.464342867371	275.22268710969	2147.6642762052	187.245490966559	3.52060044593617	3.5393871770368e-24	9.71149659671878e-23	MXRA5	X	3308565	3346652	-	9804	protein_coding	matrix remodeling associated 5 [Source:HGNC Symbol;Acc:HGNC:7539]	-
ENSG00000163359	43627.8637876614	110370.942557644	54995.3147354975	7020.47730979596	5442.30473541028	9595.70730376762	69664.7070269342	7352.82978299129	3.24407278856791	3.76344477846251e-24	1.03134301994856e-22	COL6A3	2	237324003	237414207	-	19465	protein_coding	collagen type VI alpha 3 chain [Source:HGNC Symbol;Acc:HGNC:2213]	-
ENSG00000091490	332.100055964361	373.722335873191	379.166163607935	955.29195370768	902.460451232846	993.534381126468	361.662851815163	950.428928688998	-1.39327449314951	3.89662607417158e-24	1.06651381729469e-22	SEL1L3	4	25747433	25863760	-	7483	protein_coding	SEL1L family member 3 [Source:HGNC Symbol;Acc:HGNC:29108]	-
ENSG00000118707	90.9713024588844	106.335360759499	95.2984475378233	367.419982195262	324.995930555877	375.747285593016	97.5350369187356	356.054399448052	-1.86723704954749	4.02661546945705e-24	1.10072479700431e-22	TGIF2	20	36573488	36593950	+	3973	protein_coding	TGFB induced factor homeobox 2 [Source:HGNC Symbol;Acc:HGNC:15764]	Homeobox
ENSG00000139372	557.88425242858	506.89963235839	518.058581827954	1436.61213038347	1475.33463390761	1245.33386082257	527.614155538308	1385.76020837122	-1.39353212639096	4.09859042433906e-24	1.11901168301688e-22	TDG	12	103965822	103988874	+	4885	protein_coding	thymine DNA glycosylase [Source:HGNC Symbol;Acc:HGNC:11700]	-
ENSG00000069424	175.366366185801	241.57742153129	187.55545526061	28.4750486201328	25.7058928123293	36.1107780959522	201.499747659233	30.0972398428047	2.74626346268839	4.15268204800906e-24	1.1323767767795e-22	KCNAB2	1	5990927	6101193	+	17329	protein_coding	potassium voltage-gated channel subfamily A regulatory beta subunit 2 [Source:HGNC Symbol;Acc:HGNC:6229]	-
ENSG00000180354	896.560547124909	706.149386014539	819.161123516609	253.51978771473	276.33834773254	227.400305306942	807.290352218685	252.419480251404	1.67652836089413	4.28431675531484e-24	1.16682757811931e-22	MTURN	7	30134986	30162762	+	6356	protein_coding	maturin, neural progenitor differentiation regulator homolog [Source:HGNC Symbol;Acc:HGNC:25457]	-
ENSG00000116005	3961.08779622179	4811.93316990316	4052.21164690085	1380.5805830987	1307.32826302703	1668.90352821833	4275.07753767527	1452.27079144802	1.5578294162082	4.71974323580045e-24	1.28382842857273e-22	PCYOX1	2	70257386	70281185	+	5864	protein_coding	prenylcysteine oxidase 1 [Source:HGNC Symbol;Acc:HGNC:20588]	-
ENSG00000183691	178.654485551785	262.225064397212	243.315185202953	39.4976480859906	22.033622410568	27.3270753158557	228.064911717317	29.6194486041381	2.94456129223819	4.73786061566342e-24	1.28716748390767e-22	NOG	17	56593699	56595611	+	1913	protein_coding	noggin [Source:HGNC Symbol;Acc:HGNC:7866]	-
ENSG00000206052	143.581212314625	122.853475052237	130.781912046587	5.51129973292892	12.8529464061646	13.6635376579279	132.405533137816	10.6759279323405	3.63749707540647	4.80621159996228e-24	1.30412881997499e-22	DOK6	18	69400888	69849087	+	9554	protein_coding	docking protein 6 [Source:HGNC Symbol;Acc:HGNC:28301]	-
ENSG00000151702	255.377270758073	224.026925095256	222.025106497695	672.378567417329	661.926739917479	629.498699240247	233.809767450341	654.601335525018	-1.48621032496234	5.3783508367813e-24	1.45757938483152e-22	FLI1	11	128686535	128813267	+	8026	protein_coding	Fli-1 proto-oncogene, ETS transcription factor [Source:HGNC Symbol;Acc:HGNC:3749]	ETS
ENSG00000104213	27.4009947165314	20.6476428659222	16.2210123468635	201.162440251906	161.579897677498	281.078488963087	21.4232166431057	214.606942297497	-3.32868738617326	5.57901664654372e-24	1.51010410040906e-22	PDGFRL	8	17576433	17644071	+	2420	protein_coding	platelet derived growth factor receptor like [Source:HGNC Symbol;Acc:HGNC:8805]	-
ENSG00000263528	207.151520056978	221.962160808663	218.983666682658	649.414818530125	576.546453076528	601.195656948825	216.032449182766	609.052309518493	-1.49499535092758	6.59429238772051e-24	1.78272446844964e-22	IKBKE	1	206470476	206496889	+	3791	protein_coding	inhibitor of nuclear factor kappa B kinase subunit epsilon [Source:HGNC Symbol;Acc:HGNC:14552]	-
ENSG00000138160	386.902045397424	359.268985867046	401.470055584873	968.151653084514	930.920546846496	950.591834201552	382.547028949781	949.888011377521	-1.31209810043338	6.77288887618096e-24	1.82876299765803e-22	KIF11	10	92593130	92655395	+	5016	protein_coding	kinesin family member 11 [Source:HGNC Symbol;Acc:HGNC:6388]	-
ENSG00000087086	112433.953600449	83271.9436782642	107157.021376652	34915.9209080157	36241.6365949825	30910.8260501351	100954.306218455	34022.7945177111	1.56912272900759	7.02270671726337e-24	1.89389592535451e-22	FTL	19	48965309	48966879	+	871	protein_coding	ferritin light chain [Source:HGNC Symbol;Acc:HGNC:3999]	-
ENSG00000189129	881.215990083651	474.89578591621	691.420651285058	76.2396463055168	122.102990858564	114.188136141254	682.510809094973	104.176924435112	2.71199692078574	7.47344357495143e-24	2.01298755851962e-22	PLAC9	10	80131682	80145359	+	1240	protein_coding	placenta associated 9 [Source:HGNC Symbol;Acc:HGNC:19255]	-
ENSG00000066279	712.425862629818	587.425439535486	750.221821042439	1795.76516297934	2014.24031536609	1868.00079123385	683.357707735914	1892.66875652643	-1.46976122845584	7.71670898200283e-24	2.07421778664815e-22	ASPM	1	197084127	197146694	-	10888	protein_coding	abnormal spindle microtubule assembly [Source:HGNC Symbol;Acc:HGNC:19048]	-
ENSG00000137502	248.801032026106	224.026925095256	199.721214520757	689.831016571604	690.386835531129	626.570798313549	224.18305721404	668.92955013876	-1.57833705866869	7.71959599260873e-24	2.07421778664815e-22	RAB30	11	82973133	83071923	-	11832	protein_coding	RAB30, member RAS oncogene family [Source:HGNC Symbol;Acc:HGNC:9770]	-
ENSG00000110013	549.11593411929	692.728418151689	566.721618868545	188.302740875072	191.876128492029	186.409692333159	602.855323713175	188.862853900086	1.67458133687444	8.59432559873815e-24	2.30644063236294e-22	SIAE	11	124633113	124695707	-	8079	protein_coding	sialic acid acetylesterase [Source:HGNC Symbol;Acc:HGNC:18187]	-
ENSG00000125347	85.4911035155781	126.983003625421	108.47802006965	481.320176675793	391.096797787581	483.103652905306	106.98404240355	451.840209122893	-2.07658077175309	9.09652196984974e-24	2.43824414308637e-22	IRF1	5	132481609	132490777	-	7778	protein_coding	interferon regulatory factor 1 [Source:HGNC Symbol;Acc:HGNC:6116]	IRF
ENSG00000182463	242.224793294138	282.872707263134	206.81790742251	1.83709991097631	0.918067600440331	0.975966975566275	243.971802659927	1.24371149566097	7.60994229262509	9.36615099216949e-24	2.50746542904581e-22	TSHZ2	20	52972358	53495330	+	12630	protein_coding	teashirt zinc finger homeobox 2 [Source:HGNC Symbol;Acc:HGNC:13010]	zf-C2H2
ENSG00000159176	3242.08569486	3457.44779789867	3667.97641693452	7398.00134150159	7660.35605807413	7313.89651489367	3455.8366365644	7457.41797148979	-1.10957004452705	9.81567524240182e-24	2.62462102689125e-22	CSRP1	1	201483530	201509456	-	10318	protein_coding	cysteine and glycine rich protein 1 [Source:HGNC Symbol;Acc:HGNC:2469]	-
ENSG00000204262	13282.9061987858	17097.2806751269	14666.8366013797	39947.7375641798	37513.1602215924	43545.6945158161	15015.6744917641	40335.5307671961	-1.42556312990478	1.18282698162384e-23	3.15893659225674e-22	COL5A2	2	189031898	189225312	-	7319	protein_coding	collagen type V alpha 2 chain [Source:HGNC Symbol;Acc:HGNC:2210]	-
ENSG00000185338	15.3445570412576	25.8095535824027	16.2210123468635	154.31639252201	180.859317286745	148.346980286074	19.1250409901746	161.17423003161	-3.0728332486717	1.19003278796733e-23	3.1743332224315e-22	SOCS1	16	11254408	11256204	-	1797	protein_coding	suppressor of cytokine signaling 1 [Source:HGNC Symbol;Acc:HGNC:19383]	-
ENSG00000239332	244.41687287146	167.24590721397	203.776467607473	32.1492484420854	17.4432844083663	14.6395046334941	205.146415897634	21.4106791613153	3.25554509572555	1.21043638253206e-23	3.22485427041461e-22	LINC01119	2	46816697	46859007	+	4070	lncRNA	long intergenic non-protein coding RNA 1119 [Source:HGNC Symbol;Acc:HGNC:49262]	-
ENSG00000081277	2.19207957732252	3.09714642988833	2.02762654335794	151.560742655545	137.71014006605	193.241461162122	2.43895085018959	160.837447961239	-6.0412750412036	1.39670373721207e-23	3.71661514999923e-22	PKP1	1	201283452	201332993	+	6211	protein_coding	plakophilin 1 [Source:HGNC Symbol;Acc:HGNC:9023]	-
ENSG00000171246	165.50200808785	222.99454295196	124.699032416513	14.6967992878105	15.6071492074856	17.567405560193	171.065194485441	15.9571180184963	3.42369394065785	1.4142949520846e-23	3.75888548604102e-22	NPTX1	17	80466834	80477843	-	7020	protein_coding	neuronal pentraxin 1 [Source:HGNC Symbol;Acc:HGNC:7952]	-
ENSG00000141458	1684.61315517235	2863.82806550341	1791.40805105674	414.266029925157	364.472837374812	497.7431575388	2113.2830905775	425.49400827959	2.31261741912656	1.47039444609492e-23	3.90327720853124e-22	NPC1	18	23506184	23586506	-	9705	protein_coding	NPC intracellular cholesterol transporter 1 [Source:HGNC Symbol;Acc:HGNC:7897]	-
ENSG00000117643	181.942604917769	370.625189443303	245.342811746311	25.7193987536683	33.0504336158519	28.303042291422	265.970202035794	29.0242915536474	3.19621722079784	1.55085489793245e-23	4.11191166860959e-22	MAN1C1	1	25617468	25786207	+	9026	protein_coding	mannosidase alpha class 1C member 1 [Source:HGNC Symbol;Acc:HGNC:19080]	-
ENSG00000254726	36.1693130258215	58.8457821678782	32.4420246937271	235.148788604967	267.157671728136	266.438984329593	42.4857066291423	256.248481554232	-2.59145017518819	1.66984642137907e-23	4.42208247623137e-22	MEX3A	1	156072013	156082465	-	6591	protein_coding	mex-3 RNA binding family member A [Source:HGNC Symbol;Acc:HGNC:33482]	-
ENSG00000223756	151.253490835254	169.310671500562	197.693587977399	18.3709991097631	8.26260840396298	23.4232074135906	172.752583437738	16.6856049757722	3.37879307065135	1.69044447331056e-23	4.47125607208303e-22	TSSC2	11	3380961	3408978	+	3666	transcribed_unprocessed_pseudogene	tumor suppressing subtransferable candidate 2 pseudogene [Source:HGNC Symbol;Acc:HGNC:12384]	-
ENSG00000113368	241.128753505477	296.293675125983	356.862271630998	983.767002327813	969.47938606499	1052.09239966044	298.094900087486	1001.77959601775	-1.74756520834982	1.75210858779614e-23	4.62880198020532e-22	LMNB1	5	126776623	126837020	+	3633	protein_coding	lamin B1 [Source:HGNC Symbol;Acc:HGNC:6637]	-
ENSG00000132185	120.564376752738	106.335360759499	104.422766982934	8.26694959939339	5.50840560264199	5.85580185339765	110.440834831724	6.54371901847767	4.07416468431045	1.96822753604875e-23	5.19352782057031e-22	FCRLA	1	161706972	161714352	+	3275	protein_coding	Fc receptor like A [Source:HGNC Symbol;Acc:HGNC:18504]	-
ENSG00000145632	2358.67762519903	2443.64853318189	2769.73785822695	5710.62507326985	5700.28173113402	6081.25022475346	2524.02133886929	5830.71900971911	-1.20782375220666	1.9828190871544e-23	5.22577188364508e-22	PLK2	5	58453982	58460139	-	4647	protein_coding	polo like kinase 2 [Source:HGNC Symbol;Acc:HGNC:19699]	-
ENSG00000226742	315.659459134442	231.253600098328	251.425691376385	46.8460477298959	57.8382588277409	56.606084582844	266.112916869719	53.7634637134936	2.30719832681833	2.06388070250808e-23	5.43291320410521e-22	HSBP1L1	18	79964582	79970822	+	2035	protein_coding	heat shock factor binding protein 1 like 1 [Source:HGNC Symbol;Acc:HGNC:37243]	-
ENSG00000126351	1097.13582844992	1348.29107914472	1021.9237778524	350.886082996475	395.687135789783	386.482922324245	1155.78356181568	377.685380370168	1.61372366378532	2.09680417726375e-23	5.51299360831172e-22	THRA	17	40058290	40093867	+	6959	protein_coding	thyroid hormone receptor alpha [Source:HGNC Symbol;Acc:HGNC:11796]	THR-like
ENSG00000135821	2736.81135228716	3582.3660372375	3025.21880269005	1119.71239574006	1189.81561017067	1135.04959258358	3114.79873073824	1148.19253283144	1.43983069080265	2.11803610937864e-23	5.56217992824072e-22	GLUL	1	182381704	182392206	-	9032	protein_coding	glutamate-ammonia ligase [Source:HGNC Symbol;Acc:HGNC:4341]	-
ENSG00000150051	130.42873485069	136.274442915086	122.671405873156	6.42984968841708	1.83613520088066	0	129.791527879644	2.75532829643258	5.53293582797418	2.20698828286471e-23	5.78887771861408e-22	MKX	10	27672874	27746060	-	4107	protein_coding	mohawk homeobox [Source:HGNC Symbol;Acc:HGNC:23729]	Homeobox
novel.409	21.9207957732252	19.6152607226261	21.2900787052584	154.31639252201	145.054680869572	143.467145408242	20.9420450670365	147.612739599942	-2.81823713286706	2.50453117386639e-23	6.56151431079645e-22	-	GL000205.2	111250	140741	-	16100	-	PF00078:Reverse transcriptase (RNA-dependent DNA polymerase)	RVT_1
ENSG00000261801	257.569350335396	278.743178689949	290.964408971865	735.758514346011	784.947798376483	702.696222407718	275.758979332403	741.134178376738	-1.42590665194672	2.59381783973061e-23	6.78736205021193e-22	LOXL1-AS1	15	73908071	73928248	-	5345	lncRNA	LOXL1 antisense RNA 1 [Source:HGNC Symbol;Acc:HGNC:44169]	-
ENSG00000149557	1177.14673302219	947.726807545828	989.481753158676	363.745782373309	358.046364171729	297.669927547714	1038.11843124223	339.820691364251	1.61037588772595	2.97620082574846e-23	7.77872275133046e-22	FEZ1	11	125442881	125592568	-	9324	protein_coding	fasciculation and elongation protein zeta 1 [Source:HGNC Symbol;Acc:HGNC:3659]	-
ENSG00000075275	14.2485172525964	11.3562035762572	3.04143981503691	178.198691364702	125.775261260325	212.760800673448	9.54872021463015	172.244917766158	-4.18486264016157	2.99088162045587e-23	7.80783113074694e-22	CELSR1	22	46360834	46537170	-	12806	protein_coding	cadherin EGF LAG seven-pass G-type receptor 1 [Source:HGNC Symbol;Acc:HGNC:1850]	-
ENSG00000124104	591.861485877079	668.983628855879	697.503530915132	229.637488872038	194.63033129335	171.770187699664	652.782881882697	198.679335955018	1.715616799595	3.26943708698805e-23	8.52491211095948e-22	SNX21	20	45833799	45843276	+	4078	protein_coding	sorting nexin family member 21 [Source:HGNC Symbol;Acc:HGNC:16154]	-
ENSG00000168779	203.863400690994	233.318364384921	226.080359584411	1.83709991097631	0	1.95193395113255	221.087374886775	1.26301128736962	7.46737633367867	3.42653954911881e-23	8.92398887538235e-22	SHOX2	3	158095954	158106503	-	5045	protein_coding	short stature homeobox 2 [Source:HGNC Symbol;Acc:HGNC:10854]	Homeobox
ENSG00000105976	2005.7528132501	2687.29071899977	2138.13218997095	701.77216599295	697.731376334652	820.788226451237	2277.05857407361	740.097256259613	1.62166392413379	3.55918113623578e-23	9.25849326737697e-22	MET	7	116672196	116798386	+	7233	protein_coding	MET proto-oncogene, receptor tyrosine kinase [Source:HGNC Symbol;Acc:HGNC:7029]	-
ENSG00000134905	3144.53815366915	2706.9059797224	2795.08319001892	1139.00194480531	1182.47106936715	1280.46867194295	2882.17577447016	1200.64722870514	1.2633820674112	3.98718236143209e-23	1.03596213407351e-21	CARS2	13	110641412	110713603	-	10436	protein_coding	cysteinyl-tRNA synthetase 2, mitochondrial [Source:HGNC Symbol;Acc:HGNC:25695]	-
ENSG00000108828	14877.6440912879	19806.2514191359	15809.4041585619	6357.28424193351	6171.25041015991	5976.82175836787	16831.0998896619	6168.45213682043	1.44815150007723	3.9927948883142e-23	1.03619846612752e-21	VAT1	17	43014607	43025123	-	3466	protein_coding	vesicle amine transport 1 [Source:HGNC Symbol;Acc:HGNC:16919]	-
ENSG00000060982	2342.23702836911	1709.62482929836	1947.5352948953	5837.38496712722	6526.54257153032	5476.15069990237	1999.79905085426	5946.69274618663	-1.57240215745767	4.23432711814687e-23	1.09758740463682e-21	BCAT1	12	24810024	24949101	-	11415	protein_coding	branched chain amino acid transaminase 1 [Source:HGNC Symbol;Acc:HGNC:976]	-
ENSG00000162433	461.432751026389	401.596653742186	432.898267006921	109.30744470309	55.0840560264199	74.1734901430369	431.975890591832	79.5216636241824	2.44094984822576	4.83442168408119e-23	1.25166642732504e-21	AK4	1	65147549	65232145	+	7578	protein_coding	adenylate kinase 4 [Source:HGNC Symbol;Acc:HGNC:363]	-
ENSG00000224259	299.218862304523	124.918239338829	183.500202173894	11.941149421346	15.6071492074856	8.78370278009648	202.545767939082	12.1106671363094	4.05905463521048	5.08833044785705e-23	1.31585897602857e-21	LINC01133	1	159958035	159984750	+	3676	lncRNA	long intergenic non-protein coding RNA 1133 [Source:HGNC Symbol;Acc:HGNC:49447]	-
ENSG00000077713	723.38626051643	768.092314612305	743.125128140686	269.135136958029	306.634578547071	259.607215500629	744.867901089807	278.45897700191	1.41917724308148	6.3634174851194e-23	1.64367148241074e-21	SLC25A43	X	119399336	119454478	+	2839	protein_coding	solute carrier family 25 member 43 [Source:HGNC Symbol;Acc:HGNC:30557]	-
ENSG00000115415	5609.53163836832	7057.3643315722	5777.72183529846	18002.6605776123	15362.9432257685	15973.6514890932	6148.20593507966	16446.4184308247	-1.41951611069053	6.62645140053242e-23	1.70960894271582e-21	STAT1	2	190908460	191020960	-	9904	protein_coding	signal transducer and activator of transcription 1 [Source:HGNC Symbol;Acc:HGNC:11362]	STAT
ENSG00000128536	111.796058443448	135.24206077179	114.560899699724	8.26694959939339	2.75420280132099	10.735636731229	120.533006304987	7.25226304398113	4.06512667438375	6.66861201166539e-23	1.71847401699443e-21	CDHR3	7	105876796	106036432	+	9726	protein_coding	cadherin related family member 3 [Source:HGNC Symbol;Acc:HGNC:26308]	-
ENSG00000171208	157.829729567221	132.144914341902	175.389696000462	504.283925562997	509.527518244384	482.12768592974	155.121446636528	498.64637657904	-1.68453882786069	7.23354699595885e-23	1.86187781497618e-21	NETO2	16	47077703	47143945	-	7429	protein_coding	neuropilin and tolloid like 2 [Source:HGNC Symbol;Acc:HGNC:14644]	-
ENSG00000142303	126.044575696045	154.857321494416	168.293003098709	546.537223515452	542.577951860236	746.6147363082	149.731633429723	611.909970561296	-2.02939809010816	7.34831672341274e-23	1.88921192960272e-21	ADAMTS10	19	8580240	8610735	-	5705	protein_coding	ADAM metallopeptidase with thrombospondin type 1 motif 10 [Source:HGNC Symbol;Acc:HGNC:13201]	-
ENSG00000181804	191.80696301572	217.832632235479	227.09417285609	38.5790981305025	24.7878252118889	43.9185139004824	212.244589369096	35.7618124142913	2.57262590041789	7.47896913752294e-23	1.92056092082801e-21	SLC9A9	3	143265222	143848485	-	4041	protein_coding	solute carrier family 9 member A9 [Source:HGNC Symbol;Acc:HGNC:20653]	-
ENSG00000033170	1267.02199569241	1140.7822683422	1329.10919917113	496.016975963603	524.216599851429	475.295917100776	1245.63782106858	498.509830971936	1.32100358362063	7.89497109839519e-23	2.02376308472812e-21	FUT8	14	65410592	65744121	+	6976	protein_coding	fucosyltransferase 8 [Source:HGNC Symbol;Acc:HGNC:4019]	-
ENSG00000162772	183.03864470643	306.617496558944	239.259932116237	1033.36869992417	879.508761221838	1036.47692805138	242.972024460537	983.118129732465	-2.01557033880162	7.89922503910583e-23	2.02376308472812e-21	ATF3	1	212565334	212620777	+	4040	protein_coding	activating transcription factor 3 [Source:HGNC Symbol;Acc:HGNC:785]	TF_bZIP
ENSG00000116199	2190.98353753385	2473.58761533748	2144.21506960102	1011.32350099246	931.838614446936	950.591834201552	2269.59540749079	964.584649880315	1.23444269766812	8.26027491729947e-23	2.11380531071846e-21	FAM20B	1	179025804	179076567	+	6046	protein_coding	FAM20B glycosaminoglycan xylosylkinase [Source:HGNC Symbol;Acc:HGNC:23017]	-
ENSG00000154589	498.698103840872	241.57742153129	377.138537064577	51.4387975073366	56.0021236268602	49.77431575388	372.47135414558	52.4050789626923	2.82842911473427	9.46565984607826e-23	2.41945340358054e-21	LY96	8	73991392	74029079	+	559	protein_coding	lymphocyte antigen 96 [Source:HGNC Symbol;Acc:HGNC:17156]	-
ENSG00000156970	257.569350335396	201.314517942741	287.922969156828	827.613509894827	801.473015184409	774.917778599622	248.935612478322	801.334767892953	-1.68662736419692	9.5288505929989e-23	2.43090910105807e-21	BUB1B	15	40161023	40221136	+	4476	protein_coding	BUB1 mitotic checkpoint serine/threonine kinase B [Source:HGNC Symbol;Acc:HGNC:1149]	-
ENSG00000128805	1411.6992477957	1407.1368613126	1259.15608342528	492.34277614165	540.741816659355	579.724383486367	1359.33073084453	537.602992095791	1.338467621015	9.53254419876626e-23	2.43090910105807e-21	ARHGAP22	10	48446034	48656265	-	6783	protein_coding	Rho GTPase activating protein 22 [Source:HGNC Symbol;Acc:HGNC:30320]	-
ENSG00000170054	1.09603978866126	3.09714642988833	3.04143981503691	160.746242210427	121.184923258124	187.385659308725	2.4115420111955	156.438941592425	-6.00308497834289	9.59636446952935e-23	2.4443548943022e-21	SERPINA9	14	94462717	94479689	-	2561	protein_coding	serpin family A member 9 [Source:HGNC Symbol;Acc:HGNC:15995]	-
ENSG00000170677	1060.9665154241	1002.44306114052	955.012101921591	297.610185578162	396.605203390223	334.756672619232	1006.1405594954	342.990687195872	1.55236035383422	1.03514497902512e-22	2.63364310887534e-21	SOCS6	18	70289045	70330199	+	5839	protein_coding	suppressor of cytokine signaling 6 [Source:HGNC Symbol;Acc:HGNC:16833]	-
ENSG00000149527	3.28811936598377	4.12952857318444	1.01381327167897	136.863943367735	119.348788057243	170.794220724098	2.81048707028239	142.335650716359	-5.67093816119162	1.05252813819392e-22	2.67478113827298e-21	PLCH2	1	2425980	2505532	+	10809	protein_coding	phospholipase C eta 2 [Source:HGNC Symbol;Acc:HGNC:29037]	-
ENSG00000123143	3208.1084614115	3758.90338374113	3682.16980273802	1534.89697562071	1588.25694876177	1527.38831676122	3549.72721596355	1550.1807470479	1.19533446136121	1.2382085595247e-22	3.14302410046171e-21	PKN1	19	14433053	14471867	+	4606	protein_coding	protein kinase N1 [Source:HGNC Symbol;Acc:HGNC:9405]	-
ENSG00000145476	350.732732371602	437.73002875755	371.055657434503	110.225994658578	99.1513008475558	117.116037067953	386.506139521219	108.831110858029	1.82937521315003	1.34851884206173e-22	3.41909270968309e-21	CYP4V2	4	186191567	186213463	+	9767	protein_coding	cytochrome P450 family 4 subfamily V member 2 [Source:HGNC Symbol;Acc:HGNC:23198]	-
ENSG00000184545	5.48019894330629	10.3238214329611	4.05525308671588	103.796144970161	130.365599262527	129.803607750315	6.61975782099442	121.321783994334	-4.19450932301736	1.36580506888937e-22	3.45894058423443e-21	DUSP8	11	1554051	1572271	-	4960	protein_coding	dual specificity phosphatase 8 [Source:HGNC Symbol;Acc:HGNC:3074]	-
ENSG00000183578	178.654485551785	140.403971488271	186.541641988931	21.1266489762275	6.42647320308232	6.83176882896393	168.533366342996	11.4616303360913	3.87180215762439	1.53312130852177e-22	3.87821604944433e-21	TNFAIP8L3	15	51056598	51105276	-	2572	protein_coding	TNF alpha induced protein 8 like 3 [Source:HGNC Symbol;Acc:HGNC:20620]	-
ENSG00000168398	101.931700345497	143.501117918159	112.533273156366	9.18549955488154	6.42647320308232	10.735636731229	119.322030473341	8.78253649639763	3.76911481237673	1.57032497654347e-22	3.96777181286493e-21	BDKRB2	14	96204679	96244166	+	6845	protein_coding	bradykinin receptor B2 [Source:HGNC Symbol;Acc:HGNC:1030]	-
ENSG00000151952	0	0	0	617.265570088039	558.185101067721	632.426600166946	0	602.625757107569	-11.6116629045035	1.70281244333484e-22	4.29760212646009e-21	TMEM132D	12	129071725	129904025	-	7434	protein_coding	transmembrane protein 132D [Source:HGNC Symbol;Acc:HGNC:29411]	-
ENSG00000118785	1409.50716821838	830.035243210072	1191.23059422279	260.868187358636	292.863564540466	266.438984329593	1143.59100188375	273.390245409565	2.06426893532029	1.76142547751342e-22	4.44044479931958e-21	SPP1	4	87975650	87983426	+	2321	protein_coding	secreted phosphoprotein 1 [Source:HGNC Symbol;Acc:HGNC:11255]	-
ENSG00000089685	527.195138346065	561.615885953083	727.917929065501	1792.09096315739	1802.16669966437	1745.0289523125	605.576317788217	1779.76220504475	-1.55481871919869	1.86435045640741e-22	4.69454098354564e-21	BIRC5	17	78214186	78225636	+	3815	protein_coding	baculoviral IAP repeat containing 5 [Source:HGNC Symbol;Acc:HGNC:593]	-
ENSG00000071282	483.353546799615	514.126307361462	541.376287076571	1248.3093895084	1158.6013117557	1275.58883706512	512.952047079216	1227.49984610974	-1.25840120534022	1.89192740884579e-22	4.75854299076475e-21	LMCD1	3	8501807	8574668	+	9025	protein_coding	LIM and cysteine rich domains 1 [Source:HGNC Symbol;Acc:HGNC:6633]	-
ENSG00000256043	544.731774964645	509.996778788278	516.030955284596	199.325340340929	166.1702356797	164.938418870701	523.586503012506	176.811331630443	1.5655526750243	1.91871109494878e-22	4.82040610661419e-21	CTSO	4	155924118	155953866	-	2903	protein_coding	cathepsin O [Source:HGNC Symbol;Acc:HGNC:2542]	-
ENSG00000151729	335.388175330345	294.228910839391	318.337367307197	869.866807847282	935.510884848698	781.749547428586	315.984817825644	862.375746708189	-1.44899890468272	1.96550592519842e-22	4.93234533597913e-21	SLC25A4	4	185143266	185150382	+	4819	protein_coding	solute carrier family 25 member 4 [Source:HGNC Symbol;Acc:HGNC:10990]	-
ENSG00000001561	132.620814428012	109.432507189388	120.643779329798	9.18549955488154	0.918067600440331	2.92790092669883	120.899033649066	4.3438226940069	4.79121227222329	2.10110833008092e-22	5.26663479370568e-21	ENPP4	6	46129989	46146688	+	4644	protein_coding	ectonucleotide pyrophosphatase/phosphodiesterase 4 [Source:HGNC Symbol;Acc:HGNC:3359]	-
ENSG00000240891	10.9603978866126	18.58287857933	13.1795725318266	129.51554372383	151.481154072655	123.947805896917	14.2409496659231	134.981501231134	-3.24116159492799	2.26564186404929e-22	5.6726008171134e-21	PLCXD2	3	111674676	111846447	+	8974	protein_coding	phosphatidylinositol specific phospholipase C X domain containing 2 [Source:HGNC Symbol;Acc:HGNC:26462]	-
ENSG00000119714	372.653528144828	539.935860943865	421.746321018452	86.3436958158865	82.6260840396298	118.092004043519	444.778570035715	95.6872612996785	2.21862941026485	2.28326251105238e-22	5.71022961475791e-21	GPR68	14	91232532	91253925	-	3474	protein_coding	G protein-coupled receptor 68 [Source:HGNC Symbol;Acc:HGNC:4519]	-
ENSG00000178860	99.7396207681744	125.950621482125	92.2570077227864	383.953881394048	380.079986582297	366.963582812919	105.982416657695	376.999150263088	-1.83062914545933	2.34213838803934e-22	5.85083164440713e-21	MSC	8	71841549	71844468	-	2113	protein_coding	musculin [Source:HGNC Symbol;Acc:HGNC:7321]	bHLH
ENSG00000111058	165.50200808785	146.598264348047	130.781912046587	23.882298842692	20.1974872096873	20.4953064868918	147.627394827495	21.5250308464237	2.77630593031331	2.36450135001116e-22	5.90000659623963e-21	ACSS3	12	80936414	81261210	+	18465	protein_coding	acyl-CoA synthetase short chain family member 3 [Source:HGNC Symbol;Acc:HGNC:24723]	-
ENSG00000198286	0	9.29143928966498	4.05525308671588	125.841343901877	123.021058459004	127.851673799182	4.44889745879362	125.571358720021	-4.79669654823804	2.37300737963885e-22	5.91453298592565e-21	CARD11	7	2906141	3043945	-	4707	protein_coding	caspase recruitment domain family member 11 [Source:HGNC Symbol;Acc:HGNC:16393]	-
ENSG00000180340	406.630761593327	624.591196694146	522.11383491467	1931.71055639159	1791.14988845909	2541.41800437458	517.778597734048	2088.09281640842	-2.01127771733279	2.39292574589708e-22	5.95743875246896e-21	FZD2	17	44557484	44561262	+	3779	protein_coding	frizzled class receptor 2 [Source:HGNC Symbol;Acc:HGNC:4040]	-
ENSG00000160013	261.953509490041	440.827175187439	385.249043238009	58.7871971512418	50.4937180242182	75.1494571186032	362.676575971829	61.4767907646877	2.56291704584448	2.44925686665458e-22	6.09079870688492e-21	PTGIR	19	46620468	46625089	-	3517	protein_coding	prostaglandin I2 receptor [Source:HGNC Symbol;Acc:HGNC:9602]	-
ENSG00000102606	495.409984474888	698.922711011466	612.343216094099	1853.63381017509	1693.83472281241	2009.51600269096	602.225303860151	1852.32817855949	-1.62045528004725	3.55181418135395e-22	8.82267439208248e-21	ARHGEF7	13	111114559	111305737	+	11768	protein_coding	Rho guanine nucleotide exchange factor 7 [Source:HGNC Symbol;Acc:HGNC:15607]	-
ENSG00000141232	815.453602763976	1159.36514692153	884.045172904063	271.890786824494	291.027429339585	294.742026621015	952.95464086319	285.886747595031	1.73726426793527	3.63175097604298e-22	9.01107761882377e-21	TOB1	17	50862223	50867978	-	2521	protein_coding	transducer of ERBB2, 1 [Source:HGNC Symbol;Acc:HGNC:11979]	-
ENSG00000134548	9.86435809795132	10.3238214329611	10.1381327167897	106.551794836626	147.808883670893	117.116037067953	10.108770749234	123.825571858491	-3.61436618409152	3.78328379198944e-22	9.37650076365617e-21	SPX	12	21526296	21541249	+	7242	protein_coding	spexin hormone [Source:HGNC Symbol;Acc:HGNC:28139]	-
ENSG00000130303	217.015878154929	173.440200073746	206.81790742251	681.56406697221	559.103168668162	698.792354505453	199.091328550395	646.486530048608	-1.6995147421176	3.80009719473555e-22	9.4075889316414e-21	BST2	19	17402939	17405630	-	1101	protein_coding	bone marrow stromal cell antigen 2 [Source:HGNC Symbol;Acc:HGNC:1119]	-
ENSG00000106617	599.533764397708	507.932014501686	565.707805596866	1435.69358042798	1557.0426503468	1318.53138399004	557.72452816542	1437.08920492161	-1.3658995102402	3.83958427248423e-22	9.4946756762789e-21	PRKAG2	7	151556124	151877125	-	16427	protein_coding	protein kinase AMP-activated non-catalytic subunit gamma 2 [Source:HGNC Symbol;Acc:HGNC:9386]	-
ENSG00000122691	1629.81116573929	1568.18847566679	1656.57088592344	713.713315414296	772.094851970319	707.576057285549	1618.19017577651	731.128074890055	1.14606654392746	3.84971192522368e-22	9.50904740453513e-21	TWIST1	7	19020991	19117636	-	1997	protein_coding	twist family bHLH transcription factor 1 [Source:HGNC Symbol;Acc:HGNC:12428]	bHLH
ENSG00000197555	809.973403820669	1009.66973614359	801.926297898066	316.899734643413	290.109361739145	290.83815871875	873.856479287443	299.282418367103	1.54585414090909	3.99943138507385e-22	9.86780198290394e-21	SIPA1L1	14	71320449	71741229	+	12412	protein_coding	signal induced proliferation associated 1 like 1 [Source:HGNC Symbol;Acc:HGNC:20284]	-
ENSG00000105825	1548.70422137836	1485.5979042031	1532.8856667786	510.713775251414	476.477084628532	640.234335971476	1522.39593078669	542.475065283807	1.48921816217113	4.46611996603792e-22	1.10069374957174e-20	TFPI2	7	93885396	93890753	-	2444	protein_coding	tissue factor pathway inhibitor 2 [Source:HGNC Symbol;Acc:HGNC:11761]	-
ENSG00000111341	280.586185897282	129.047767912014	250.411878104706	13.7782493323223	23.8697576114486	17.567405560193	220.015277304667	18.4051375013213	3.57841012767434	5.30240899051668e-22	1.30534052835815e-20	MGP	12	14880864	14885857	-	2887	protein_coding	matrix Gla protein [Source:HGNC Symbol;Acc:HGNC:7060]	-
ENSG00000095370	2.19207957732252	0	6.08287963007383	122.167144079924	141.382410467811	130.779574725881	2.75831973579878	131.443043091205	-5.55995225316596	5.51297077581064e-22	1.35566166410085e-20	SH2D3C	9	127738317	127778710	-	4628	protein_coding	SH2 domain containing 3C [Source:HGNC Symbol;Acc:HGNC:16884]	-
ENSG00000163132	505.27434257284	514.126307361462	524.141461458028	167.176091898844	123.021058459004	171.770187699664	514.514037130777	153.989112685838	1.74126542755328	5.56993904919788e-22	1.36814344560732e-20	MSX1	4	4859665	4863936	+	2121	protein_coding	msh homeobox 1 [Source:HGNC Symbol;Acc:HGNC:7391]	Homeobox
ENSG00000149212	691.601106645254	634.915018127107	576.859751585335	225.963289050086	229.516900110083	194.217428137689	634.458625452565	216.565872432619	1.5497369006786	5.61050202743186e-22	1.3765722847484e-20	SESN3	11	95165513	95232541	-	10578	protein_coding	sestrin 3 [Source:HGNC Symbol;Acc:HGNC:23060]	-
ENSG00000138744	657.623873196755	666.918864569286	635.660921342715	268.216587002541	255.222792922412	263.511083402894	653.401219702919	262.316821109282	1.31663928900001	5.6199879049328e-22	1.37736588998203e-20	NAAA	4	75913660	75941013	-	4416	protein_coding	N-acylethanolamine acid amidase [Source:HGNC Symbol;Acc:HGNC:736]	-
ENSG00000198108	66.8584271083367	122.853475052237	96.3122608095023	426.207179346503	418.638825800791	480.175751978607	95.341387656692	441.673919041967	-2.20937977407447	5.86150561156431e-22	1.43496170155107e-20	CHSY3	5	129904465	130186634	+	3945	protein_coding	chondroitin sulfate synthase 3 [Source:HGNC Symbol;Acc:HGNC:24293]	-
ENSG00000144057	0	0	0	493.261326097139	519.626261849228	671.465279189597	0	561.450955711988	-11.5093557802374	6.15015842717024e-22	1.50395605578071e-20	ST6GAL2	2	106801600	106887108	-	7708	protein_coding	ST6 beta-galactoside alpha-2,6-sialyltransferase 2 [Source:HGNC Symbol;Acc:HGNC:10861]	-
ENSG00000185070	1937.7983463531	2301.17979740703	1973.89443995896	687.993916660627	665.59901031924	849.091268742659	2070.95752790636	734.228065240842	1.49637288308523	6.53578137873939e-22	1.59648415873354e-20	FLRT2	14	85530144	85654428	+	34901	protein_coding	fibronectin leucine rich transmembrane protein 2 [Source:HGNC Symbol;Acc:HGNC:3761]	-
ENSG00000181104	620.358520382272	800.096161054485	712.710729990317	2072.24869958128	1889.3831217062	2465.29258028041	711.055137142358	2142.30813385596	-1.5907587169429	6.69469949057637e-22	1.63349184801627e-20	F2R	5	76716126	76735770	+	3972	protein_coding	coagulation factor II thrombin receptor [Source:HGNC Symbol;Acc:HGNC:3537]	-
ENSG00000156103	1018.22096366631	1127.36130047935	963.122608095023	2298.21198863136	2361.26986833253	2338.4168734568	1036.23495741356	2332.63291014023	-1.17061444941137	6.87822923737727e-22	1.67641620339749e-20	MMP16	8	88032011	88328025	-	12108	protein_coding	matrix metallopeptidase 16 [Source:HGNC Symbol;Acc:HGNC:7162]	-
ENSG00000186493	327.715896809716	249.836478677658	291.978222243544	0.918549955488154	1.83613520088066	0	289.843532576973	0.918228385456272	8.27386345457521	7.15490095184103e-22	1.74192190797694e-20	C5orf38	5	2752131	2755397	+	1925	protein_coding	chromosome 5 open reading frame 38 [Source:HGNC Symbol;Acc:HGNC:24226]	-
ENSG00000144476	110.700018654787	124.918239338829	136.864791676661	3.67419982195262	10.0987436048436	13.6635376579279	124.161016556759	9.14549369490804	3.77289573763908	7.40509630810551e-22	1.80084422689281e-20	ACKR3	2	236567787	236582354	+	2070	protein_coding	atypical chemokine receptor 3 [Source:HGNC Symbol;Acc:HGNC:23692]	-
ENSG00000158769	13.1524774639351	11.3562035762572	3.04143981503691	133.189743545782	117.512652856362	162.010517944002	9.18337361840974	137.570971448715	-3.91657828405538	7.49468290414537e-22	1.82062126159906e-20	F11R	1	160995211	161021343	-	5061	protein_coding	F11 receptor [Source:HGNC Symbol;Acc:HGNC:14685]	-
ENSG00000151474	331.0040161757	466.636728769841	361.931337989393	1174.82539306935	1129.22314854161	1238.5020919936	386.524027644978	1180.85021120152	-1.61067412728364	8.7680823880591e-22	2.12761188608046e-20	FRMD4A	10	13643706	14462142	-	14686	protein_coding	FERM domain containing 4A [Source:HGNC Symbol;Acc:HGNC:25491]	-
ENSG00000147251	772.708051006187	678.275068145544	694.462091100095	270.972236869005	273.584144931219	230.328206233641	715.148403417275	258.294862677955	1.46834012961145	9.04929174094178e-22	2.19343283749362e-20	DOCK11	X	118495898	118686163	+	6721	protein_coding	dedicator of cytokinesis 11 [Source:HGNC Symbol;Acc:HGNC:23483]	-
ENSG00000168453	90.9713024588844	115.626800049164	122.671405873156	1.83709991097631	7.34454080352265	4.87983487783138	109.756502793735	4.68715853077678	4.55111014472838	9.15082882711417e-22	2.21560672030557e-20	HR	8	22114419	22133384	-	7964	protein_coding	HR lysine demethylase and nuclear receptor corepressor [Source:HGNC Symbol;Acc:HGNC:5172]	-
ENSG00000096968	295.93074293854	307.649878702241	288.936782428507	709.120565636855	836.359584001142	837.379665035864	297.505801356429	794.286604891287	-1.41663344938701	9.42929825381126e-22	2.28052391247227e-20	JAK2	9	4984390	5128183	+	6170	protein_coding	Janus kinase 2 [Source:HGNC Symbol;Acc:HGNC:6192]	-
ENSG00000026508	14803.1133856589	17111.734025133	15728.2990968276	6302.17124460422	6364.96267385282	7438.82028776615	15881.0488358732	6701.98473540773	1.2446932346151	1.08165207742735e-21	2.61316230503913e-20	CD44	11	35138870	35232402	+	10004	protein_coding	CD44 molecule (Indian blood group) [Source:HGNC Symbol;Acc:HGNC:1681]	-
ENSG00000214013	551.308013696613	606.008318114816	618.426095724172	226.881839005574	201.056804496433	224.472404380243	591.914142511867	217.470349294083	1.44508091942642	1.11044967961507e-21	2.67979603405901e-20	GANC	15	42273233	42356935	+	10954	protein_coding	glucosidase alpha, neutral C [Source:HGNC Symbol;Acc:HGNC:4139]	-
ENSG00000120549	443.896114407809	606.008318114816	458.243598798895	143.293793056152	112.00424725372	137.611343554845	502.716010440507	130.969794621572	1.94105076503735	1.18984772791671e-21	2.86826203382811e-20	KIAA1217	10	23694746	24547848	+	10807	protein_coding	KIAA1217 [Source:HGNC Symbol;Acc:HGNC:25428]	-
ENSG00000129422	33.977233448499	28.9067000122911	30.4143981503691	162.583342121403	174.432844083663	161.034550968435	31.0994438703864	166.016912391167	-2.41812287240667	1.24450990068541e-21	2.99675263844826e-20	MTUS1	8	17643795	17800917	-	12010	protein_coding	microtubule associated scaffold protein 1 [Source:HGNC Symbol;Acc:HGNC:29789]	-
ENSG00000111859	134.812894005335	195.120225082965	180.458762358857	574.093722180096	546.250222261997	574.844548608536	170.130627149052	565.062831016876	-1.73017550271445	1.30558203656809e-21	3.14038089647431e-20	NEDD9	6	11183298	11382348	-	10359	protein_coding	neural precursor cell expressed, developmentally down-regulated 9 [Source:HGNC Symbol;Acc:HGNC:7733]	-
ENSG00000157502	0	0	3.04143981503691	322.411034376342	386.50645978538	257.655281549497	1.01381327167897	322.190925237073	-8.26863620405778	1.43548989493639e-21	3.44908929717923e-20	PWWP3B	X	106168305	106208956	+	4343	protein_coding	PWWP domain containing 3B [Source:HGNC Symbol;Acc:HGNC:26583]	-
ENSG00000130988	122.756456330061	91.8820107533537	122.671405873156	2.75564986646446	3.67227040176133	1.95193395113255	112.436624318857	2.79328473978611	5.32314999156141	1.44903205511725e-21	3.47783477891049e-20	RGN	X	47078355	47093314	+	2811	protein_coding	regucalcin [Source:HGNC Symbol;Acc:HGNC:9989]	-
ENSG00000127328	24.1128753505477	25.8095535824027	22.3038919769374	148.805092789081	180.859317286745	140.539244481544	24.0754403032959	156.734551519123	-2.70354848232502	1.50220955119314e-21	3.60154331245249e-20	RAB3IP	12	69738681	69823204	+	12612	protein_coding	RAB3A interacting protein [Source:HGNC Symbol;Acc:HGNC:16508]	-
ENSG00000123485	279.490146108621	230.221217955032	319.351180578876	811.998160651528	803.30915038529	858.850938498322	276.35418154751	824.719416511713	-1.57712798240853	1.5272626446244e-21	3.65762802706623e-20	HJURP	2	233833416	233854566	-	3821	protein_coding	Holliday junction recognition protein [Source:HGNC Symbol;Acc:HGNC:25444]	-
ENSG00000179833	1953.14290339436	2271.24071525144	1808.64287667528	753.210963500286	775.76712237208	834.451764109165	2011.0088317737	787.809949993844	1.35213854546866	1.78753883244417e-21	4.27631303965716e-20	SERTAD2	2	64631621	64751005	-	6274	protein_coding	SERTA domain containing 2 [Source:HGNC Symbol;Acc:HGNC:30784]	-
ENSG00000171848	468.008989758357	571.939707386044	706.627850360243	1772.80141409214	1927.02389332426	1809.44277269987	582.192182501548	1836.42269337209	-1.6567393979797	1.9722364025169e-21	4.71304605820551e-20	RRM2	2	10120698	10211725	+	9155	protein_coding	ribonucleotide reductase regulatory subunit M2 [Source:HGNC Symbol;Acc:HGNC:10452]	-
ENSG00000174564	111.796058443448	113.562035762572	101.381327167897	9.18549955488154	6.42647320308232	12.6875706823616	108.913140457972	9.43318114677514	3.53602291438475	2.07066426690906e-21	4.94289770236266e-20	IL20RB	3	136946230	137011085	+	2443	protein_coding	interleukin 20 receptor subunit beta [Source:HGNC Symbol;Acc:HGNC:6004]	-
ENSG00000173918	180.846565129108	294.228910839391	222.025106497695	42.2532979524551	40.3949744193746	34.1588441448196	232.366860822064	38.9357055055498	2.57649560888606	2.25761682880211e-21	5.38334108106027e-20	C1QTNF1	17	79022814	79049788	+	4755	protein_coding	C1q and TNF related 1 [Source:HGNC Symbol;Acc:HGNC:14324]	-
ENSG00000134871	3098.50448254538	7341.26942097863	4431.37781050878	32019.7328983616	26101.5799481191	41611.3279702437	4957.05057134426	33244.2136055748	-2.74551101526102	2.3570841009171e-21	5.61444691843313e-20	COL4A2	13	110305812	110513209	+	19271	protein_coding	collagen type IV alpha 2 chain [Source:HGNC Symbol;Acc:HGNC:2203]	-
ENSG00000184985	160.021809144544	334.491814427939	247.370438289669	22.9637488872038	32.1323660154116	31.2309432181208	247.294687287384	28.7756860402454	3.10487938799832	2.3885693000099e-21	5.68329885390044e-20	SORCS2	4	7192538	7742836	+	6317	protein_coding	sortilin related VPS10 domain containing receptor 2 [Source:HGNC Symbol;Acc:HGNC:16698]	-
ENSG00000167671	3761.60855468544	3383.11628358135	3539.22213143129	1735.14086591712	1725.04902122738	1637.67258500021	3561.31565656602	1699.28749071491	1.06736113112042	2.48789464349993e-21	5.91324516507379e-20	UBXN6	19	4444999	4457794	-	5247	protein_coding	UBX domain protein 6 [Source:HGNC Symbol;Acc:HGNC:14928]	-
ENSG00000148082	266.337668644686	303.520350129056	232.163239214484	724.735914880153	754.651567561952	766.134075819526	267.340419329409	748.507186087211	-1.48549623339511	2.52496876023045e-21	5.99489619549112e-20	SHC3	9	89005771	89178818	-	9980	protein_coding	SHC adaptor protein 3 [Source:HGNC Symbol;Acc:HGNC:18181]	-
ENSG00000144824	902.040746068215	952.888718262309	987.454126615318	2040.09945113919	1954.56592133747	2058.31435146927	947.461196981947	2017.65990798198	-1.0903168602516	2.55461245433033e-21	6.05874878431217e-20	PHLDB2	3	111732497	111976517	+	12309	protein_coding	pleckstrin homology like domain family B member 2 [Source:HGNC Symbol;Acc:HGNC:29573]	-
ENSG00000178882	359.501050680893	306.617496558944	358.889898174356	108.388894747602	103.741638849757	94.6687966299287	341.669481804731	102.266443409096	1.73938185323349	2.60312827987298e-21	6.16717477316574e-20	RFLNA	12	123973241	124316024	+	3306	protein_coding	refilin A [Source:HGNC Symbol;Acc:HGNC:27051]	-
ENSG00000164379	122.756456330061	182.731639363411	122.671405873156	3.67419982195262	0	1.95193395113255	142.719833855543	1.87537792436172	6.25145095642276	2.8195548899647e-21	6.67274467138476e-20	FOXQ1	6	1312098	1314758	+	2661	protein_coding	forkhead box Q1 [Source:HGNC Symbol;Acc:HGNC:20951]	Fork_head
ENSG00000168685	2149.33402556473	1581.60944352964	1831.9605819239	681.56406697221	654.582199113956	576.796482559669	1854.30135033942	637.647582881945	1.53968896345447	3.12374559143527e-21	7.38470886438768e-20	IL7R	5	35852695	35879603	+	6020	protein_coding	interleukin 7 receptor [Source:HGNC Symbol;Acc:HGNC:6024]	-
ENSG00000013588	156.73368977856	245.706950104474	157.141057110241	811.07961069604	702.321714336854	998.414216004299	186.527232331091	837.271847012398	-2.16566818957134	3.15104815104474e-21	7.44126944394092e-20	GPRC5A	12	12890782	12917937	+	8440	protein_coding	G protein-coupled receptor class C group 5 member A [Source:HGNC Symbol;Acc:HGNC:9836]	-
ENSG00000129474	720.098141150446	803.193307484373	767.456646660981	1699.31741765308	1817.77384887186	1639.62451895134	763.582698431933	1718.90526182543	-1.17050049867896	3.28662024126412e-21	7.75311603594994e-20	AJUBA	14	22971177	22982551	-	5885	protein_coding	ajuba LIM protein [Source:HGNC Symbol;Acc:HGNC:20250]	-
ENSG00000122176	109.603978866126	143.501117918159	109.491833341329	10.1040495103697	6.42647320308232	14.6395046334941	120.865643375205	10.3900091156487	3.54804984537881	3.3706681304685e-21	7.94288031215108e-20	FMOD	1	203340628	203351758	-	3034	protein_coding	fibromodulin [Source:HGNC Symbol;Acc:HGNC:3774]	-
ENSG00000136383	2.19207957732252	4.12952857318444	7.0966929017528	116.655844346996	100.069368447996	107.35636731229	4.47276701741992	108.027193369094	-4.57794607126918	3.52839410895536e-21	8.30567386780058e-20	ALPK3	15	84816680	84873482	+	10940	protein_coding	alpha kinase 3 [Source:HGNC Symbol;Acc:HGNC:17574]	-
ENSG00000255717	287.16242462925	250.868860820955	325.43406020895	763.315013010656	803.30915038529	804.196787866611	287.821781886385	790.273650420852	-1.45690273398558	3.7042486163731e-21	8.71032121286536e-20	SNHG1	11	62851984	62855953	-	3970	lncRNA	small nucleolar RNA host gene 1 [Source:HGNC Symbol;Acc:HGNC:32688]	-
ENSG00000185650	2911.0816786843	4709.72733771685	3469.26901568544	1048.06549921198	1046.59706450198	1104.79461634102	3696.6926773622	1066.48572668499	1.79346816382661	3.93720504895673e-21	9.24823441830102e-20	ZFP36L1	14	68787660	68796253	-	5160	protein_coding	ZFP36 ring finger protein like 1 [Source:HGNC Symbol;Acc:HGNC:1107]	zf-CCCH
ENSG00000166482	206.055480268316	426.373825181293	296.03347533026	48.6831476408722	32.1323660154116	40.0146459982173	309.48759359329	40.2767198848337	2.94234778308818	4.51057738334965e-21	1.0583764801634e-19	MFAP4	17	19383442	19387240	-	2152	protein_coding	microfibril associated protein 4 [Source:HGNC Symbol;Acc:HGNC:7035]	-
ENSG00000135074	602.821883763692	998.313532567337	617.412282452494	3315.96533931224	2766.13768012672	4122.48450479195	739.515899594508	3401.52917474363	-2.20134479580613	4.88663282639491e-21	1.14539554323361e-19	ADAM19	5	157395534	157575775	-	7704	protein_coding	ADAM metallopeptidase domain 19 [Source:HGNC Symbol;Acc:HGNC:197]	-
ENSG00000169902	1286.75071188832	1482.50075777321	1447.72535195757	440.903978634314	448.016989014882	579.724383486367	1405.6589405397	489.548450378521	1.52236946693573	4.94518830841823e-21	1.15788877788925e-19	TPST1	7	66205317	66420543	+	2805	protein_coding	tyrosylprotein sulfotransferase 1 [Source:HGNC Symbol;Acc:HGNC:12020]	-
ENSG00000133169	8.76831830929006	4.12952857318444	16.2210123468635	114.818744436019	135.874004865169	143.467145408242	9.70628640977935	131.38663156981	-3.7528247887617	5.24847098871348e-21	1.22759619208412e-19	BEX1	X	103062651	103064171	-	795	protein_coding	brain expressed X-linked 1 [Source:HGNC Symbol;Acc:HGNC:1036]	-
novel.299	0	0	0	432.63702903492	477.395152228972	447.96884178492	0	452.667007682938	-11.1989875719516	5.27226804347734e-21	1.23185452600144e-19	-	5	30098305	30104113	-	1434	-	-	-
ENSG00000155792	156.73368977856	149.695410777936	126.726658959871	22.9637488872038	25.7058928123293	22.4472404380243	144.385253172122	23.7056273791858	2.60511634769832	8.39679586413921e-21	1.95981571265444e-19	DEPTOR	8	119873717	120050918	+	2627	protein_coding	DEP domain containing MTOR interacting protein [Source:HGNC Symbol;Acc:HGNC:22953]	-
ENSG00000143127	35.0732732371602	51.6191071648055	52.7182901273065	259.031087447659	225.844629708322	370.867450715185	46.4702235097574	285.247722623722	-2.61439807308536	8.58669621406582e-21	2.00201775327526e-19	ITGA10	1	145891208	145910111	-	6242	protein_coding	integrin subunit alpha 10 [Source:HGNC Symbol;Acc:HGNC:6135]	-
ENSG00000158683	2.19207957732252	7.22667500307276	4.05525308671588	138.701043278711	105.577774050638	96.6207305810612	4.49133588903705	113.633182636804	-4.65072367849641	8.82791310229147e-21	2.05608255161509e-19	PKD1L1	7	47740202	47948491	-	10250	protein_coding	polycystin 1 like 1, transient receptor potential channel interacting [Source:HGNC Symbol;Acc:HGNC:18053]	-
ENSG00000137312	3444.85305576233	3059.98067272967	3264.47873480629	1394.35883243102	1445.03840309308	1584.97036831963	3256.4374877661	1474.78920128124	1.14286311040368	9.72784034880824e-21	2.26328940237901e-19	FLOT1	6	30727709	30742732	-	3185	protein_coding	flotillin 1 [Source:HGNC Symbol;Acc:HGNC:3757]	-
ENSG00000131747	1859.97952135815	1391.65112916316	2107.71779182058	5434.14153666792	5725.06955634591	5233.13492298637	1786.44948078063	5464.11533866673	-1.61289406122303	1.00888163942304e-20	2.3427891465163e-19	TOP2A	17	40388525	40417896	-	6374	protein_coding	DNA topoisomerase II alpha [Source:HGNC Symbol;Acc:HGNC:11989]	-
ENSG00000119630	280.586185897282	275.646032260061	287.922969156828	657.681768129518	764.750311166796	779.797613477454	281.385062438057	734.076564257923	-1.38316388201926	1.00908042483727e-20	2.3427891465163e-19	PGF	14	74941834	74955626	-	5804	protein_coding	placental growth factor [Source:HGNC Symbol;Acc:HGNC:8893]	-
ENSG00000144152	120.564376752738	302.48796798576	195.665961434041	11.0225994658578	10.0987436048436	20.4953064868918	206.239435390847	13.8722165191978	3.9007275069795	1.06080078472692e-20	2.46027617788296e-19	FBLN7	2	112138385	112188218	+	6580	protein_coding	fibulin 7 [Source:HGNC Symbol;Acc:HGNC:26740]	-
ENSG00000176225	555.692172851258	426.373825181293	514.003328741238	161.664792165915	150.563086472214	165.914385846267	498.689775591263	159.380754828132	1.64564525197927	1.06292428982492e-20	2.46260892510121e-19	RTTN	18	70003031	70205726	-	19104	protein_coding	rotatin [Source:HGNC Symbol;Acc:HGNC:18654]	-
ENSG00000100243	11797.7722851498	15562.1284280455	13552.6558158045	5468.12788502098	5453.32154661557	5666.46426013779	13637.5188429999	5529.30456392478	1.30244123977235	1.08118585821714e-20	2.50228655610275e-19	CYB5R3	22	42617840	42649392	-	5797	protein_coding	cytochrome b5 reductase 3 [Source:HGNC Symbol;Acc:HGNC:2873]	-
ENSG00000135916	1763.52801995596	1984.23847941512	1856.2921004442	4643.27002499262	4260.75173364358	5583.50706721466	1868.01953327176	4829.17627528362	-1.37015292080583	1.08425952738655e-20	2.50676706893051e-19	ITM2C	2	230864639	230879248	+	2569	protein_coding	integral membrane protein 2C [Source:HGNC Symbol;Acc:HGNC:6175]	-
ENSG00000214575	113.988138020771	111.49727147598	97.3260740811812	0.918549955488154	1.83613520088066	4.87983487783138	107.603827859311	2.54484001140006	5.4251536046597	1.15972839269916e-20	2.67843770192249e-19	CPEB1	15	82543201	82648861	-	8215	protein_coding	cytoplasmic polyadenylation element binding protein 1 [Source:HGNC Symbol;Acc:HGNC:21744]	-
ENSG00000103742	26.3049549278702	46.4571964483249	38.5249043238009	194.732590563489	192.79419609247	239.111909013737	37.095685233332	208.879565223232	-2.48898773324177	1.16995658640676e-20	2.69923072966493e-19	IGDCC4	15	65381484	65422947	-	7619	protein_coding	immunoglobulin superfamily DCC subclass member 4 [Source:HGNC Symbol;Acc:HGNC:13770]	-
ENSG00000174963	6.57623873196755	14.4533500061455	4.05525308671588	109.30744470309	123.939126059445	122.971838921351	8.36161394160965	118.739469894629	-3.82665487699072	1.21446125782883e-20	2.79897749934545e-19	ZIC4	3	147386046	147406860	-	8568	protein_coding	Zic family member 4 [Source:HGNC Symbol;Acc:HGNC:20393]	zf-C2H2
ENSG00000170275	6137.82281650304	6962.38517438896	6400.20318410934	2811.68141374924	2831.32047975798	3196.29184497955	6500.13705833378	2946.43124616226	1.14159697012112	1.2402216706647e-20	2.85536092682919e-19	CRTAP	3	33114014	33147773	+	6660	protein_coding	cartilage associated protein [Source:HGNC Symbol;Acc:HGNC:2379]	-
ENSG00000152284	122.756456330061	148.66302863464	107.464206797971	437.229778812361	392.932932988462	467.488181296246	126.294563920891	432.550297699023	-1.77598600773338	1.26565528766181e-20	2.9108750472915e-19	TCF7L1	2	85133392	85310387	+	4431	protein_coding	transcription factor 7 like 1 [Source:HGNC Symbol;Acc:HGNC:11640]	HMG
ENSG00000111186	2971.36386706067	4065.52088030008	3321.25227802031	1151.86164418215	1095.25464732532	1334.1468555991	3452.71234179369	1193.75438236885	1.53242057170798	1.47151652088625e-20	3.38080537066597e-19	WNT5B	12	1529891	1647212	+	4240	protein_coding	Wnt family member 5B [Source:HGNC Symbol;Acc:HGNC:16265]	-
ENSG00000172260	704.753584109189	653.497896706437	709.66929017528	292.098885845233	282.764820935622	264.487050378461	689.306923663635	279.783585719772	1.30043147448142	1.53903111038497e-20	3.53223671407417e-19	NEGR1	1	71395943	72282539	-	13208	protein_coding	neuronal growth regulator 1 [Source:HGNC Symbol;Acc:HGNC:17302]	-
ENSG00000171522	29.593074293854	43.3600500184366	29.4005848786902	173.605941587261	181.777384887186	224.472404380243	34.1179030636602	193.28524361823	-2.50031498208331	1.61953658695849e-20	3.71313731742524e-19	PTGER4	5	40679915	40693735	+	3544	protein_coding	prostaglandin E receptor 4 [Source:HGNC Symbol;Acc:HGNC:9596]	-
ENSG00000197977	26.3049549278702	22.7124071525144	32.4420246937271	157.072042388474	145.972748470013	185.433725357592	27.1531289247039	162.826172072026	-2.582159955896	1.86040739376873e-20	4.2609517782647e-19	ELOVL2	6	10980759	11044305	-	3988	protein_coding	ELOVL fatty acid elongase 2 [Source:HGNC Symbol;Acc:HGNC:14416]	-
ENSG00000139083	250.993111603428	233.318364384921	253.453317919743	608.080070533158	597.662007886656	651.945939678272	245.921597969364	619.229339366028	-1.33218806745	2.02587368774787e-20	4.63510643428338e-19	ETV6	12	11649674	11895377	+	7230	protein_coding	ETS variant transcription factor 6 [Source:HGNC Symbol;Acc:HGNC:3495]	ETS
ENSG00000122367	3.28811936598377	3.09714642988833	2.02762654335794	127.678443812853	97.3151656466751	118.092004043519	2.80429744641001	114.361871167683	-5.35619373373472	2.11898932229258e-20	4.84312154959258e-19	LDB3	10	86668449	86736068	+	6676	protein_coding	LIM domain binding 3 [Source:HGNC Symbol;Acc:HGNC:15710]	-
ENSG00000174348	384.709965820101	753.63896460616	508.934262382844	1.83709991097631	0	0	549.094397603035	0.612366636992103	9.78135547829487	2.28428430610449e-20	5.21550633330573e-19	PODN	1	53062052	53085501	+	4899	protein_coding	podocan [Source:HGNC Symbol;Acc:HGNC:23174]	-
ENSG00000223403	33.977233448499	39.2305214452521	23.3177052486163	202.999540162882	175.350911684103	282.054455938654	32.1751533807892	220.13496926188	-2.77532263114578	2.43106602737992e-20	5.54489418025485e-19	MEG9	14	101068283	101072937	+	4655	lncRNA	maternally expressed 9 [Source:HGNC Symbol;Acc:HGNC:43874]	-
ENSG00000138646	13.1524774639351	7.22667500307276	11.1519459884687	109.30744470309	115.676517655482	104.428466385591	10.5103661518255	109.804142914721	-3.38995131425572	2.44749924417966e-20	5.57660298314482e-19	HERC5	4	88457119	88506163	+	4764	protein_coding	HECT and RLD domain containing E3 ubiquitin protein ligase 5 [Source:HGNC Symbol;Acc:HGNC:24368]	-
ENSG00000115468	4.38415915464503	2.06476428659222	5.06906635839486	120.330044168948	95.4790304457945	99.5486315077601	3.8393299332107	105.119235374168	-4.77626097088746	2.47902847454813e-20	5.64260685740897e-19	EFHD1	2	232606057	232682780	+	2675	protein_coding	EF-hand domain family member D1 [Source:HGNC Symbol;Acc:HGNC:29556]	-
ENSG00000065717	83.2990239382556	111.49727147598	119.629966058119	7.34839964390523	1.83613520088066	2.92790092669883	104.808753824118	4.03747859049491	4.69302354655024	2.4823686729597e-20	5.64437863481125e-19	TLE2	19	2997639	3047635	-	4150	protein_coding	TLE family member 2, transcriptional corepressor [Source:HGNC Symbol;Acc:HGNC:11838]	-
ENSG00000110436	99.7396207681744	105.302978616203	82.1188750059967	6.42984968841708	6.42647320308232	3.9038679022651	95.7204914634581	5.58673026458817	4.09167125740902	2.57122724112237e-20	5.84039688697415e-19	SLC1A2	11	35251205	35420063	-	22800	protein_coding	solute carrier family 1 member 2 [Source:HGNC Symbol;Acc:HGNC:10940]	-
ENSG00000162722	0	0	0	373.849831883679	423.229163802993	389.410823250944	0	395.496606312538	-11.0042183021684	2.69005745121428e-20	6.10402016710652e-19	TRIM58	1	247857187	247880138	+	5170	protein_coding	tripartite motif containing 58 [Source:HGNC Symbol;Acc:HGNC:24150]	-
ENSG00000137177	2374.02218224028	2685.22595471318	2071.22051404014	987.441202149765	937.347020049578	899.841551472106	2376.82288366453	941.543257890483	1.33581909460938	2.75227525584954e-20	6.23877373581615e-19	KIF13A	6	17759183	17987635	-	11138	protein_coding	kinesin family member 13A [Source:HGNC Symbol;Acc:HGNC:14566]	-
ENSG00000138035	478.96938764497	380.949010876264	439.994959908673	1076.54054783212	1058.5319433077	1095.03494658536	433.304452809969	1076.70247924173	-1.31359585028535	2.82963736418984e-20	6.40754368398712e-19	PNPT1	2	55634061	55693863	-	5291	protein_coding	polyribonucleotide nucleotidyltransferase 1 [Source:HGNC Symbol;Acc:HGNC:23166]	-
ENSG00000113552	1328.40022385744	1279.12147554388	1237.86600472002	594.301821200836	597.662007886656	539.70973748815	1281.79590137378	577.224522191881	1.15059170115993	2.87320120585004e-20	6.49951151627248e-19	GNPDA1	5	141991749	142013041	-	3959	protein_coding	glucosamine-6-phosphate deaminase 1 [Source:HGNC Symbol;Acc:HGNC:4417]	-
ENSG00000197256	3999.44918882493	6027.04695256268	4193.13169166422	1388.84753269809	1153.09290615306	1505.91704329876	4739.87594435061	1349.2858273833	1.81276710423511	2.91307021245833e-20	6.58294112729172e-19	KANK2	19	11164267	11197791	-	7638	protein_coding	KN motif and ankyrin repeat domains 2 [Source:HGNC Symbol;Acc:HGNC:29300]	-
ENSG00000233521	70.1465464743205	57.8134000245821	63.8702361157752	226.881839005574	264.403468926815	240.087875989304	63.9433942048926	243.791061307231	-1.93206027718338	3.23573024257161e-20	7.30459471665781e-19	LINC01638	22	27221349	27225134	-	1271	lncRNA	long intergenic non-protein coding RNA 1638 [Source:HGNC Symbol;Acc:HGNC:52425]	-
ENSG00000118193	202.767360902333	201.314517942741	210.873160509226	507.958125384949	534.315343456273	520.190397976825	204.9850131181	520.821288939349	-1.34510709581608	3.25795752659718e-20	7.34724444048268e-19	KIF14	1	200551497	200620751	-	7294	protein_coding	kinesin family member 14 [Source:HGNC Symbol;Acc:HGNC:19181]	-
ENSG00000104047	1222.0843643573	804.225689627669	1133.44323773709	261.786737314124	332.3404713594	257.655281549497	1053.25109724069	283.927496741007	1.89082880694044	3.41103017494376e-20	7.68458362418567e-19	DTWD1	15	49621037	49656232	+	14996	protein_coding	DTW domain containing 1 [Source:HGNC Symbol;Acc:HGNC:30926]	-
ENSG00000105889	395.670363706714	198.217371512853	332.530753110703	52.3573474628248	48.6575828233376	40.9906129737836	308.806162776757	47.3351810866486	2.70414246587463	3.98735289159469e-20	8.9737840919822e-19	STEAP1B	7	22419444	22727613	-	6478	protein_coding	STEAP family member 1B [Source:HGNC Symbol;Acc:HGNC:41907]	-
ENSG00000287516	5.48019894330629	2.06476428659222	5.06906635839486	108.388894747602	107.413909251519	89.7889617520973	4.20467652943112	101.863921917073	-4.60469272535182	4.06090991273819e-20	9.13000286809802e-19	AL359764.2	1	241413716	241468661	+	10647	lncRNA	novel transcript	-
ENSG00000203867	3.28811936598377	3.09714642988833	2.02762654335794	103.796144970161	101.905503648877	126.875706823616	2.80429744641001	110.859118480885	-5.31083861446985	4.18082124811615e-20	9.39001371658951e-19	RBM20	10	110644336	110839468	+	8222	protein_coding	RNA binding motif protein 20 [Source:HGNC Symbol;Acc:HGNC:27424]	-
ENSG00000125864	23.0168355618864	8.25905714636887	5.06906635839486	160.746242210427	169.842506081461	142.491178432676	12.11498635555	157.693308908188	-3.71958806193215	4.21069646058648e-20	9.44748219104908e-19	BFSP1	20	17493905	17569220	-	3371	protein_coding	beaded filament structural protein 1 [Source:HGNC Symbol;Acc:HGNC:1040]	-
ENSG00000177570	48.2257507010953	40.2629035885483	39.5387175954799	207.592289940323	212.073615701717	171.770187699664	42.6757906283745	197.145364447235	-2.21041494374454	4.88093876301002e-20	1.09401550117395e-18	SAMD12	8	118189455	118622112	-	15378	protein_coding	sterile alpha motif domain containing 12 [Source:HGNC Symbol;Acc:HGNC:31750]	-
ENSG00000095015	59.1861485877079	44.3924321617327	55.7597299423434	255.356887625707	217.582021304359	209.832899746749	53.1127702305947	227.590602892271	-2.10086006554842	4.96203121974993e-20	1.11106131976372e-18	MAP3K1	5	56815549	56896152	+	7741	protein_coding	mitogen-activated protein kinase kinase kinase 1 [Source:HGNC Symbol;Acc:HGNC:6848]	-
ENSG00000105472	1996.98449494081	2001.78897585116	2262.83122238746	760.559363144191	791.374271579566	947.663933274853	2087.20156439314	833.19918933287	1.32520032784741	4.98271840492661e-20	1.11456075752028e-18	CLEC11A	19	50723364	50725718	+	1434	protein_coding	C-type lectin domain containing 11A [Source:HGNC Symbol;Acc:HGNC:10576]	-
ENSG00000141448	86.5871433042394	147.630646491344	99.3537006245392	460.193527699565	427.819501805194	466.51221432068	111.190496806707	451.50841460848	-2.02031711933712	5.00359623565072e-20	1.11719161542024e-18	GATA6	18	22169392	22202528	+	3996	protein_coding	GATA binding protein 6 [Source:HGNC Symbol;Acc:HGNC:4174]	zf-GATA
ENSG00000147872	3869.02045397424	2875.18426907966	3375.99819469097	1312.60788639257	1354.14971064949	1238.5020919936	3373.40097258163	1301.75322967855	1.37360121148129	5.00462090691133e-20	1.11719161542024e-18	PLIN2	9	19108375	19149290	-	5011	protein_coding	perilipin 2 [Source:HGNC Symbol;Acc:HGNC:248]	-
ENSG00000198597	186.326764072414	311.779407275425	230.135612671126	0.918549955488154	0.918067600440331	0.975966975566275	242.747261339655	0.93752817716492	8.0180080248078	5.13079577686737e-20	1.14419861692023e-18	ZNF536	19	30228290	30713538	+	8659	protein_coding	zinc finger protein 536 [Source:HGNC Symbol;Acc:HGNC:29025]	zf-C2H2
ENSG00000260604	2.19207957732252	6.19429285977665	6.08287963007383	109.30744470309	89.0525572427122	104.428466385591	4.823084022391	100.929489443798	-4.37280671474582	5.43554517987567e-20	1.21093394285339e-18	AL590004.3	6	3904920	3911979	-	7060	lncRNA	novel transcript	-
ENSG00000174332	72.338626051643	130.08015005531	121.657592601477	476.727426898352	444.34471861312	446.992874809354	108.025456236143	456.021673440275	-2.07524089725704	5.48023644672586e-20	1.21965706697688e-18	GLIS1	1	53506237	53738106	-	3113	protein_coding	GLIS family zinc finger 1 [Source:HGNC Symbol;Acc:HGNC:29525]	zf-C2H2
ENSG00000135750	138.101013371318	116.65918219246	130.781912046587	2.75564986646446	0.918067600440331	0.975966975566275	128.514035870122	1.54989481415702	6.36346361852979	5.73834913524009e-20	1.27581277998734e-18	KCNK1	1	233614106	233672514	+	3527	protein_coding	potassium two pore domain channel subfamily K member 1 [Source:HGNC Symbol;Acc:HGNC:6272]	-
ENSG00000117228	311.275299979797	308.682260845537	398.428615769836	962.640353351585	898.788180831084	1082.347375903	339.462058865057	981.258636695223	-1.53066406889051	6.00196828634666e-20	1.33307829892214e-18	GBP1	1	89052319	89065230	-	4862	protein_coding	guanylate binding protein 1 [Source:HGNC Symbol;Acc:HGNC:4182]	-
ENSG00000143228	257.569350335396	162.083996497489	290.964408971865	918.549955488154	1030.98991529449	894.961716594274	236.87258526825	948.167195792307	-2.00115210896462	6.40175097240057e-20	1.42044087789428e-18	NUF2	1	163266576	163355764	+	3362	protein_coding	NUF2 component of NDC80 kinetochore complex [Source:HGNC Symbol;Acc:HGNC:14621]	-
ENSG00000078401	67.954466896998	129.047767912014	110.505646613008	451.926578100172	433.327907407836	542.637638414849	102.502627140673	475.964041307619	-2.21268127117927	6.55599026036406e-20	1.45320053728975e-18	EDN1	6	12290361	12297194	+	2035	protein_coding	endothelin 1 [Source:HGNC Symbol;Acc:HGNC:3176]	-
ENSG00000109452	624.742679536917	601.878789541632	534.279594174818	222.289089228133	215.745886103478	178.601956528628	586.967021084455	205.545643953413	1.5127351634974	7.16753019594967e-20	1.58715771665687e-18	INPP4B	4	142023160	142847432	-	14153	protein_coding	inositol polyphosphate-4-phosphatase type II B [Source:HGNC Symbol;Acc:HGNC:6075]	-
ENSG00000170891	0	1.03238214329611	2.02762654335794	226.881839005574	247.878252118889	236.184008087039	1.02000289555135	236.981366403834	-7.82440370677577	7.83249685184167e-20	1.73266469012678e-18	CYTL1	4	5014586	5019458	-	989	protein_coding	cytokine like 1 [Source:HGNC Symbol;Acc:HGNC:24435]	-
ENSG00000106714	1.09603978866126	2.06476428659222	1.01381327167897	169.931741765308	152.399221673095	182.505824430893	1.39153911564415	168.278929289766	-6.91427019615668	8.10239489473076e-20	1.79057238430895e-18	CNTNAP3	9	39072767	39288315	-	9521	protein_coding	contactin associated protein like 3 [Source:HGNC Symbol;Acc:HGNC:13834]	-
ENSG00000142627	272.913907376653	551.292064520122	337.599819469097	1823.32166164399	1669.96496520096	2254.4837135581	387.268597121958	1915.92344680101	-2.30614729766015	8.45400642157429e-20	1.86640404295137e-18	EPHA2	1	16124337	16156069	-	4141	protein_coding	EPH receptor A2 [Source:HGNC Symbol;Acc:HGNC:3386]	-
ENSG00000162849	198.383201747688	329.329903711459	168.293003098709	35.823448264038	21.1155548101276	24.3991743891569	232.002036185952	27.1127258211075	3.09621124913088	8.97069496474836e-20	1.9784917132963e-18	KIF26B	1	245154985	245709432	+	14404	protein_coding	kinesin family member 26B [Source:HGNC Symbol;Acc:HGNC:25484]	-
ENSG00000186193	94.2594218248682	94.979157183242	93.2708209944654	302.202935355603	279.092550533861	311.333465205642	94.1698000008585	297.542983698368	-1.65958870940869	9.00149946145233e-20	1.98330037634179e-18	SAPCD2	9	137062127	137070557	-	3814	protein_coding	suppressor APC domain containing 2 [Source:HGNC Symbol;Acc:HGNC:28055]	-
ENSG00000054598	65.7623873196755	76.3962786039121	64.8840493874542	266.379487091565	245.124049317568	236.184008087039	69.0142384370139	249.229181498724	-1.85238825122042	9.17552488456936e-20	2.01962377404312e-18	FOXC1	6	1609915	1613897	+	3983	protein_coding	forkhead box C1 [Source:HGNC Symbol;Acc:HGNC:3800]	Fork_head
ENSG00000101017	104.123779922819	123.885857195533	99.3537006245392	5.51129973292892	1.83613520088066	11.7116037067953	109.121112580964	6.35301288020163	4.11938462963003	1.12920960498812e-19	2.48302147971091e-18	CD40	20	46118278	46129863	+	2521	protein_coding	CD40 molecule [Source:HGNC Symbol;Acc:HGNC:11919]	-
ENSG00000112186	552.404053485274	550.259682376826	570.776871955261	1193.19639217911	1192.56981297199	1150.66506419264	557.81353593912	1178.81042311458	-1.07945078067943	1.14813916616383e-19	2.52212863889209e-18	CAP2	6	17393505	17557790	+	3346	protein_coding	cyclase associated actin cytoskeleton regulatory protein 2 [Source:HGNC Symbol;Acc:HGNC:20039]	-
ENSG00000149582	59.1861485877079	93.9467750399459	74.0083688325649	295.773085667186	285.519023736943	332.8047386681	75.7137641534062	304.69894935741	-2.00639930156703	1.19703041953288e-19	2.62690948541513e-18	TMEM25	11	118531041	118547280	+	5529	protein_coding	transmembrane protein 25 [Source:HGNC Symbol;Acc:HGNC:25890]	-
ENSG00000185010	235.64855456217	144.533500061455	161.196310196956	19.2895490652512	31.2142984149713	23.4232074135906	180.459454940194	24.642351631271	2.87079490960192	1.20851232427343e-19	2.6494678647479e-18	F8	X	154835788	155026940	-	10956	protein_coding	coagulation factor VIII [Source:HGNC Symbol;Acc:HGNC:3546]	-
ENSG00000003400	95.3554616135294	94.979157183242	82.1188750059967	6.42984968841708	7.34454080352265	4.87983487783138	90.8178312675894	6.21807512325703	3.86329738665538	1.22638563999121e-19	2.68597960297478e-18	CASP10	2	201182898	201229406	+	7581	protein_coding	caspase 10 [Source:HGNC Symbol;Acc:HGNC:1500]	-
ENSG00000154127	732.15457882572	873.395293228508	778.60859264945	1908.74680750438	1973.84534094671	1723.55767885004	794.719488234559	1868.71660910038	-1.23341629378689	1.26393751304718e-19	2.76547519612398e-18	UBASH3B	11	122655722	122814473	+	8964	protein_coding	ubiquitin associated and SH3 domain containing B [Source:HGNC Symbol;Acc:HGNC:29884]	-
ENSG00000121005	0	0	3.04143981503691	246.171388070825	212.073615701717	240.087875989304	1.01381327167897	232.777626587282	-7.798833070322	1.31205728333531e-19	2.8679125122745e-18	CRISPLD1	8	74984505	75034558	+	4553	protein_coding	cysteine rich secretory protein LCCL domain containing 1 [Source:HGNC Symbol;Acc:HGNC:18206]	-
ENSG00000167105	5.48019894330629	12.3885857195533	4.05525308671588	104.71469492565	138.62820766649	99.5486315077601	7.30801258319183	114.2971780333	-3.96536559478655	1.31516299827363e-19	2.8718519663987e-18	TMEM92	17	50271406	50281485	+	3062	protein_coding	transmembrane protein 92 [Source:HGNC Symbol;Acc:HGNC:26579]	-
ENSG00000144115	324.427777443732	324.167992994978	284.881529341791	0	0	0	311.159099926834	0	10.8176309361943	1.34488716258424e-19	2.9338513716058e-18	THNSL2	2	88170295	88186636	+	6431	protein_coding	threonine synthase like 2 [Source:HGNC Symbol;Acc:HGNC:25602]	-
ENSG00000206053	788.052608047444	788.739957478227	802.940111169745	1731.46666609517	1639.66873438643	1578.13859949067	793.244225565139	1649.75799999076	-1.0564559300657	1.44741271388421e-19	3.1543861844719e-18	JPT2	16	1678256	1702280	+	4768	protein_coding	Jupiter microtubule associated homolog 2 [Source:HGNC Symbol;Acc:HGNC:14137]	-
ENSG00000198353	199.479241536349	202.346900086037	222.025106497695	57.8686471957537	53.2479208255392	53.6781836561451	207.950416040027	54.9315838924794	1.92057521694599	1.65465810822843e-19	3.60247846824081e-18	HOXC4	12	54016931	54056030	+	2767	protein_coding	homeobox C4 [Source:HGNC Symbol;Acc:HGNC:5126]	Homeobox
ENSG00000102935	25.2089151392089	33.0362285854755	25.3453317919743	155.234942477498	139.54627526693	160.058583992869	27.8634918388862	151.613267245766	-2.442603968819	1.6979349312562e-19	3.69305037910839e-18	ZNF423	16	49487524	49857919	-	8997	protein_coding	zinc finger protein 423 [Source:HGNC Symbol;Acc:HGNC:16762]	zf-C2H2
ENSG00000169926	1328.40022385744	2005.91850442434	1315.9296266393	430.799929123944	419.556893401231	482.12768592974	1550.0827849737	444.161502818305	1.80343904546938	1.83343206162748e-19	3.98382727947122e-18	KLF13	15	31326835	31435665	+	9429	protein_coding	Kruppel like factor 13 [Source:HGNC Symbol;Acc:HGNC:13672]	zf-C2H2
ENSG00000178498	311.275299979797	399.531889455594	334.558379654061	112.063094569555	100.069368447996	87.8370278009648	348.455189696484	99.9898302728386	1.80040090381457	1.97247798386855e-19	4.28173472104194e-18	DTX3	12	57604622	57609804	+	4087	protein_coding	deltex E3 ubiquitin ligase 3 [Source:HGNC Symbol;Acc:HGNC:24457]	-
ENSG00000099250	5046.16718699643	9189.23345747867	6391.07886466423	1428.34518078408	1271.52362660986	1907.0394702565	6875.49316971311	1535.63609255015	2.16275759285017	2.03714511963205e-19	4.41775771858788e-18	NRP1	10	33177492	33336262	-	11522	protein_coding	neuropilin 1 [Source:HGNC Symbol;Acc:HGNC:8004]	-
ENSG00000120306	1634.19532489394	1035.479289726	1313.90200009595	390.383731082465	393.851000588902	424.54563437133	1327.85887157196	402.926788680899	1.72043707078939	2.10680251550539e-19	4.56432446648283e-18	CYSTM1	5	140175156	140282052	+	1857	protein_coding	cysteine rich transmembrane module containing 1 [Source:HGNC Symbol;Acc:HGNC:30239]	-
ENSG00000165288	141.389132737302	152.792557207824	145.989111121772	383.03533143856	407.622014595507	425.521601346896	146.723600355633	405.392982460321	-1.46568351334303	2.11822830919034e-19	4.58457017056885e-18	BRWD3	X	80669503	80809877	-	14234	protein_coding	bromodomain and WD repeat domain containing 3 [Source:HGNC Symbol;Acc:HGNC:17342]	-
ENSG00000105612	883.408069660974	1223.37283980589	1069.57300162131	293.017435800721	249.71438731977	368.915516764052	1058.78463702939	303.882446628181	1.80165245520296	2.1930295810118e-19	4.74180772899243e-18	DNASE2	19	12875209	12881466	-	2389	protein_coding	deoxyribonuclease 2, lysosomal [Source:HGNC Symbol;Acc:HGNC:2960]	-
ENSG00000144645	18.6326764072414	25.8095535824027	18.2486388902215	127.678443812853	132.201734463408	134.683442628146	20.8969562932885	131.521206968136	-2.65262044257322	2.270274017625e-19	4.90401445395409e-18	OSBPL10	3	31657890	32077580	-	12093	protein_coding	oxysterol binding protein like 10 [Source:HGNC Symbol;Acc:HGNC:16395]	-
ENSG00000087076	504.178302784179	481.090078775987	414.649628116699	168.094641854332	152.399221673095	169.818253748532	466.639336558955	163.43737242532	1.51347354271088	2.28537425684498e-19	4.93179735563815e-18	HSD17B14	19	48813018	48836510	-	1112	protein_coding	hydroxysteroid 17-beta dehydrogenase 14 [Source:HGNC Symbol;Acc:HGNC:23238]	-
ENSG00000178999	118.372297175416	131.112532198606	195.665961434041	546.537223515452	540.741816659355	605.099524851091	148.383596936021	564.126188341966	-1.92486665602858	2.28774149821345e-19	4.9320751888588e-18	AURKB	17	8204733	8210600	-	2241	protein_coding	aurora kinase B [Source:HGNC Symbol;Acc:HGNC:11390]	-
ENSG00000143924	518.426820036775	546.130153803642	486.630370405906	1144.51324453824	1144.83029774909	1102.84268238989	517.062448082108	1130.72874155907	-1.12899715343422	2.49457922801374e-19	5.37273354162528e-18	EML4	2	42169353	42332548	+	8354	protein_coding	EMAP like 4 [Source:HGNC Symbol;Acc:HGNC:1316]	-
ENSG00000115935	986.435809795132	1251.24715767488	1098.9735865	455.600777922124	429.655637006075	446.992874809354	1112.21885132334	444.083096579184	1.32476471729176	2.54313777568828e-19	5.47034278552002e-18	WIPF1	2	174559572	174682916	-	9121	protein_coding	WAS/WASL interacting protein family member 1 [Source:HGNC Symbol;Acc:HGNC:12736]	-
ENSG00000047230	213.727758788945	203.379282229333	208.845533965868	515.306525028854	515.035923847026	512.382662172294	208.650858328049	514.241703682725	-1.30157931969331	2.54486513645805e-19	5.47034278552002e-18	CTPS2	X	16587999	16712936	-	5531	protein_coding	CTP synthase 2 [Source:HGNC Symbol;Acc:HGNC:2520]	-
ENSG00000163629	1607.89036996607	1622.90472926148	1402.10375473202	710.039115592343	694.977173533331	690.984618700923	1544.29961798652	698.666969275532	1.14412155158178	2.97250901493004e-19	6.3833617081826e-18	PTPN13	4	86594315	86815171	+	9496	protein_coding	protein tyrosine phosphatase non-receptor type 13 [Source:HGNC Symbol;Acc:HGNC:9646]	-
ENSG00000159069	3061.23912973089	2991.84345127212	3342.54235672557	1531.22277579875	1466.15395790321	1578.13859949067	3131.87497924286	1525.17177773088	1.03816280677511	3.01366873970872e-19	6.46544920564774e-18	FBXW5	9	136940435	136944738	-	3294	protein_coding	F-box and WD repeat domain containing 5 [Source:HGNC Symbol;Acc:HGNC:13613]	-
ENSG00000137273	309.083220402475	346.880400147493	322.392620393913	93.6920954597917	95.4790304457945	117.116037067953	326.118746981293	102.09572099118	1.67708830545813	3.10407636673217e-19	6.65292943465077e-18	FOXF2	6	1389576	1395603	+	2451	protein_coding	forkhead box F2 [Source:HGNC Symbol;Acc:HGNC:3810]	Fork_head
ENSG00000115738	6335.10997846207	3802.26343375957	5224.17978896174	1614.81082174817	1513.89347312611	1495.18140656753	5120.51773372779	1541.29523381394	1.73207473084919	3.13587767585064e-19	6.71455712653229e-18	ID2	2	8678845	8684461	+	2213	protein_coding	inhibitor of DNA binding 2 [Source:HGNC Symbol;Acc:HGNC:5361]	bHLH
ENSG00000182481	1651.73196151252	1554.76750780394	2085.41389984364	4341.06708963702	4583.91152899857	4458.21714438674	1763.97112305337	4461.06525434078	-1.33843713683841	3.18321515196439e-19	6.80929897507101e-18	KPNA2	17	68035708	68046854	+	2963	protein_coding	karyopherin subunit alpha 2 [Source:HGNC Symbol;Acc:HGNC:6395]	-
ENSG00000122644	274.009947165314	214.735485805591	273.729583353322	672.378567417329	750.061229559751	678.297048018561	254.158338774742	700.245614998547	-1.46252570262806	3.20294620683083e-19	6.84486069593634e-18	ARL4A	7	12686856	12690958	+	3585	protein_coding	ADP ribosylation factor like GTPase 4A [Source:HGNC Symbol;Acc:HGNC:695]	-
ENSG00000171552	1619.94680764134	1866.54691507937	1620.073608143	769.744862699073	791.374271579566	751.494571186032	1702.1891102879	770.87123515489	1.14280777213525	3.32428392717408e-19	7.09728176040954e-18	BCL2L1	20	31664452	31723989	-	3314	protein_coding	BCL2 like 1 [Source:HGNC Symbol;Acc:HGNC:992]	-
ENSG00000166165	834.086279171217	929.143928966498	910.404317967716	404.161980414788	345.193417765565	368.915516764052	891.21150870181	372.756971648135	1.25766189018392	4.02888355378201e-19	8.59326150440263e-18	CKB	14	103519667	103522833	-	2383	protein_coding	creatine kinase B [Source:HGNC Symbol;Acc:HGNC:1991]	-
ENSG00000153250	3003.14902093185	3046.55970486682	2777.84836440038	1410.8927316298	1460.64555230057	1509.82091120103	2942.51903006635	1460.4530650438	1.01066149932799	4.03338909406199e-19	8.59455144192146e-18	RBMS1	2	160272151	160493807	-	11778	protein_coding	RNA binding motif single stranded interacting protein 1 [Source:HGNC Symbol;Acc:HGNC:9907]	-
ENSG00000165424	1395.25865096578	1919.19840438747	1530.85804023525	612.672820310599	524.216599851429	583.628251388633	1615.10503186283	573.505890516887	1.49390674285003	4.13985981627773e-19	8.81290157797557e-18	ZCCHC24	10	79382325	79445624	-	5048	protein_coding	zinc finger CCHC-type containing 24 [Source:HGNC Symbol;Acc:HGNC:26911]	-
ENSG00000075643	163.309928510527	179.634492933523	126.726658959871	20.2080990207394	28.4600956136503	12.6875706823616	156.557026801307	20.4519217722504	2.93080356494237	4.28688243422844e-19	9.11707342406903e-18	MOCOS	18	36187497	36272157	+	6303	protein_coding	molybdenum cofactor sulfurase [Source:HGNC Symbol;Acc:HGNC:18234]	-
ENSG00000262003	232.360435196187	104.270596472907	185.527828717252	0.918549955488154	1.83613520088066	0.975966975566275	174.052953462115	1.24355071064503	7.12255882741338	4.47774933945732e-19	9.51381400156829e-18	AC087392.1	17	909632	911212	+	820	lncRNA	novel transcript, antisense to NXN	-
ENSG00000271605	110.700018654787	100.141067899723	114.560899699724	0	0.918067600440331	4.87983487783138	108.467328751411	1.9326341594239	5.85086003072864	4.55898318087018e-19	9.67707865357541e-18	MILR1	17	64449037	64468643	+	1816	protein_coding	mast cell immunoglobulin like receptor 1 [Source:HGNC Symbol;Acc:HGNC:27570]	-
ENSG00000005471	84.3950637269168	123.885857195533	80.0912484626387	6.42984968841708	4.59033800220166	3.9038679022651	96.1240564616962	4.97468519762795	4.26791668788469	4.70994071676969e-19	9.98788487127879e-18	ABCB4	7	87401697	87480435	-	7727	protein_coding	ATP binding cassette subfamily B member 4 [Source:HGNC Symbol;Acc:HGNC:45]	-
ENSG00000090889	245.512912660122	251.901242964251	302.116354960333	674.215667328305	694.977173533331	784.677448355285	266.510170194902	717.956763072307	-1.42881688662388	4.78055306527051e-19	1.0127877469914e-17	KIF4A	X	70290104	70420886	+	4573	protein_coding	kinesin family member 4A [Source:HGNC Symbol;Acc:HGNC:13339]	-
ENSG00000234975	286.066384840588	215.767867948887	213.914600324263	44.0903978634314	61.5105292295022	38.0627120470847	238.582951037913	47.8878797133394	2.31393482589846	5.33017711998561e-19	1.12814402002539e-17	FTH1P2	1	228687415	228687826	+	412	processed_pseudogene	ferritin heavy chain 1 pseudogene 2 [Source:HGNC Symbol;Acc:HGNC:3989]	-
ENSG00000168234	400.054522861359	333.459432284643	378.152350336256	131.352643634806	119.348788057243	104.428466385591	370.555435160753	118.376632692547	1.64502556607477	5.59929163553638e-19	1.18396538009379e-17	TTC39C	18	23992773	24135610	+	7188	protein_coding	tetratricopeptide repeat domain 39C [Source:HGNC Symbol;Acc:HGNC:26595]	-
ENSG00000154134	90.9713024588844	97.0439214698343	95.2984475378233	311.388434910484	271.748009730338	328.900870765835	94.4378904888473	304.012438468886	-1.68592929555209	6.3443662601584e-19	1.34022456193739e-17	ROBO3	11	124865432	124881471	+	6981	protein_coding	roundabout guidance receptor 3 [Source:HGNC Symbol;Acc:HGNC:13433]	-
ENSG00000143878	1144.26553936235	1344.16155057153	1244.96269762178	2661.95777100467	2943.3247270117	2623.39923032215	1244.46326251855	2742.89390944617	-1.14005033936017	6.72843230693373e-19	1.41999568025547e-17	RHOB	2	20447074	20449440	+	2367	protein_coding	ras homolog family member B [Source:HGNC Symbol;Acc:HGNC:668]	-
ENSG00000237438	89.8752626702231	101.173450043019	101.381327167897	1.83709991097631	0	5.85580185339765	97.4766799603797	2.56430058812465	5.28118162575608	6.76821624238962e-19	1.42702496142173e-17	CECR7	22	17036570	17060825	+	4453	transcribed_unprocessed_pseudogene	cat eye syndrome chromosome region, candidate 7 [Source:HGNC Symbol;Acc:HGNC:1845]	-
ENSG00000143891	491.025825320243	432.56811804107	388.290483053046	146.049442922616	142.300478068251	158.106650041737	437.294808804786	148.818857010868	1.55499086764058	6.79625791407543e-19	1.43156740555281e-17	GALM	2	38666081	38741237	+	2616	protein_coding	galactose mutarotase [Source:HGNC Symbol;Acc:HGNC:24063]	-
ENSG00000183496	167.694087665172	279.775560833246	223.038919769374	790.8715116753	753.733499961512	742.710868405935	223.502856089264	762.438626680916	-1.769246832214	7.21079902812601e-19	1.51743586424738e-17	MEX3B	15	82041778	82046119	-	4342	protein_coding	mex-3 RNA binding family member B [Source:HGNC Symbol;Acc:HGNC:25297]	-
ENSG00000124191	167.694087665172	235.383128671513	187.55545526061	1.83709991097631	0.918067600440331	0	196.877557199098	0.918389170472213	7.71696786974643	7.35183948255434e-19	1.54564006983893e-17	TOX2	20	43914852	44069616	+	3235	protein_coding	TOX high mobility group box family member 2 [Source:HGNC Symbol;Acc:HGNC:16095]	HMG
ENSG00000121064	1283.46259252233	1733.36961859417	1482.19500319466	406.917630281252	406.703946995067	566.06084582844	1499.67573810372	459.89414103492	1.70589576987991	7.36330060527731e-19	1.54657390120186e-17	SCPEP1	17	56978129	57006768	+	3829	protein_coding	serine carboxypeptidase 1 [Source:HGNC Symbol;Acc:HGNC:29507]	-
ENSG00000116191	1366.76161646059	1355.51775414779	1296.6671744774	541.944473738011	646.319590709993	603.147590899958	1339.64884836193	597.137218449321	1.16569795131561	7.42098719915674e-19	1.55720581865734e-17	RALGPS2	1	178725147	178921841	+	9178	protein_coding	Ral GEF with PH domain and SH3 binding motif 2 [Source:HGNC Symbol;Acc:HGNC:30279]	-
ENSG00000106571	644.47139573282	791.837103908116	613.357029365778	236.985888515944	204.729074898194	253.751413647232	683.221843002238	231.822125687123	1.5598743020628	7.42998285917866e-19	1.5576100127144e-17	GLI3	7	41960949	42237870	-	11101	protein_coding	GLI family zinc finger 3 [Source:HGNC Symbol;Acc:HGNC:4319]	zf-C2H2
ENSG00000111907	27.4009947165314	21.6800250092183	34.469651237085	198.406790385441	155.153424474416	145.419079359375	27.8502236542783	166.326431406411	-2.57747807881066	7.45840658598435e-19	1.56208243639727e-17	TPD52L1	6	125119049	125264407	+	7595	protein_coding	TPD52 like 1 [Source:HGNC Symbol;Acc:HGNC:12006]	-
ENSG00000139970	5.48019894330629	7.22667500307276	8.11050617343177	95.529195370768	113.840382454601	82.9571929231334	6.93912670660361	97.4422569161675	-3.80686976956277	7.6414457510175e-19	1.5988981408563e-17	RTN1	14	59595976	59870776	-	6019	protein_coding	reticulon 1 [Source:HGNC Symbol;Acc:HGNC:10467]	-
ENSG00000227097	583.093167567789	244.674567961178	349.765578729245	2008.86875265259	2181.32861864623	1975.35715854614	392.511104752737	2055.18484328165	-2.38922729536594	7.76744705118196e-19	1.62372069144869e-17	RPS28P7	11	82689559	82689768	+	210	processed_pseudogene	ribosomal protein S28 pseudogene 7 [Source:HGNC Symbol;Acc:HGNC:35787]	-
ENSG00000076382	359.501050680893	307.649878702241	448.105466082105	1026.93885023576	1071.38488971387	1161.40070092387	371.752131821746	1086.5748136245	-1.54695717027653	7.86962391740669e-19	1.64352060447604e-17	SPAG5	17	28577565	28599025	-	5218	protein_coding	sperm associated antigen 5 [Source:HGNC Symbol;Acc:HGNC:13452]	-
ENSG00000185585	10.9603978866126	10.3238214329611	12.1657592601477	127.678443812853	89.9706248431525	174.698088626363	11.1499928599071	130.78238576079	-3.5503083024065	7.91905316885582e-19	1.6522774476269e-17	OLFML2A	9	124777133	124814885	+	6771	protein_coding	olfactomedin like 2A [Source:HGNC Symbol;Acc:HGNC:27270]	-
ENSG00000164111	30962.0279898919	30593.6124344369	29914.5882074314	17158.5131685187	16895.1980509034	16956.4502334885	30490.0762105867	17003.3871509702	0.842513605813692	8.16906773242018e-19	1.7028294167305e-17	ANXA5	4	121667946	121696995	-	2925	protein_coding	annexin A5 [Source:HGNC Symbol;Acc:HGNC:543]	-
ENSG00000144455	1098.23186823858	1372.03586844053	1304.77768065084	468.460477298958	392.014865388022	510.430728221162	1258.34847244332	456.968690302714	1.46189186930165	8.63775535517058e-19	1.79882479905929e-17	SUMF1	3	3700814	4467273	-	6944	protein_coding	sulfatase modifying factor 1 [Source:HGNC Symbol;Acc:HGNC:20376]	-
ENSG00000286039	109.603978866126	98.0763036131304	76.0359953759228	2.75564986646446	8.26260840396298	3.9038679022651	94.572092618393	4.97404205756418	4.24328910566266	8.81251413976329e-19	1.83348559057039e-17	AC093849.2	4	173509633	173511764	+	1643	lncRNA	novel transcript	-
ENSG00000163235	131.524774639351	126.983003625421	190.596895075647	0	0	3.9038679022651	149.70155778014	1.30128930075503	6.90126074502365	9.27597834798205e-19	1.9280908579348e-17	TGFA	2	70447284	70554193	-	4917	protein_coding	transforming growth factor alpha [Source:HGNC Symbol;Acc:HGNC:11765]	-
ENSG00000091039	5571.17024576517	4565.19383765539	4608.7951330526	2001.52035300869	2224.47779586692	1841.64968289356	4915.05307215772	2022.54927725639	1.28088824971843	9.38876309285795e-19	1.94969479005598e-17	OSBPL8	12	76351797	76559809	-	9198	protein_coding	oxysterol binding protein like 8 [Source:HGNC Symbol;Acc:HGNC:16396]	-
ENSG00000182580	78.9148647836106	178.602110790227	101.381327167897	6.42984968841708	2.75420280132099	1.95193395113255	119.632767580578	3.71199548029021	5.00122431215232	9.4398486192762e-19	1.95845748237771e-17	EPHB3	3	184561785	184582408	+	4530	protein_coding	EPH receptor B3 [Source:HGNC Symbol;Acc:HGNC:3394]	-
ENSG00000197006	7025.61504531866	4588.93862695121	5850.71639085934	1957.42995514526	2094.1121966044	1805.53890479761	5821.75668770974	1952.36035218242	1.57614102450928	9.52803670504269e-19	1.97489400491256e-17	METTL9	16	21597218	21657473	+	6953	protein_coding	methyltransferase like 9 [Source:HGNC Symbol;Acc:HGNC:24586]	-
ENSG00000167693	1231.94872245525	1475.27408277014	1400.07612818866	563.071122714238	622.449833098545	592.411954168729	1369.09964447135	592.644303327171	1.20816860213923	9.96216256610753e-19	2.06293541183315e-17	NXN	17	799310	979776	-	5889	protein_coding	nucleoredoxin [Source:HGNC Symbol;Acc:HGNC:18008]	-
ENSG00000136869	861.487273887749	631.817871697219	713.724543261996	1869.24915941839	1938.95877212998	1826.0342112845	735.676562948988	1878.08071427762	-1.35257067647681	1.0096317521096e-18	2.08875271307331e-17	TLR4	9	117704175	117724735	+	13277	protein_coding	toll like receptor 4 [Source:HGNC Symbol;Acc:HGNC:11850]	-
ENSG00000052802	2458.4172459672	2269.17595096485	2292.23180726615	1212.48594124436	1137.48575694557	1125.28992282792	2339.94166806607	1158.42054033928	1.01416422016306	1.04134694231574e-18	2.15234495122351e-17	MSMO1	4	165327667	165343164	+	2852	protein_coding	methylsterol monooxygenase 1 [Source:HGNC Symbol;Acc:HGNC:10545]	-
ENSG00000188042	1130.01702210976	1418.49306488885	1080.72494760978	3036.72615284384	3099.39621908656	2858.60727143362	1209.74501153613	2998.24321445467	-1.30938791086948	1.04794033668267e-18	2.16394277770659e-17	ARL4C	2	234493041	234497081	-	4041	protein_coding	ADP ribosylation factor like GTPase 4C [Source:HGNC Symbol;Acc:HGNC:698]	-
ENSG00000120093	667.488231294706	963.21253969527	814.092057158214	222.289089228133	250.63245492021	284.982356865352	814.930942716063	252.634633671232	1.69039876894509	1.09124548612015e-18	2.25125578611285e-17	HOXB3	17	48548870	48604912	-	7456	protein_coding	homeobox B3 [Source:HGNC Symbol;Acc:HGNC:5114]	Homeobox
ENSG00000106819	119.468336964077	77.4286607472082	125.712845688192	3.67419982195262	2.75420280132099	0	107.536614466493	2.14280087442454	5.62438500196123	1.10906887063263e-18	2.2856086145083e-17	ASPN	9	92456205	92482506	-	2470	protein_coding	asporin [Source:HGNC Symbol;Acc:HGNC:14872]	-
ENSG00000157227	21071.3649370127	39328.5977488653	28929.1617073594	6616.31532938117	5649.7880131098	8444.06627259941	29776.3747977458	6903.38987169679	2.1088196136338	1.10997195911763e-18	2.2856086145083e-17	MMP14	14	22836560	22849027	+	4458	protein_coding	matrix metallopeptidase 14 [Source:HGNC Symbol;Acc:HGNC:7160]	-
ENSG00000090238	823.125881284605	720.602736020684	770.498086476018	294.854535711697	319.487524953235	341.588441448196	771.408901260436	318.643500704376	1.27575751356288	1.13130442523887e-18	2.32736044829954e-17	YPEL3	16	30092314	30096915	-	3181	protein_coding	yippee like 3 [Source:HGNC Symbol;Acc:HGNC:18327]	-
ENSG00000169607	322.23569786641	202.346900086037	311.240674405444	940.59515441987	1013.54663088613	881.298178936346	278.60775745263	945.146654747447	-1.76281828329404	1.16567123141621e-18	2.39582408971953e-17	CKAP2L	2	112736349	112764664	-	5464	protein_coding	cytoskeleton associated protein 2 like [Source:HGNC Symbol;Acc:HGNC:26877]	-
ENSG00000187091	415.399079902617	571.939707386044	515.017142012917	161.664792165915	160.661830077058	168.842286772966	500.785309767193	163.72296967198	1.61362661335717	1.18179001727968e-18	2.42668960398165e-17	PLCD1	3	38007496	38029762	-	4314	protein_coding	phospholipase C delta 1 [Source:HGNC Symbol;Acc:HGNC:9060]	-
ENSG00000149218	1337.16854216673	1605.35423282545	1362.56503713654	587.871971512418	618.777562696783	642.186269922609	1435.02927070957	616.27860137727	1.21964222801997	1.28657218368414e-18	2.63938965764549e-17	ENDOD1	11	95089846	95132645	+	4651	protein_coding	endonuclease domain containing 1 [Source:HGNC Symbol;Acc:HGNC:29129]	-
ENSG00000138669	152.349530623915	143.501117918159	100.367513896218	10.1040495103697	18.3613520088066	18.5433725357592	132.072720812764	15.6695913516452	3.07724519005941	1.3280545154242e-18	2.72195582682245e-17	PRKG2	4	81087370	81215117	-	5116	protein_coding	protein kinase cGMP-dependent 2 [Source:HGNC Symbol;Acc:HGNC:9416]	-
ENSG00000165912	267.433708433347	262.225064397212	213.914600324263	661.355967951471	615.105292295022	696.84042055432	247.857791051607	657.767226933604	-1.40865595449431	1.40851888038862e-18	2.88419112375488e-17	PACSIN3	11	47177522	47186443	-	2755	protein_coding	protein kinase C and casein kinase substrate in neurons 3 [Source:HGNC Symbol;Acc:HGNC:8572]	-
ENSG00000105246	3.28811936598377	3.09714642988833	3.04143981503691	84.5065959049102	99.1513008475558	96.6207305810612	3.14223520363634	93.4262091111757	-4.89519244498455	1.42340915816354e-18	2.91197530007588e-17	EBI3	19	4229523	4237528	+	1256	protein_coding	Epstein-Barr virus induced 3 [Source:HGNC Symbol;Acc:HGNC:3129]	-
ENSG00000092445	460.336711237728	728.861793167053	542.39010034825	163.501892076891	138.62820766649	164.938418870701	577.196201584344	155.689506204694	1.89100350621277	1.50084828771941e-18	3.06755012275712e-17	TYRO3	15	41557675	41583589	+	10770	protein_coding	TYRO3 protein tyrosine kinase [Source:HGNC Symbol;Acc:HGNC:12446]	-
ENSG00000182218	276.202026742637	460.442435910065	343.682699099171	71.646896528076	79.8718812383088	91.7408957032299	360.109053917291	81.0865578232049	2.15231544943545	1.51370507319599e-18	3.09096050766702e-17	HHIPL1	14	99645110	99680569	+	7836	protein_coding	HHIP like 1 [Source:HGNC Symbol;Acc:HGNC:19710]	-
ENSG00000138600	1585.96957419284	1547.54083280087	1640.34987357658	777.093262342978	798.718812383088	809.076622744442	1591.28676019009	794.962899156836	1.00132428694467	1.51692245624646e-18	3.09466226652576e-17	SPPL2A	15	50702266	50765709	-	8045	protein_coding	signal peptide peptidase like 2A [Source:HGNC Symbol;Acc:HGNC:30227]	-
ENSG00000134259	223.592116886897	203.379282229333	211.886973780905	513.469425117878	513.199788646145	544.589572365982	212.952790965712	523.752928710002	-1.29862824757691	1.55652510940233e-18	3.17251782936738e-17	NGF	1	115285917	115338249	-	1061	protein_coding	nerve growth factor [Source:HGNC Symbol;Acc:HGNC:7808]	-
ENSG00000077585	352.924811948925	353.074693007269	333.544566382382	124.922793946389	130.365599262527	123.947805896917	346.514690446192	126.412066368611	1.45443983635588	1.72061409779332e-18	3.50372369839928e-17	GPR137B	1	236142505	236221865	+	2307	protein_coding	G protein-coupled receptor 137B [Source:HGNC Symbol;Acc:HGNC:11862]	-
ENSG00000149591	12611.0338083364	10180.3203150429	12698.0112277791	29768.3669574601	29371.7367408875	25549.8394533495	11829.7884503862	28229.9810505657	-1.25481813504105	1.79742236756694e-18	3.65675041778416e-17	TAGLN	11	117199370	117207464	+	6550	protein_coding	transgelin [Source:HGNC Symbol;Acc:HGNC:11553]	-
ENSG00000100106	3010.82129945247	3031.07397271738	2754.53065915176	1300.66673697123	1389.95434706666	1494.20543959197	2932.14197710721	1394.94217454328	1.07183459117061	1.80151507256849e-18	3.66169571899461e-17	TRIOBP	22	37697048	37776556	+	12189	protein_coding	TRIO and F-actin binding protein [Source:HGNC Symbol;Acc:HGNC:17009]	-
ENSG00000143382	190.710923227059	412.952857318444	300.088728416975	19.2895490652512	38.5588392184939	44.8944808760487	301.250836320826	34.2476230532646	3.13973454923712	1.84643199584212e-18	3.74953328704051e-17	ADAMTSL4	1	150549369	150560937	+	6432	protein_coding	ADAMTS like 4 [Source:HGNC Symbol;Acc:HGNC:19706]	-
ENSG00000077063	0	1.03238214329611	3.04143981503691	132.271193590294	141.382410467811	163.962451895134	1.35794065277767	145.87201865108	-6.70990159684346	1.86688216629555e-18	3.78757042080938e-17	CTTNBP2	7	117710651	117874139	-	6969	protein_coding	cortactin binding protein 2 [Source:HGNC Symbol;Acc:HGNC:15679]	-
ENSG00000051128	881.215990083651	729.894175310349	870.865600372236	319.655384509878	346.111485366005	339.636507497064	827.325255255412	335.134459124315	1.30365828250262	1.86933518561779e-18	3.78905815498775e-17	HOMER3	19	18929201	18941261	-	3422	protein_coding	homer scaffold protein 3 [Source:HGNC Symbol;Acc:HGNC:17514]	-
ENSG00000170430	354.020851737586	370.625189443303	354.83464508764	99.2033951927206	104.659706450198	136.635376579278	359.826895422843	113.499492740732	1.66638049770667	2.09116641895421e-18	4.23480420117813e-17	MGMT	10	129467190	129770983	+	6527	protein_coding	O-6-methylguanine-DNA methyltransferase [Source:HGNC Symbol;Acc:HGNC:7059]	-
ENSG00000135424	129.332695062028	243.642185817882	191.610708347326	21.1266489762275	25.7058928123293	32.2069101936871	188.195196409079	26.3464839940813	2.83994328083376	2.17031652998899e-18	4.39105455511913e-17	ITGA7	12	55684568	55716043	-	6379	protein_coding	integrin subunit alpha 7 [Source:HGNC Symbol;Acc:HGNC:6143]	-
ENSG00000109814	1704.34187136826	1936.7489008235	1881.63743223617	3586.01902622575	3774.1759054102	3745.76125222336	1840.90940147598	3701.98539461977	-1.00773372020842	2.19371806765444e-18	4.43432937473671e-17	UGDH	4	39498755	39528311	-	4025	protein_coding	UDP-glucose 6-dehydrogenase [Source:HGNC Symbol;Acc:HGNC:12525]	-
ENSG00000006606	162.213888721866	133.177296485198	131.795725318266	11.0225994658578	23.8697576114486	24.3991743891569	142.395636841777	19.7638438221544	2.85169576945856	2.30515181979776e-18	4.6553079785155e-17	CCL26	7	75769533	75789896	-	706	protein_coding	C-C motif chemokine ligand 26 [Source:HGNC Symbol;Acc:HGNC:10625]	-
ENSG00000119537	1383.20221329051	1731.30485430757	1407.17282109041	579.605021913025	567.365777072125	651.945939678272	1507.22662956283	599.638912887807	1.33004418502551	2.31166670797822e-18	4.66418979641796e-17	KDSR	18	63327726	63367228	-	9031	protein_coding	3-ketodihydrosphingosine reductase [Source:HGNC Symbol;Acc:HGNC:4021]	-
ENSG00000119514	100.835660556836	92.9143928966498	82.1188750059967	9.18549955488154	2.75420280132099	7.8077358045302	91.9563094864941	6.58247938691091	3.80756432878488	2.4936172388743e-18	5.02670344227973e-17	GALNT12	9	98807670	98850081	+	3166	protein_coding	polypeptide N-acetylgalactosaminyltransferase 12 [Source:HGNC Symbol;Acc:HGNC:19877]	-
ENSG00000181195	275.105986953976	393.337596595818	383.221416694651	1.83709991097631	0	0	350.555000081481	0.612366636992103	9.13389166356552	2.50402901204364e-18	5.04307780825937e-17	PENK	8	56436674	56446671	-	3392	protein_coding	proenkephalin [Source:HGNC Symbol;Acc:HGNC:8831]	-
ENSG00000091656	278.394106319959	415.017621605036	304.143981503691	951.617753885727	1034.66218569625	1001.342116931	332.518569809562	995.87401883766	-1.58201598596743	3.24312837685917e-18	6.52564817601262e-17	ZFHX4	8	76681239	76867281	+	15851	protein_coding	zinc finger homeobox 4 [Source:HGNC Symbol;Acc:HGNC:30939]	Homeobox
ENSG00000187676	802.301125300041	785.642811048339	798.884858083029	301.284385400114	364.472837374812	346.468276326028	795.609598143803	337.408499700318	1.23768366059488	3.27373354945882e-18	6.58122000868852e-17	B3GLCT	13	31199975	31332276	+	4527	protein_coding	beta 3-glucosyltransferase [Source:HGNC Symbol;Acc:HGNC:20207]	-
ENSG00000233098	10.9603978866126	4.12952857318444	6.08287963007383	102.877595014673	103.741638849757	82.9571929231334	7.05760202995695	96.5254755958547	-3.78664176431229	3.31552643048433e-18	6.65916078786338e-17	CCDC144NL-AS1	17	20868433	21002276	+	13311	lncRNA	CCDC144NL antisense RNA 1 [Source:HGNC Symbol;Acc:HGNC:51340]	-
ENSG00000145779	142.485172525963	120.788710765645	143.961484578414	404.161980414788	426.901434204754	359.155847008389	135.745122623341	396.739753875977	-1.54789803105096	3.32902850710256e-18	6.68018989954378e-17	TNFAIP8	5	119268692	119399688	+	8506	protein_coding	TNF alpha induced protein 8 [Source:HGNC Symbol;Acc:HGNC:17260]	-
ENSG00000129946	0	3.09714642988833	5.06906635839486	99.2033951927206	90.8886924435928	98.5726645321938	2.72207092942773	96.2215840561691	-5.11241942263943	3.47518581194007e-18	6.96713093671297e-17	SHC2	19	416583	460996	-	4131	protein_coding	SHC adaptor protein 2 [Source:HGNC Symbol;Acc:HGNC:29869]	-
ENSG00000173442	1496.09431152262	2174.19679378161	1639.3360603049	586.034871601442	572.874182674767	656.825774556103	1769.87572186971	605.244942944104	1.54832675007311	3.57578063715305e-18	7.16228861621757e-17	EHBP1L1	11	65576046	65592650	+	6733	protein_coding	EH domain binding protein 1 like 1 [Source:HGNC Symbol;Acc:HGNC:30682]	-
ENSG00000197106	73.4346658403043	131.112532198606	120.643779329798	6.42984968841708	10.0987436048436	2.92790092669883	108.396992456236	6.48549807331985	4.05379483690458	3.60387618548503e-18	7.21200762895474e-17	SLC6A17	1	110150494	110202202	+	6636	protein_coding	solute carrier family 6 member 17 [Source:HGNC Symbol;Acc:HGNC:31399]	-
ENSG00000166402	495.409984474888	679.30745028884	558.611112695113	173.605941587261	189.121925690708	207.880965795617	577.776182486281	190.202944357862	1.60379162945837	3.61087413358585e-18	7.21945460846616e-17	TUB	11	8019244	8106112	+	6722	protein_coding	TUB bipartite transcription factor [Source:HGNC Symbol;Acc:HGNC:12406]	Tub
ENSG00000287151	130.42873485069	142.468735774863	120.643779329798	365.582882284285	375.489648580096	353.300045154992	131.180416651783	364.790858673124	-1.47582992683991	3.62403876643889e-18	7.23920635910681e-17	C2orf27A	2	131647990	131767404	+	7090	lncRNA	chromosome 2 open reading frame 27A [Source:NCBI gene;Acc:29798]	-
ENSG00000198715	1412.79528758436	2081.28240088496	1718.41349549586	560.315472847774	538.905681458475	651.945939678272	1737.49706132172	583.722364661507	1.57402543018535	3.73858709614561e-18	7.46125810592177e-17	GLMP	1	156290089	156295689	-	3471	protein_coding	glycosylated lysosomal membrane protein [Source:HGNC Symbol;Acc:HGNC:29436]	NCU-G1
ENSG00000127863	225.784196464219	295.261292982687	273.729583353322	726.57301479113	686.714565129368	859.826905473888	264.925024266743	757.704828464795	-1.51503508278696	3.78994187011791e-18	7.55690400219981e-17	TNFRSF19	13	23570370	23676104	+	5113	protein_coding	TNF receptor superfamily member 19 [Source:HGNC Symbol;Acc:HGNC:11915]	-
ENSG00000257671	1.09603978866126	7.22667500307276	5.06906635839486	121.248594124436	81.7080164391895	93.6928296543624	4.46392705004296	98.8831467393294	-4.45211687659788	3.82553753381868e-18	7.61874496797955e-17	KRT7-AS	12	52245048	52247448	-	1693	lncRNA	KRT7 antisense RNA 1 [Source:HGNC Symbol;Acc:HGNC:52643]	-
ENSG00000108950	152.349530623915	225.059307238552	166.265376555351	0	1.83613520088066	0.975966975566275	181.224738139273	0.937367392148979	7.5962608169385	3.82787213704596e-18	7.61874496797955e-17	FAM20A	17	68535113	68601367	-	6181	protein_coding	FAM20A golgi associated secretory pathway pseudokinase [Source:HGNC Symbol;Acc:HGNC:23015]	-
ENSG00000188906	150.157451046592	118.723946479053	119.629966058119	0.918549955488154	2.75420280132099	0	129.503787861254	1.22425091893638	6.6970531035866	3.94390586717384e-18	7.84260631511202e-17	LRRK2	12	40196744	40369285	+	13505	protein_coding	leucine rich repeat kinase 2 [Source:HGNC Symbol;Acc:HGNC:18618]	-
ENSG00000134690	170.982207031156	235.383128671513	236.2184923012	642.984968841708	587.563264281812	636.330468069211	214.194609334623	622.292900397577	-1.5372688359998	4.10866393282652e-18	8.16286676573189e-17	CDCA8	1	37692481	37709719	+	2406	protein_coding	cell division cycle associated 8 [Source:HGNC Symbol;Acc:HGNC:14629]	-
ENSG00000177628	2495.68259878168	3464.67447290174	2738.3096468049	1067.35504827723	913.47726243813	1131.14572468131	2899.55557282944	1037.32601179889	1.48313863494854	4.1359486457933e-18	8.20967175790665e-17	GBA	1	155234452	155244699	-	3648	protein_coding	glucosylceramidase beta [Source:HGNC Symbol;Acc:HGNC:4177]	-
ENSG00000204442	75.6267454176268	91.8820107533537	97.3260740811812	264.542387180588	323.159795354997	339.636507497064	88.2782767507206	309.11289667755	-1.80600741935758	4.35974017378663e-18	8.6460985822719e-17	FAM155A	13	107163510	107867496	-	9264	protein_coding	family with sequence similarity 155 member A [Source:HGNC Symbol;Acc:HGNC:33877]	-
ENSG00000165806	393.478284129392	368.560425156711	368.014217619467	830.369159761291	828.096975597179	800.292919964346	376.684308968523	819.586351774272	-1.12193242071389	4.47888663090954e-18	8.87439830385161e-17	CASP7	10	113679162	113730907	+	3612	protein_coding	caspase 7 [Source:HGNC Symbol;Acc:HGNC:1508]	-
ENSG00000157617	609.398122495659	930.176311109794	653.909560232936	228.71893891655	202.892939697313	215.688701600147	731.161331279463	215.766860071337	1.7609170255163	4.48369578875654e-18	8.87594513150699e-17	C2CD2	21	41885112	41954018	-	8730	protein_coding	C2 calcium dependent domain containing 2 [Source:HGNC Symbol;Acc:HGNC:1266]	-
ENSG00000187479	135.908933793996	180.666875076819	176.403509272141	33.9863483530617	32.1323660154116	37.0867450715185	164.326439380985	34.4018198133306	2.2579971709803	4.50684066718805e-18	8.91375407721314e-17	C11orf96	11	43925342	43943878	+	1913	protein_coding	chromosome 11 open reading frame 96 [Source:HGNC Symbol;Acc:HGNC:38675]	-
novel.55	3.28811936598377	5.16191071648055	2.02762654335794	95.529195370768	96.3970980462348	79.0533250208683	3.49255220860742	90.3265394792904	-4.69509550119983	4.51581995276229e-18	8.92350323042257e-17	-	10	47137707	47152269	+	2451	-	-	-
ENSG00000213160	13.1524774639351	6.19429285977665	3.04143981503691	90.9364455933272	134.037869664288	106.380400336724	7.46273671291622	110.45157186478	-3.90579528484293	4.62621033048481e-18	9.13344912290071e-17	KLHL23	2	169694488	169776989	+	5513	protein_coding	kelch like family member 23 [Source:HGNC Symbol;Acc:HGNC:27506]	-
ENSG00000151835	2326.89247132785	2154.58153305898	2169.560401393	4530.28838046757	4750.99983227872	4162.49915079016	2217.01146859328	4481.26245451215	-1.01541089981264	4.65391414667508e-18	9.17991856702705e-17	SACS	13	23328826	23433740	-	15918	protein_coding	sacsin molecular chaperone [Source:HGNC Symbol;Acc:HGNC:10519]	-
ENSG00000183049	43.8415915464503	29.9390821555872	16.2210123468635	189.22129083056	185.449655288947	225.44837135581	30.0005620163003	200.039772491772	-2.74386797074834	4.67425677590666e-18	9.21179781248225e-17	CAMK1D	10	12349482	12835545	+	8762	protein_coding	calcium/calmodulin dependent protein kinase ID [Source:HGNC Symbol;Acc:HGNC:19341]	-
ENSG00000101400	1052.19819711481	798.031396767892	1029.02047075416	341.700583441593	358.96443177217	277.174621060822	959.750021545619	325.946545424862	1.55739266584201	5.20721537442746e-18	1.02529558842502e-16	SNTA1	20	33407957	33443763	-	2211	protein_coding	syntrophin alpha 1 [Source:HGNC Symbol;Acc:HGNC:11167]	-
ENSG00000065911	726.674379882414	557.486357379899	809.022990799819	2172.37064472948	2076.66891219603	1781.13973040845	697.727909354044	2010.05976244466	-1.52656324582541	5.85109818086428e-18	1.15104684124092e-16	MTHFD2	2	74198610	74217565	+	4822	protein_coding	methylenetetrahydrofolate dehydrogenase (NADP+ dependent) 2, methenyltetrahydrofolate cyclohydrolase [Source:HGNC Symbol;Acc:HGNC:7434]	-
ENSG00000125384	101.931700345497	101.173450043019	107.464206797971	15.6153492432986	16.525216807926	12.6875706823616	103.523119062162	14.9427122445287	2.78987995405107	6.30488322981252e-18	1.239210456757e-16	PTGER2	14	52314305	52328598	+	2465	protein_coding	prostaglandin E receptor 2 [Source:HGNC Symbol;Acc:HGNC:9594]	-
ENSG00000176771	32.8811936598377	53.6838714513977	40.5525308671589	195.651140518977	179.941249686305	192.265494186556	42.3725319927981	189.285961463946	-2.15657211739468	6.52224882612011e-18	1.28079062732535e-16	NCKAP5	2	132671788	133568463	-	9563	protein_coding	NCK associated protein 5 [Source:HGNC Symbol;Acc:HGNC:29847]	-
ENSG00000009413	1890.66863544067	1902.68029009473	1633.25318067482	848.740158871054	843.704124804665	765.15810884396	1808.86736873674	819.20079750656	1.14252480063478	6.66019129508633e-18	1.30671411224076e-16	REV3L	6	111299028	111483715	-	12425	protein_coding	REV3 like, DNA directed polymerase zeta catalytic subunit [Source:HGNC Symbol;Acc:HGNC:9968]	-
ENSG00000177694	200.57528132501	218.865014378775	197.693587977399	62.4613969731945	42.2311096202552	42.9425469249161	205.711294560395	49.2116845061219	2.06215366846759	7.05248102304131e-18	1.38244941619812e-16	NAALADL2	3	174438573	175810548	+	13546	protein_coding	N-acetylated alpha-linked acidic dipeptidase like 2 [Source:HGNC Symbol;Acc:HGNC:23219]	-
ENSG00000129195	185.230724283753	183.764021506707	249.398064833027	561.234022803262	616.941427495903	661.705609433935	206.130936874496	613.2936865777	-1.57192215735433	7.1185489537389e-18	1.39415990309093e-16	PIMREG	17	6444441	6451469	+	2797	protein_coding	PICALM interacting mitotic regulator [Source:HGNC Symbol;Acc:HGNC:25483]	-
ENSG00000169679	289.354504206572	316.941317991906	423.77394756181	960.803253440609	1070.46682211343	974.991008590709	343.356589920096	1002.08702804825	-1.54443556917052	7.63618947196367e-18	1.4942110358417e-16	BUB1	2	110637528	110678063	-	6304	protein_coding	BUB1 mitotic checkpoint serine/threonine kinase [Source:HGNC Symbol;Acc:HGNC:1148]	-
ENSG00000012822	1789.83297488383	2129.80436161987	1830.94676865222	858.844208381424	838.195719202023	910.577188203335	1916.86136838531	869.20570526226	1.14116198647177	7.70375608182945e-18	1.50609456744408e-16	CALCOCO1	12	53708517	53727745	-	8898	protein_coding	calcium binding and coiled-coil domain 1 [Source:HGNC Symbol;Acc:HGNC:29306]	-
ENSG00000197969	651.047634464787	813.517128917334	673.172012394837	1869.24915941839	1591.92921916353	1961.69362088821	712.578925258986	1807.62399982338	-1.34272956050692	8.06874399419299e-18	1.576051741348e-16	VPS13A	9	77177445	77421537	+	20100	protein_coding	vacuolar protein sorting 13 homolog A [Source:HGNC Symbol;Acc:HGNC:1908]	-
ENSG00000043355	0	0	0	230.556038827527	212.991683302157	307.429597303377	0	250.325773144353	-10.3437594062358	8.23565381657292e-18	1.60722905704651e-16	ZIC2	13	99981784	99986765	+	3290	protein_coding	Zic family member 2 [Source:HGNC Symbol;Acc:HGNC:12873]	zf-C2H2
ENSG00000148516	1977.25577874491	1507.27792921232	1616.01835505628	624.613969731945	726.191471948302	625.594831337982	1700.1840210045	658.800091006076	1.3674842008958	8.41700985980838e-18	1.6411679490368e-16	ZEB1	10	31318495	31529814	+	8650	protein_coding	zinc finger E-box binding homeobox 1 [Source:HGNC Symbol;Acc:HGNC:11642]	zf-C2H2
ENSG00000119729	3214.68470014347	2403.38562959334	2717.01956809964	1127.06079538396	1190.73367777111	1068.68383824507	2778.36329927882	1128.82610380005	1.29922247954102	8.5607291124977e-18	1.66771480579719e-16	RHOQ	2	46541806	46584688	+	6424	protein_coding	ras homolog family member Q [Source:HGNC Symbol;Acc:HGNC:17736]	-
ENSG00000163697	483.353546799615	577.101618102525	464.326478428969	1194.1149421346	1244.89966619709	1146.76119629037	508.260547777036	1195.25860154069	-1.23365811614729	9.54180564690553e-18	1.8571961468045e-16	APBB2	4	40810027	41216714	-	12956	protein_coding	amyloid beta precursor protein binding family B member 2 [Source:HGNC Symbol;Acc:HGNC:582]	-
ENSG00000123689	196.191122170365	149.695410777936	173.362069457104	25.7193987536683	24.7878252118889	42.9425469249161	173.082867468468	31.1499236301578	2.47832408947174	9.64366136059966e-18	1.87536443740593e-16	G0S2	1	209675412	209676390	+	876	protein_coding	G0/G1 switch 2 [Source:HGNC Symbol;Acc:HGNC:30229]	-
ENSG00000165895	142.485172525963	126.983003625421	129.768098774908	367.419982195262	401.195541392425	345.492309350461	133.078758308764	371.369277646049	-1.48158729712999	9.72471993555269e-18	1.8894599148151e-16	ARHGAP42	11	100687288	100993941	+	9313	protein_coding	Rho GTPase activating protein 42 [Source:HGNC Symbol;Acc:HGNC:26545]	-
ENSG00000138162	76.722785206288	169.310671500562	145.989111121772	593.383271245347	599.498143087536	616.811128557886	130.674189276207	603.230847630257	-2.20466680012055	9.94560216053019e-18	1.93067358945341e-16	TACC2	10	121989163	122254545	+	18855	protein_coding	transforming acidic coiled-coil containing protein 2 [Source:HGNC Symbol;Acc:HGNC:11523]	-
ENSG00000132780	423.071358423245	556.453975236603	462.298851885611	1161.96569369251	1200.83242137595	1365.37779881722	480.608061848486	1242.72530462856	-1.37009048622975	1.00374603883596e-17	1.9467901825416e-16	NASP	1	45583846	45618904	+	8304	protein_coding	nuclear autoantigenic sperm protein [Source:HGNC Symbol;Acc:HGNC:7644]	-
ENSG00000135333	0	0	2.02762654335794	371.094182017214	310.306848948832	324.021035888003	0.675875514452647	335.14068895135	-8.90922138147204	1.02337705166903e-17	1.98311931217446e-16	EPHA7	6	93240020	93419559	-	7468	protein_coding	EPH receptor A7 [Source:HGNC Symbol;Acc:HGNC:3390]	-
ENSG00000113739	3751.74419658749	6024.98218827609	4012.67292930537	15728.3308878237	13916.986755075	19376.8483328928	4596.46643805632	16340.7219919305	-1.82983551862901	1.04136028430142e-17	2.0161943008799e-16	STC2	5	173314713	173329503	-	6128	protein_coding	stanniocalcin 2 [Source:HGNC Symbol;Acc:HGNC:11374]	-
ENSG00000183726	5207.28503592964	4855.2932199216	5072.10779820989	2635.31982229551	2744.10405771615	2751.25090412133	5044.89535135371	2710.22492804433	0.89640716840214	1.04624444361147e-17	2.02387215330039e-16	TMEM50A	1	25338317	25362361	+	3010	protein_coding	transmembrane protein 50A [Source:HGNC Symbol;Acc:HGNC:30590]	-
ENSG00000106333	2871.6242462925	5831.92672747972	4376.63189383812	810.161060740552	799.636879983529	1177.99213950849	4360.06095587011	929.263360077525	2.23039994072768	1.09885512885438e-17	2.12377851351303e-16	PCOLCE	7	100602363	100608175	+	3346	protein_coding	procollagen C-endopeptidase enhancer [Source:HGNC Symbol;Acc:HGNC:8738]	-
ENSG00000259207	332.100055964361	710.278914587723	425.801574105168	84.5065959049102	86.2983544413912	98.5726645321938	489.393514885751	89.7925382928317	2.44712699320978	1.14729917275155e-17	2.21546386268491e-16	ITGB3	17	47253846	47313735	+	6313	protein_coding	integrin subunit beta 3 [Source:HGNC Symbol;Acc:HGNC:6156]	-
ENSG00000141510	343.060453850974	492.446282352244	446.077839538747	1244.63518968645	1185.22527216847	1100.89074843876	427.194858580655	1176.91707009789	-1.46143600464424	1.16197433244396e-17	2.24183716871609e-16	TP53	17	7661779	7687550	-	5688	protein_coding	tumor protein p53 [Source:HGNC Symbol;Acc:HGNC:11998]	P53
ENSG00000120833	291.546583783895	236.415510814809	347.737952185887	67.9726967061234	81.7080164391895	80.0292919964346	291.900015594864	76.5700017139158	1.93119714206739	1.22768188861933e-17	2.36653674995186e-16	SOCS2	12	93569814	93583487	+	6477	protein_coding	suppressor of cytokine signaling 2 [Source:HGNC Symbol;Acc:HGNC:19382]	-
ENSG00000154978	2454.03308681256	2718.26218329866	2476.74582271173	1272.19168835109	1229.2925169896	1326.33911979457	2549.68036427431	1275.94110837842	0.998876669584527	1.24847606100797e-17	2.40451687519131e-16	VOPP1	7	55436056	55572988	-	5341	protein_coding	VOPP1 WW domain binding protein [Source:HGNC Symbol;Acc:HGNC:34518]	-
ENSG00000163040	310.179260191136	354.107075150565	391.331922868083	91.8549955488154	124.857193659885	103.452499410025	351.872752736595	106.721562872909	1.7214434201246	1.28735052208724e-17	2.47722218804788e-16	CCDC74A	2	131527675	131533666	+	3077	protein_coding	coiled-coil domain containing 74A [Source:HGNC Symbol;Acc:HGNC:25197]	-
ENSG00000168505	0	0	0	219.533439361669	224.008494507441	248.8715787694	0	230.804504212837	-10.2269106166059	1.29748676175125e-17	2.49454850101791e-16	GBX2	2	236165236	236168386	-	2332	protein_coding	gastrulation brain homeobox 2 [Source:HGNC Symbol;Acc:HGNC:4186]	Homeobox
ENSG00000166582	52.6099098557404	35.1009928720677	58.8011697573803	203.91809011837	226.762697308762	202.025163942219	48.8373574950628	210.901983789784	-2.11085899797926	1.31451551360935e-17	2.52508459558454e-16	CENPV	17	16342534	16353656	-	2850	protein_coding	centromere protein V [Source:HGNC Symbol;Acc:HGNC:29920]	-
ENSG00000155858	103.027740134158	85.6877178935771	94.2846342661443	320.573934465366	305.71651094663	266.438984329593	94.3333640979599	297.57647658053	-1.65878962858422	1.33736376003119e-17	2.56673656139086e-16	LSM11	5	157743712	157760709	+	6567	protein_coding	LSM11, U7 small nuclear RNA associated [Source:HGNC Symbol;Acc:HGNC:30860]	-
ENSG00000187164	143.581212314625	181.699257220115	153.085804023525	437.229778812361	434.245975008277	423.569667395763	159.455424519422	431.681807072134	-1.43614379604728	1.35350090874924e-17	2.59544695582872e-16	SHTN1	10	116881477	117126586	-	8252	protein_coding	shootin 1 [Source:HGNC Symbol;Acc:HGNC:29319]	-
ENSG00000169271	135.908933793996	70.2019857441354	110.505646613008	1.83709991097631	1.83613520088066	1.95193395113255	105.538855383713	1.87505635432984	5.81483581579344	1.3935155155131e-17	2.66985455246088e-16	HSPB3	5	54455699	54456377	+	679	protein_coding	heat shock protein family B (small) member 3 [Source:HGNC Symbol;Acc:HGNC:5248]	-
ENSG00000187699	123.852496118722	93.9467750399459	130.781912046587	18.3709991097631	10.0987436048436	16.5914385846267	116.193727735085	15.0203937664111	2.95314034647139	1.41417781298219e-17	2.70708772836114e-16	C2orf88	2	189879609	190203484	+	5997	protein_coding	chromosome 2 open reading frame 88 [Source:HGNC Symbol;Acc:HGNC:28191]	-
ENSG00000125753	1410.60320800704	1640.45522569752	1497.40220226984	3069.79395124141	3045.23023066058	3014.76198752422	1516.1535453248	3043.2620564754	-1.0050810369685	1.45503549619443e-17	2.78288169163645e-16	VASP	19	45506579	45526983	+	3538	protein_coding	vasodilator stimulated phosphoprotein [Source:HGNC Symbol;Acc:HGNC:12652]	-
ENSG00000171617	1245.10119991919	1735.43438288076	1378.7860494834	3775.24031705631	3496.91949007722	3985.84912821267	1453.10721076112	3752.6696451154	-1.36860752055805	1.45955296446057e-17	2.78910064752469e-16	ENC1	5	74627406	74641424	-	8282	protein_coding	ectodermal-neural cortex 1 [Source:HGNC Symbol;Acc:HGNC:3345]	-
ENSG00000138378	54.8019894330629	29.9390821555872	41.5663441388378	200.243890296418	240.533711315367	184.457758382026	42.1024719091626	208.411786664603	-2.31130372082604	1.49962966398172e-17	2.86320107335435e-16	STAT4	2	191029576	191151596	-	4606	protein_coding	signal transducer and activator of transcription 4 [Source:HGNC Symbol;Acc:HGNC:11365]	STAT
ENSG00000124098	2384.9825801269	1820.08971863104	1901.91369766975	834.043359583244	842.786057204224	730.99926469914	2035.66199880923	802.609560495536	1.34239509934443	1.5523308796731e-17	2.96125595427163e-16	FAM210B	20	56358974	56368663	+	3518	protein_coding	family with sequence similarity 210 member B [Source:HGNC Symbol;Acc:HGNC:16102]	-
ENSG00000125618	90.9713024588844	100.141067899723	101.381327167897	307.714235088532	268.075739328577	316.213300083473	97.4978991755014	297.334424833527	-1.607540102416	1.57756587895414e-17	3.00679143693742e-16	PAX8	2	113215997	113278921	-	7371	protein_coding	paired box 8 [Source:HGNC Symbol;Acc:HGNC:8622]	PAX
ENSG00000169857	420.879278845923	373.722335873191	400.456242313194	913.038655755225	874.000355619195	842.259499913695	398.352619010769	876.432837096039	-1.138006985151	1.60091635701381e-17	3.04865947226321e-16	AVEN	15	33866227	34039204	-	1836	protein_coding	apoptosis and caspase activation inhibitor [Source:HGNC Symbol;Acc:HGNC:13509]	-
ENSG00000145040	9.86435809795132	6.19429285977665	11.1519459884687	94.6106454152798	84.4622192405105	100.524598483326	9.07019898206555	93.1991543797056	-3.36105370484346	1.61847503762148e-17	3.07943527667652e-16	UCN2	3	48561718	48563781	-	1498	protein_coding	urocortin 2 [Source:HGNC Symbol;Acc:HGNC:18414]	-
ENSG00000106785	200.57528132501	292.164146552799	219.997479954337	774.337612476514	672.943551122763	685.128816847525	237.578969277382	710.803326815601	-1.58045242558653	1.6443833109743e-17	3.12603084475381e-16	TRIM14	9	98069275	98119222	-	5481	protein_coding	tripartite motif containing 14 [Source:HGNC Symbol;Acc:HGNC:16283]	-
ENSG00000239697	292.642623572556	328.297521568163	354.83464508764	111.144544614067	116.594585255922	102.476532434459	325.258263409453	110.071887434816	1.56304660433921	1.74156490844769e-17	3.30792238170931e-16	TNFSF12	17	7549058	7557890	+	1911	protein_coding	TNF superfamily member 12 [Source:HGNC Symbol;Acc:HGNC:11927]	-
ENSG00000114270	397.862443284037	802.160925341077	687.365398198343	2638.07547216198	2476.94638598801	3762.35269080799	629.129588941152	2959.12484965266	-2.23330956055664	1.91291989563638e-17	3.63026391563793e-16	COL7A1	3	48564073	48595267	-	11071	protein_coding	collagen type VII alpha 1 chain [Source:HGNC Symbol;Acc:HGNC:2214]	-
ENSG00000075651	116.180217598093	142.468735774863	130.781912046587	355.478832773916	359.88249937261	357.203913057257	129.810288473181	357.521748401261	-1.46058996143189	1.97220970152061e-17	3.73956078774558e-16	PLD1	3	171600404	171810950	-	12860	protein_coding	phospholipase D1 [Source:HGNC Symbol;Acc:HGNC:9067]	-
ENSG00000128923	1065.35067457874	822.808568206999	838.423575678509	331.596533931224	361.718634573491	355.251979106124	908.860939488084	349.522382536946	1.37837897339181	1.99815854480879e-17	3.78550534976544e-16	MINDY2	15	58771192	58861900	+	9454	protein_coding	MINDY lysine 48 deubiquitinase 2 [Source:HGNC Symbol;Acc:HGNC:26954]	-
ENSG00000143369	2158.10234387402	4840.83986991546	3164.11122091007	576.849372046561	461.788003021487	796.389052062081	3387.68447823318	611.675475710043	2.46973475641474	2.03834056018527e-17	3.85831250537475e-16	ECM1	1	150508062	150513789	+	3360	protein_coding	extracellular matrix protein 1 [Source:HGNC Symbol;Acc:HGNC:3153]	-
ENSG00000120937	0	0	0	241.578638293384	188.203858090268	246.919644818268	0	225.56738040064	-10.1937873666001	2.11799126889113e-17	4.00563962467625e-16	NPPB	1	11857464	11858945	-	708	protein_coding	natriuretic peptide B [Source:HGNC Symbol;Acc:HGNC:7940]	-
ENSG00000104881	174.27032639714	237.447892958105	209.859347237547	637.473669108779	530.643073054512	609.003392753356	207.192522197597	592.373378305549	-1.51450490146257	2.12081436960968e-17	4.007538851253e-16	PPP1R13L	19	45379638	45406349	-	5028	protein_coding	protein phosphatase 1 regulatory subunit 13 like [Source:HGNC Symbol;Acc:HGNC:18838]	-
ENSG00000157766	459.240671449067	1005.54020757041	605.246523192346	90.9364455933272	76.1996108365475	145.419079359375	690.009134070608	104.185045263083	2.7289998865933	2.13507861302538e-17	4.03103573957055e-16	ACAN	15	88803436	88875354	+	10915	protein_coding	aggrecan [Source:HGNC Symbol;Acc:HGNC:319]	-
ENSG00000253661	5.48019894330629	7.22667500307276	7.0966929017528	95.529195370768	99.1513008475558	72.2215561919044	6.60118894937728	88.9673508034094	-3.74929630132215	2.23244565532041e-17	4.21125643182146e-16	ZFHX4-AS1	8	76491200	76683308	-	10469	lncRNA	ZFHX4 antisense RNA 1 [Source:HGNC Symbol;Acc:HGNC:44165]	-
ENSG00000132359	29.593074293854	25.8095535824027	29.4005848786902	140.538143189688	126.693328860766	166.890352821833	28.2677375849823	144.707274957429	-2.35570337214204	2.39759474644506e-17	4.51892258754697e-16	AC002316.1	17	2755705	3037741	+	7532	protein_coding	RAP1 GTPase activating protein 2 [Source:NCBI gene;Acc:23108]	-
ENSG00000128573	21.9207957732252	18.58287857933	27.3729583353322	129.51554372383	126.693328860766	121.019904970218	22.6255442292958	125.742925851605	-2.47308850598524	2.53951084190128e-17	4.78231131449666e-16	FOXP2	7	114086327	114693772	+	16334	protein_coding	forkhead box P2 [Source:HGNC Symbol;Acc:HGNC:13875]	Fork_head
ENSG00000166033	11923.8168608458	16944.488117919	14044.3552525688	4611.12077655053	4092.745362763	5733.80598145187	14304.2200771112	4812.55737358847	1.57162307501226	2.76707955359456e-17	5.20641023094354e-16	HTRA1	10	122458551	122514907	+	2250	protein_coding	HtrA serine peptidase 1 [Source:HGNC Symbol;Acc:HGNC:9476]	-
ENSG00000107731	379.229766876795	815.581893203926	538.334847261534	106.551794836626	97.3151656466751	128.827640774748	577.715502447418	110.89820041935	2.38210845866156	2.78252362497312e-17	5.23100196493454e-16	UNC5B	10	71212570	71302864	+	6841	protein_coding	unc-5 netrin receptor B [Source:HGNC Symbol;Acc:HGNC:12568]	-
ENSG00000237125	144.677252103286	168.278289357266	143.961484578414	1.83709991097631	0	0.975966975566275	152.305675346322	0.937688962180861	7.3451629507876	2.79032009919176e-17	5.24118693482455e-16	HAND2-AS1	4	173527270	173659696	+	21212	lncRNA	HAND2 antisense RNA 1 [Source:HGNC Symbol;Acc:HGNC:48872]	-
ENSG00000188641	1234.14080203258	1057.15931473522	1205.4239800263	531.840424227641	550.840560264199	509.454761245596	1165.57469893136	530.711915245812	1.13478256991402	2.82831746891481e-17	5.30803396870529e-16	DPYD	1	97077743	97995000	-	7131	protein_coding	dihydropyrimidine dehydrogenase [Source:HGNC Symbol;Acc:HGNC:3012]	-
ENSG00000167992	137.004973582657	192.023078653076	155.113430566883	34.9048983085498	33.9685012162923	23.4232074135906	161.380494267539	30.7655356461442	2.38860120413448	2.83956761242323e-17	5.32461218761881e-16	VWCE	11	61258286	61295316	-	4766	protein_coding	von Willebrand factor C and EGF domains [Source:HGNC Symbol;Acc:HGNC:26487]	-
ENSG00000105664	276.202026742637	524.450128794423	398.428615769836	0	0	0.975966975566275	399.693590435632	0.325322325188758	10.2177169301547	3.03202500357774e-17	5.68066385236635e-16	COMP	19	18782773	18791305	-	3092	protein_coding	cartilage oligomeric matrix protein [Source:HGNC Symbol;Acc:HGNC:2227]	-
ENSG00000152056	24.1128753505477	14.4533500061455	21.2900787052584	125.841343901877	158.825694876177	112.236202190122	19.9521013539839	132.301080322725	-2.73271332634261	3.08119765284196e-17	5.76788682116116e-16	AP1S3	2	223751686	223838027	-	5947	protein_coding	adaptor related protein complex 1 subunit sigma 3 [Source:HGNC Symbol;Acc:HGNC:18971]	-
ENSG00000145934	1999.17657451813	4560.03192693891	2381.4473751739	527.2476744502	394.769068189343	636.330468069211	2980.21862554365	519.449070236251	2.52059234241367	3.26422995998082e-17	6.10532926216106e-16	TENM2	5	167284799	168264157	+	11042	protein_coding	teneurin transmembrane protein 2 [Source:HGNC Symbol;Acc:HGNC:29943]	-
ENSG00000006432	0	3.09714642988833	9.12431944511074	100.121945148209	92.7248276444735	89.7889617520973	4.07382195833302	94.2119115149265	-4.50152967165444	3.67465937791273e-17	6.86715607069985e-16	MAP3K9	14	70722526	70809534	-	12386	protein_coding	mitogen-activated protein kinase kinase kinase 9 [Source:HGNC Symbol;Acc:HGNC:6861]	-
ENSG00000027075	8.76831830929006	15.4857321494416	18.2486388902215	119.41149421346	111.08617965328	98.5726645321938	14.1675631163177	109.690112799645	-2.94505445907787	3.69397725655949e-17	6.89740685540469e-16	PRKCH	14	61187559	61550976	+	8830	protein_coding	protein kinase C eta [Source:HGNC Symbol;Acc:HGNC:9403]	-
ENSG00000163297	2423.34397273004	2755.42794045732	2263.84503565914	1099.50429671932	1105.35339093016	1206.29518179992	2480.87231628217	1137.05095648313	1.12566139504637	3.86416048409241e-17	7.20906417832414e-16	ANTXR2	4	79901146	80125454	-	10010	protein_coding	ANTXR cell adhesion molecule 2 [Source:HGNC Symbol;Acc:HGNC:21732]	-
ENSG00000177363	289.354504206572	267.386975113692	252.439504648064	0.918549955488154	0	0.975966975566275	269.726994656109	0.63150564368481	8.75394817742925	3.86997078807466e-17	7.21379580149315e-16	LRRN4CL	11	62686406	62689530	-	2212	protein_coding	LRRN4 C-terminal like [Source:HGNC Symbol;Acc:HGNC:33724]	-
ENSG00000130589	215.919838366268	511.029160931574	313.268300948802	1941.81460590196	1457.89134949925	2363.79201482152	346.739100082215	1921.16599007424	-2.46951923037857	3.88331374909964e-17	7.2325487602631e-16	HELZ2	20	63558086	63574239	-	12066	protein_coding	helicase with zinc finger 2 [Source:HGNC Symbol;Acc:HGNC:30021]	-
ENSG00000203668	255.377270758073	205.444046515926	217.969853410979	578.686471957537	683.960362328047	564.108911877307	226.263723561659	608.918582054297	-1.42925877344947	4.10846187537142e-17	7.63936361398582e-16	CHML	1	241628853	241640254	-	7661	protein_coding	CHM like Rab escort protein [Source:HGNC Symbol;Acc:HGNC:1941]	-
ENSG00000101134	132.620814428012	144.533500061455	168.293003098709	33.9863483530617	32.1323660154116	32.2069101936871	148.482439196059	32.7752081873868	2.18016878666543	4.10867602349803e-17	7.63936361398582e-16	DOK5	20	54475593	54651169	+	2606	protein_coding	docking protein 5 [Source:HGNC Symbol;Acc:HGNC:16173]	-
ENSG00000154856	188.518843649736	172.40781793045	203.776467607473	0	0	0	188.234376395887	0	10.0928208199275	4.16408348554684e-17	7.73585593904331e-16	APCDD1	18	10454635	10489949	+	5937	protein_coding	APC down-regulated 1 [Source:HGNC Symbol;Acc:HGNC:15718]	-
ENSG00000182534	6716.53182491619	6088.98988116045	6281.58703132291	3439.96958330314	3451.01611005521	3408.07667867743	6362.36957913318	3433.02079067859	0.890042702331357	4.23684075498234e-17	7.86439025733159e-16	MXRA7	17	76672551	76711016	-	9257	protein_coding	matrix remodeling associated 7 [Source:HGNC Symbol;Acc:HGNC:7541]	-
ENSG00000240771	82.2029841495943	131.112532198606	106.450393526292	11.0225994658578	14.6890816070453	6.83176882896393	106.588636624831	10.8478166339557	3.29120130644293	4.25487290132615e-17	7.89121335310767e-16	ARHGEF25	12	57610180	57617245	+	3391	protein_coding	Rho guanine nucleotide exchange factor 25 [Source:HGNC Symbol;Acc:HGNC:30275]	-
ENSG00000143401	1097.13582844992	742.282761029902	1003.67513896218	2626.13432274063	2686.26579888841	2423.32600033106	947.697909480668	2578.5753739867	-1.44431516091016	4.37466132795882e-17	8.10655282076674e-16	ANP32E	1	150218417	150236156	-	3605	protein_coding	acidic nuclear phosphoprotein 32 family member E [Source:HGNC Symbol;Acc:HGNC:16673]	-
ENSG00000139926	20221.9341008002	18260.7753506216	17934.356776001	9422.48544339748	9145.78943558658	7785.28856409218	18805.6887424743	8784.52114769208	1.09809261899365	4.39322788518658e-17	8.13411680624504e-16	FRMD6	14	51489100	51730727	+	9416	protein_coding	FERM domain containing 6 [Source:HGNC Symbol;Acc:HGNC:19839]	-
ENSG00000099998	14.2485172525964	13.4209678628494	12.1657592601477	98.2848452372325	99.1513008475558	160.058583992869	13.2784147918645	119.164910025886	-3.16623306689243	4.55660063853334e-17	8.4295198882288e-16	GGT5	22	24219654	24245142	-	6054	protein_coding	gamma-glutamyltransferase 5 [Source:HGNC Symbol;Acc:HGNC:4260]	-
ENSG00000027697	645.567435521481	554.389210950011	551.51441979336	1263.9247387517	1258.67068020369	1420.03194944893	583.823688754951	1314.20912280144	-1.17090250052349	4.57315461965682e-17	8.45304662205525e-16	IFNGR1	6	137197484	137219449	-	3277	protein_coding	interferon gamma receptor 1 [Source:HGNC Symbol;Acc:HGNC:5439]	-
ENSG00000120279	2.19207957732252	0	0	249.845587892778	310.306848948832	358.179880032823	0.730693192440838	306.110772291478	-8.77564766458825	4.6228762014207e-17	8.53778971885183e-16	MYCT1	6	152697895	152724567	+	3030	protein_coding	MYC target 1 [Source:HGNC Symbol;Acc:HGNC:23172]	-
ENSG00000111052	318.947578500426	210.605957232406	264.605263908211	69.8097966170997	65.1827996312635	71.2455892163381	264.719599880348	68.7460618215671	1.94475504178127	4.70804053709769e-17	8.68779373148018e-16	LIN7A	12	80792520	80937925	-	6795	protein_coding	lin-7 homolog A, crumbs cell polarity complex component [Source:HGNC Symbol;Acc:HGNC:17787]	-
ENSG00000170190	242.224793294138	386.110921592745	286.909155885149	50.5202475518485	49.5756504237779	81.9812259475671	305.081623590677	60.6923746410645	2.33257863790942	4.80474502230034e-17	8.85882402312497e-16	SLC16A5	17	75087727	75106162	+	3089	protein_coding	solute carrier family 16 member 5 [Source:HGNC Symbol;Acc:HGNC:10926]	-
ENSG00000147475	1971.7755798016	1975.97942226875	1803.57381031689	975.500052728419	862.065476813471	954.495702103817	1917.10960412908	930.687077215236	1.04256587361469	4.89786447337061e-17	9.02296387473033e-16	ERLIN2	8	37736601	37758422	+	8736	protein_coding	ER lipid raft associated 2 [Source:HGNC Symbol;Acc:HGNC:1356]	-
ENSG00000107957	3301.27184344771	4843.93701634534	3072.86802645896	1130.73499520592	1126.46894574029	1314.62751608777	3739.358962084	1190.61048567799	1.6511942945148	5.2732928082179e-17	9.70647121499289e-16	SH3PXD2A	10	103594027	103855543	-	11756	protein_coding	SH3 and PX domains 2A [Source:HGNC Symbol;Acc:HGNC:23664]	-
ENSG00000179841	16.4405968299189	14.4533500061455	8.11050617343177	135.026843456759	112.922314854161	90.7649287276636	13.0014843364987	112.904695679528	-3.12556319166631	5.35968450367257e-17	9.85725614936709e-16	AKAP5	14	64465499	64474503	+	7512	protein_coding	A-kinase anchoring protein 5 [Source:HGNC Symbol;Acc:HGNC:375]	-
ENSG00000135451	96.4515014021907	99.1086857564265	149.030550936809	372.93128192819	405.785879394626	456.752544565017	114.863579365142	411.823235295945	-1.84015091167926	5.36854804011131e-17	9.86532268288344e-16	TROAP	12	49323236	49331731	+	3954	protein_coding	trophinin associated protein [Source:HGNC Symbol;Acc:HGNC:12327]	-
ENSG00000285294	4.38415915464503	7.22667500307276	15.2071990751846	115.737294391507	89.9706248431525	103.452499410025	8.93934441096745	103.053472881562	-3.51377399110963	5.56420412966961e-17	1.02163424657509e-15	LINC00842	10	46398362	46453306	+	2872	lncRNA	long intergenic non-protein coding RNA 842 [Source:HGNC Symbol;Acc:HGNC:44989]	-
ENSG00000126453	178.654485551785	161.051614354193	199.721214520757	470.297577209935	485.657760632935	443.089006907089	179.809104808912	466.348114916653	-1.37479881823382	5.57206905022217e-17	1.02222645614942e-15	BCL2L12	19	49665142	49673916	+	2216	protein_coding	BCL2 like 12 [Source:HGNC Symbol;Acc:HGNC:13787]	-
ENSG00000173727	271.817867587992	214.735485805591	250.411878104706	72.5654464835642	78.0357460374282	61.4859194606753	245.655077166096	70.6957039938892	1.79515447147096	5.82397068893871e-17	1.06755030107643e-15	AP000769.1	11	65455258	65466720	+	1772	transcribed_unprocessed_pseudogene	Finkel-Biskis-Reilly murine sarcoma virus (FBR-MuSV) ubiquitously expressed (FAU) pseudogene	-
ENSG00000198732	0	0	0	193.814040608	170.760573681902	267.414951305159	0	210.663188531687	-10.0947975110555	6.59268829049617e-17	1.20745387451789e-15	SMOC1	14	69854131	70032366	+	4369	protein_coding	SPARC related modular calcium binding 1 [Source:HGNC Symbol;Acc:HGNC:20318]	-
ENSG00000205730	1111.38434570252	1460.82073276399	1212.52067292805	539.188823871546	480.149355030293	510.430728221162	1261.57525046485	509.922969041	1.30703147467773	6.63763261389073e-17	1.21467574237421e-15	ITPRIPL2	16	19113932	19121629	+	7440	protein_coding	ITPRIP like 2 [Source:HGNC Symbol;Acc:HGNC:27257]	-
ENSG00000237975	67.954466896998	119.756328622349	81.1050617343177	6.42984968841708	5.50840560264199	1.95193395113255	89.6052857512214	4.63006308073054	4.26335551307714	7.54072604115799e-17	1.37879516070402e-15	FLG-AS1	1	152168125	152445456	+	14980	lncRNA	FLG antisense RNA 1 [Source:HGNC Symbol;Acc:HGNC:27913]	-
ENSG00000244509	1669.2685981311	1909.9069650978	1637.30843376154	841.391759227149	844.622192405105	818.836292500105	1738.82799899681	834.950081377453	1.05833481859926	7.66109980356228e-17	1.39964354868895e-15	APOBEC3C	22	39014257	39020352	+	2644	protein_coding	apolipoprotein B mRNA editing enzyme catalytic subunit 3C [Source:HGNC Symbol;Acc:HGNC:17353]	-
ENSG00000137460	12.0564376752738	13.4209678628494	5.06906635839486	113.900194480531	93.6428952449138	91.7408957032299	10.1821572988394	99.7613284762249	-3.29903988395505	7.72984361510693e-17	1.41103267913547e-15	FHDC1	4	152936352	152979696	+	6593	protein_coding	FH2 domain containing 1 [Source:HGNC Symbol;Acc:HGNC:29363]	-
ENSG00000115084	3391.14710611793	3167.34841563246	3247.24390918774	1728.71101622871	1809.51124046789	1743.07701836137	3268.57981031271	1760.43309168599	0.892669446993754	7.98790108378033e-17	1.45693232267328e-15	SLC35F5	2	113705011	113756693	-	13398	protein_coding	solute carrier family 35 member F5 [Source:HGNC Symbol;Acc:HGNC:23617]	-
ENSG00000283265	4.38415915464503	0	0	136.863943367735	117.512652856362	110.284268238989	1.46138638488168	121.553621487695	-6.44106728304473	8.09464323370827e-17	1.47518010230185e-15	AL356234.3	6	137693068	137700415	+	1160	lncRNA	novel transcript	-
ENSG00000005379	72.338626051643	71.2343678874315	105.436580254613	6.42984968841708	5.50840560264199	5.85580185339765	83.0031913978958	5.93135238148557	3.80746362930767	8.17050943283542e-17	1.48777549036085e-15	TSPOAP1	17	58301228	58328795	-	11389	protein_coding	TSPO associated protein 1 [Source:HGNC Symbol;Acc:HGNC:16831]	-
[truncated: 6,231 more rows]
