# Supplementary material for: Derivation and characteristics of induced pluripotent stem cells from a patient with acute myelitis
Source: Front Cell Dev Biol. 2023 Jul 14;11:1172385. doi: 10.3389/fcell.2023.1172385 (PMC10375497; doi:10.3389/fcell.2023.1172385)
Supplement: Supplementary file 3 [file Table5.XLS]

gene_id	P_iPS1	P_iPS2	P_iPS3	iPS1	iPS2	iPS3	P_iPS	iPS	log2FoldChange	pvalue	padj	gene_name	gene_chr	gene_start	gene_end	gene_strand	gene_length	gene_biotype	gene_description	tf_family
ENSG00000203875	11149.4157306142	11664.0793042444	10542.6225636254	1054.96317435465	1214.62828246133	1156.44003794314	11118.7058661613	1142.01049825304	3.2833469953006	0	0	SNHG5	6	85650491	85678932	-	12604	lncRNA	small nucleolar RNA host gene 5 [Source:HGNC Symbol;Acc:HGNC:21026]	-
novel.473	246.650375534976	252.570651135301	331.416342271996	10992.1921920338	11649.7427827431	11270.6233434543	276.879122980758	11304.1861060771	-5.3505576425471	0	0	-	Y	5941262	5946042	-	4781	-	PF00098:Zinc knuckle	zf-CCHC
novel.167	39.9143761239172	23.4238910327094	32.8430609458735	1222.86439713603	1354.55346060087	1180.02080337273	32.0604427008334	1252.47955370321	-5.2881076099169	2.21987748229162e-174	1.55990790680632e-170	-	2	66244100	66273516	+	10558	-	-	-
novel.264	23.5392474576948	23.4238910327094	20.9001296928286	1214.1296514422	1066.92948331403	1078.82001840405	22.6210893944109	1119.95971772009	-5.6304379131896	1.3095159673068e-157	6.90147652669868e-154	-	4	166716460	166733376	+	6796	-	-	-
ENSG00000233098	919.054096391735	921.67919063487	932.543882008589	52.4084741629725	47.613428672484	74.6724238603894	924.425723011732	58.2314422319486	3.98966728244285	3.84608781811073e-132	1.62158754587184e-128	CCDC144NL-AS1	17	20868433	21002276	+	13311	lncRNA	CCDC144NL antisense RNA 1 [Source:HGNC Symbol;Acc:HGNC:51340]	-
ENSG00000234787	421.659563155228	643.647788377059	566.293990248546	3707.41428338065	4746.76732785886	4593.33659930685	543.867113926944	4349.17273684879	-2.99927359127838	2.48311649820462e-111	8.72442981644193e-108	LINC00458	13	54115783	54142319	-	2910	lncRNA	long intergenic non-protein coding RNA 458 [Source:HGNC Symbol;Acc:HGNC:42807]	-
ENSG00000234338	4.09378216655561	9.16587040410368	12.938175524132	825.918731716475	826.918934699671	836.134640857781	8.73260936493042	829.657435757976	-6.56390015035043	1.47973979304315e-100	4.45634208244896e-97	AC073349.2	7	64835280	64836882	-	1603	processed_pseudogene	endogenous retroviral family W, env(C7), member 2 (ERVWE2) pseudogene	-
ENSG00000237506	2894.30399175482	3128.61709793406	2091.00821355394	46.5853103670867	44.6983207945768	70.74229628879	2704.64310108094	54.0086424834845	5.64659905825807	3.84838934888362e-99	1.0140986982977e-95	RPSAP15	X	87703343	87704203	-	861	processed_pseudogene	ribosomal protein SA pseudogene 15 [Source:HGNC Symbol;Acc:HGNC:31464]	-
ENSG00000120156	378.674850406394	335.063484772235	297.578037055035	1823.62079541158	1723.80045846911	1610.36977246287	337.105457411221	1719.26367544786	-2.35098954724517	3.5700372884911e-93	8.36221734207565e-90	TEK	9	27109141	27230174	+	4804	protein_coding	TEK receptor tyrosine kinase [Source:HGNC Symbol;Acc:HGNC:11724]	-
novel.169	99.2742175389736	126.285325567651	165.210549000454	1049.14001055877	1053.32564655046	1125.98154926324	130.256697369026	1076.14906879082	-3.04503379845706	1.05128234069103e-91	2.21620830241075e-88	-	2	117278825	117284563	+	5739	-	PF00098:Zinc knuckle	zf-CCHC
novel.191	193.431207369753	135.451195971754	220.944228181331	1290.80130808803	1422.5726444187	1331.33071487931	183.275543840946	1348.23488912868	-2.87829910633206	4.75044032952096e-90	9.10400296242103e-87	-	2	187643523	187676163	-	18893	-	-	-
ENSG00000227097	455.433266029312	512.270312584906	357.29269332026	2216.68435163388	2438.00188855637	2389.51756353246	441.665423978159	2348.06793457424	-2.41088378074889	1.72292448802551e-89	3.02674759433882e-86	RPS28P7	11	82689559	82689768	+	210	processed_pseudogene	ribosomal protein S28 pseudogene 7 [Source:HGNC Symbol;Acc:HGNC:35787]	-
novel.201	4598.34081858359	6105.48811917795	6521.8357084336	1101.54848472174	1134.94866713186	1305.78488566391	5741.88821539838	1180.76067917251	2.28188829341323	3.12019942998158e-79	5.05976339872629e-76	-	20	40268670	40274736	+	4897	-	-	-
novel.248	2104.20403360959	2242.5829588707	1925.79766455349	7065.43873900815	9088.33466068862	7688.31206194141	2090.86155234459	7947.36182054606	-1.92643472783912	1.5389115987847e-77	2.31727110099858e-74	-	3	155260307	155280584	-	1219	-	-	-
ENSG00000162769	3027.35191216788	2790.49832302712	2862.32252364643	995.761009096478	1012.51413625976	985.47948857856	2893.39091961381	997.9182113116	1.53574100182063	5.17291147751004e-70	7.27000979049261e-67	FLVCR1	1	212858275	212899363	+	6422	protein_coding	feline leukemia virus subgroup C cellular receptor 1 [Source:HGNC Symbol;Acc:HGNC:24682]	-
ENSG00000196756	2155.37631069153	2234.4355185115	2201.48032764461	575.522688493384	703.5127012016	577.728753025118	2197.09738561588	618.921380906701	1.82771531375133	1.42592015241852e-69	1.87873892082092e-66	SNHG17	20	38419638	38435409	-	11824	lncRNA	small nucleolar RNA host gene 17 [Source:HGNC Symbol;Acc:HGNC:48600]	-
ENSG00000188707	125.883801621585	96.7508542655389	104.500648464143	659.958563533728	621.889680620199	643.558389849409	109.045101450422	641.802211334445	-2.55758633500492	2.82180582978056e-65	3.49920521750612e-62	ZBED6CL	7	150322639	150332721	+	5176	protein_coding	ZBED6 C-terminal like [Source:HGNC Symbol;Acc:HGNC:21720]	-
ENSG00000274602	509.675879736174	551.989084336022	743.447470502045	52.4084741629725	75.7928048255867	63.8645730384909	601.70414485808	64.0219506756834	3.23270686603538	3.36162386621236e-63	3.93702181797904e-60	PI4KAP1	22	18533646	18577968	-	4812	transcribed_unprocessed_pseudogene	phosphatidylinositol 4-kinase alpha pseudogene 1 [Source:HGNC Symbol;Acc:HGNC:33576]	-
ENSG00000102054	6306.47142757892	6572.94750978724	6312.83441150532	2711.65327428417	2650.8047636436	2816.9189369439	6397.41778295716	2726.45899162389	1.23047173697112	1.19800567450242e-57	1.32921882232555e-54	RBBP7	X	16839283	16870414	-	7392	protein_coding	RB binding protein 7, chromatin remodeling factor [Source:HGNC Symbol;Acc:HGNC:9890]	-
novel.278	7181.51736568018	7633.13318652857	8203.79852657076	19358.1375121232	20752.6529828212	18128.6959558953	7672.81635959317	19413.1621502799	-1.33918744001514	5.66819719873132e-56	5.97456325732275e-53	-	4	179166511	179170870	-	3724	-	-	-
ENSG00000123131	4876.71800590937	5013.73111104471	4552.24729595228	1954.64198081901	1977.41484384704	2035.80608208851	4814.23213763546	1989.28763558485	1.27503872537567	6.00358765247844e-55	6.02674434770943e-52	PRDX4	X	23664262	23686397	+	1855	protein_coding	peroxiredoxin 4 [Source:HGNC Symbol;Acc:HGNC:17169]	-
ENSG00000228592	198.548435077947	200.630718845381	206.015564115025	773.510257553502	758.899750881836	794.868301355987	201.731572679451	775.759436597109	-1.94304997121799	7.82719879061667e-55	7.50023535022682e-52	AP000459.3	21	23352929	23423778	-	7719	lncRNA	novel transcript	-
ENSG00000205542	55434.9277628712	57806.0893485472	51735.7829439194	19253.3205637972	19481.6659480537	23241.7919265462	54992.2666851126	20658.9261461324	1.41246693260348	1.35906635873744e-54	1.24567295254539e-51	TMSB4X	X	12975110	12977227	+	1703	protein_coding	thymosin beta 4 X-linked [Source:HGNC Symbol;Acc:HGNC:11881]	-
ENSG00000166681	10894.5777907461	12084.6909127883	10963.6108902952	4100.47783960295	4601.0119339635	4807.52855195902	11314.2931979432	4503.00610850849	1.32919792618398	4.29660512889233e-52	3.7740305300908e-49	BEX3	X	103376395	103378164	+	1112	protein_coding	brain expressed X-linked 3 [Source:HGNC Symbol;Acc:HGNC:13388]	-
novel.207	388.909305822783	437.924919307176	619.041936616161	50.4674195643439	62.1889680620199	57.9693816810918	481.95872058204	56.8752564358185	3.08343253002792	5.45646147227593e-50	4.60110657188196e-47	-	20	13357889	13362982	-	5028	-	PF00098:Zinc knuckle|PF00077:Retroviral aspartyl protease	zf-CCHC
ENSG00000111799	158.63405895403	112.027304939045	114.453091175014	881.23878777739	1209.76976933148	672.051814743505	128.371485022696	921.020123950792	-2.84343148140378	2.8904206528423e-49	2.34357529932956e-46	COL12A1	6	75084326	75206053	-	12483	protein_coding	collagen type XII alpha 1 chain [Source:HGNC Symbol;Acc:HGNC:2188]	-
ENSG00000100097	1256.79112513257	1451.26281398308	1267.94120136493	227.103388039548	213.774577713193	359.606672801349	1325.33171349353	266.828212851363	2.31272075103839	9.28772181608817e-49	7.25164680018351e-46	LGALS1	22	37675636	37679802	+	1067	protein_coding	galectin 1 [Source:HGNC Symbol;Acc:HGNC:6561]	-
ENSG00000171794	462.597384820784	561.154954740126	603.118028278767	112.58116672046	93.2834520930298	96.2881255041863	542.290122613226	100.717581439225	2.42881189001375	1.16383705612454e-48	8.76244606434337e-46	UTF1	10	133230217	133231558	+	1214	protein_coding	undifferentiated embryonic cell transcription factor 1 [Source:HGNC Symbol;Acc:HGNC:12634]	-
ENSG00000124588	3793.91262285541	4197.96864507949	4041.68698488461	1346.12136414894	1667.44170616291	1349.99882084441	4011.1894176065	1454.52063038542	1.46346362833567	1.64318116596364e-47	1.19447938481654e-44	NQO2	6	2987987	3028869	+	11558	protein_coding	N-ribosyldihydronicotinamide:quinone reductase 2 [Source:HGNC Symbol;Acc:HGNC:7856]	-
ENSG00000182378	5170.44687635974	6175.75979227608	6397.43017454772	2163.30535017159	2387.47335200598	2148.797249772	5914.54561439451	2233.19198398319	1.40517891707447	8.72238404857014e-47	6.12921927093024e-44	PLCXD1	X	276322	303356	+	6065	protein_coding	phosphatidylinositol specific phospholipase C X domain containing 1 [Source:HGNC Symbol;Acc:HGNC:23148]	-
ENSG00000163191	2564.75452734709	2700.87647907589	2668.24989078445	1088.93162983065	1174.78847479659	1076.85495461825	2644.62696573581	1113.5250197485	1.24791790585003	7.90057782778732e-46	5.37264778024466e-43	S100A11	1	152032506	152047907	-	649	protein_coding	S100 calcium binding protein A11 [Source:HGNC Symbol;Acc:HGNC:10488]	-
ENSG00000235655	3026.32846662624	2544.03825216122	2735.92650121837	1024.87682807591	1122.31653299427	1060.15191243895	2768.76440666861	1069.11509116971	1.37280248346643	1.07917972894207e-45	7.1094337080712e-43	H3P6	2	174719908	174720318	+	411	processed_pseudogene	H3 histone pseudogene 6 [Source:HGNC Symbol;Acc:HGNC:42980]	-
novel.295	49.1253859986674	58.0505125593233	67.6766104339211	357.154046147665	392.567860891501	353.71148144395	58.2841696639706	367.811129494372	-2.65669211404774	1.43609296766189e-44	9.17402298523648e-42	-	5	7263479	7271387	-	2674	-	-	-
ENSG00000114019	515.816552986007	514.307172674707	541.412883471369	1515.96364152895	1562.49782255825	1324.45299162901	523.845536377361	1467.6381519054	-1.4862416013399	6.53354870048998e-44	4.05099235750086e-41	AMOTL2	3	134355874	134375479	-	5984	protein_coding	angiomotin like 2 [Source:HGNC Symbol;Acc:HGNC:17812]	-
ENSG00000188856	1929.19484598933	1805.67646960843	1035.05404193056	0	3.88681050387624	3.93012757159944	1589.97511917611	2.60564602515856	9.25555063431236	9.48007943645704e-44	5.70998727428431e-41	RPSAP47	8	80558870	80559757	+	888	processed_pseudogene	ribosomal protein SA pseudogene 47 [Source:HGNC Symbol;Acc:HGNC:36162]	-
ENSG00000143248	512.746216361091	432.832769082674	374.21184592874	1308.27079947568	1468.24266783925	1473.79783934979	439.930277124168	1416.77043555491	-1.68764353256418	6.61115416890106e-43	3.87138169540565e-40	RGS5	1	163111121	163321791	-	6624	protein_coding	regulator of G protein signaling 5 [Source:HGNC Symbol;Acc:HGNC:10001]	-
ENSG00000123562	12246.5493512511	12129.5018347639	11192.5170726452	5505.80136901006	5808.83829804305	5847.04729464707	11856.1894195534	5720.56232056673	1.05140306026328	4.69520589651184e-42	2.67512528390179e-39	MORF4L2	X	103675496	103688158	-	2648	protein_coding	mortality factor 4 like 2 [Source:HGNC Symbol;Acc:HGNC:16849]	-
ENSG00000245680	6.14067324983342	1.01843004490041	7.9619541686966	252.33709782172	262.359709011646	246.615505117865	5.04035248781014	253.77077065041	-5.64859299140507	1.58458942912105e-41	8.79071835665814e-39	ZNF585B	19	37181579	37218153	-	7538	protein_coding	zinc finger protein 585B [Source:HGNC Symbol;Acc:HGNC:30948]	zf-C2H2
novel.386	1692.77892587075	1891.22459338006	2593.60657045292	6988.76708236232	6324.81239243262	6623.24749003796	2059.20336323457	6645.60898827763	-1.69017538718831	1.93541208287651e-41	1.04616466972102e-38	-	9	93347944	93364645	+	12760	-	PF00098:Zinc knuckle	zf-CCHC
ENSG00000130021	1281.35381813191	1235.3556444642	1199.26934665993	472.646794766067	363.416782112429	411.680863125042	1238.65960308534	415.914813334512	1.57435122462554	2.20179431183579e-41	1.16040064719526e-38	PUDP	X	6667865	7148190	-	3853	protein_coding	pseudouridine 5'-phosphatase [Source:HGNC Symbol;Acc:HGNC:16818]	-
ENSG00000102409	2232.13472631445	2227.30650819719	2091.00821355394	841.447168505504	770.560182393465	946.178212862566	2183.4831493552	852.728521253845	1.35652683755526	2.77527440793362e-41	1.42696487301582e-38	BEX4	X	103215108	103217246	+	1312	protein_coding	brain expressed X-linked 4 [Source:HGNC Symbol;Acc:HGNC:25475]	-
ENSG00000046647	764.513819604261	845.29693726734	961.405965870115	255.248679719663	208.916064583348	260.370951618463	857.072240913905	241.511898640491	1.82758199646956	1.38642422778354e-40	6.95885932045354e-38	GEMIN8	X	14008279	14029893	-	2424	protein_coding	gem nuclear organelle associated protein 8 [Source:HGNC Symbol;Acc:HGNC:26044]	-
ENSG00000198028	9.21100987475013	8.14744035920327	9.95244271087075	195.075987162176	251.670980125987	210.26182508057	9.10363098160805	219.002930789577	-4.58757753064533	1.64329161593642e-40	8.05633268733853e-38	ZNF560	19	9466355	9498616	-	2997	protein_coding	zinc finger protein 560 [Source:HGNC Symbol;Acc:HGNC:26484]	zf-C2H2
ENSG00000168209	883.233502434374	1061.20410678623	1300.78426231081	313.480317678521	272.076735271337	289.846908405459	1081.7406238438	291.801320451772	1.89046301021117	1.13659439024811e-39	5.44557871382282e-37	DDIT4	10	72273924	72276036	+	2054	protein_coding	DNA damage inducible transcript 4 [Source:HGNC Symbol;Acc:HGNC:24944]	-
ENSG00000105205	30.7033662491671	40.7372017960164	25.876351048264	302.804517386064	309.001435058161	229.912462938567	32.4389730311491	280.572805127597	-3.11389185677135	2.27992571283424e-38	1.06806919893908e-35	CLC	19	39731255	39738029	-	631	protein_coding	Charcot-Leyden crystal galectin [Source:HGNC Symbol;Acc:HGNC:2014]	-
ENSG00000214425	121.790019455029	91.6587040410368	125.400778156971	575.522688493384	493.624933992283	448.034543162336	112.949833884346	505.727388549334	-2.16237260854438	2.70264639238484e-37	1.23857583908402e-34	LRRC37A4P	17	45506741	45551537	-	7760	transcribed_unprocessed_pseudogene	leucine rich repeat containing 37 member A4, pseudogene [Source:HGNC Symbol;Acc:HGNC:25479]	-
ENSG00000180964	4047.72711718186	4067.60959933223	3426.6260253528	1519.8457507262	1579.98846982569	1746.94170557595	3847.32091395563	1615.59197537595	1.25177935314841	3.2945363679037e-37	1.47770470578251e-34	TCEAL8	X	103252995	103255192	-	1211	protein_coding	transcription elongation factor A like 8 [Source:HGNC Symbol;Acc:HGNC:28683]	-
ENSG00000255666	164.774732203863	124.24846547785	133.362732325668	563.876360901612	650.069056773302	508.951520522128	140.79531000246	574.298979399014	-2.02860595940593	3.41434498186803e-37	1.49953763672417e-34	LINC02700	11	94638045	94652884	+	3087	lncRNA	long intergenic non-protein coding RNA 2700 [Source:HGNC Symbol;Acc:HGNC:54214]	-
novel.364	272.236514075948	296.363143066019	310.516212579167	45.6147830677724	41.7832129166696	56.0043178952921	293.038623240378	47.8007712932447	2.61660678655673	4.92987199992245e-37	2.12095166592582e-34	-	8	71737864	71756655	+	1398	-	-	-
ENSG00000187653	1235.29876875816	1374.88056061555	1365.47513993147	529.907905425611	484.879610358561	548.252796238122	1325.21815643506	521.013437340765	1.34694545160922	6.91872177829051e-37	2.91707147616284e-34	TMSB4XP8	4	90838903	90839037	-	135	processed_pseudogene	TMSB4X pseudogene 8 [Source:HGNC Symbol;Acc:HGNC:11885]	-
ENSG00000093072	1056.19579897135	1231.28192428459	1313.72243783494	430.914120895552	303.171219302347	365.501864158748	1200.40005369696	366.529068118882	1.71158409217031	1.96806390013296e-36	8.13505001543197e-34	ADA2	22	17178790	17258235	-	8704	protein_coding	adenosine deaminase 2 [Source:HGNC Symbol;Acc:HGNC:1839]	-
ENSG00000102225	3466.41004953097	3828.27853878064	3804.81884836589	1797.4165583301	1725.74386372105	1791.15564075645	3699.83581222583	1771.43868760253	1.06257030573944	2.6149888251484e-36	1.06012652736449e-33	CDK16	X	47217860	47229997	+	6531	protein_coding	cyclin dependent kinase 16 [Source:HGNC Symbol;Acc:HGNC:8749]	-
ENSG00000162909	1317.17441208927	1182.39728212938	1255.0030258408	468.76468556881	391.596158265531	500.108733486029	1251.52490668648	453.48985910679	1.46464506255589	3.37638071891615e-36	1.34297135727304e-33	CAPN2	1	223701593	223776018	+	8585	protein_coding	calpain 2 [Source:HGNC Symbol;Acc:HGNC:1479]	-
ENSG00000184831	966.132591307125	1090.73857808834	908.6580195025	361.036155344922	340.095919089171	360.589204694249	988.509729632654	353.907093042781	1.48181364711219	4.48720468515135e-36	1.75175485125325e-33	APOO	X	23833353	23907938	-	2357	protein_coding	apolipoprotein O [Source:HGNC Symbol;Acc:HGNC:28727]	-
ENSG00000196104	8.18756433311123	10.1843004490041	12.938175524132	167.901222781375	214.746280339162	195.523846687072	10.4366801020824	192.723783269203	-4.20436241324716	4.64879124067525e-36	1.78183942081227e-33	SPOCK3	4	166733384	167234796	-	4482	protein_coding	SPARC (osteonectin), cwcv and kazal like domains proteoglycan 3 [Source:HGNC Symbol;Acc:HGNC:13565]	-
ENSG00000105499	342.854256449033	420.611608543869	387.150021452872	81.5242931424017	57.3304549321746	85.4802746822879	383.538628815258	74.7783409189547	2.35902684295903	5.19889060922495e-36	1.95710380237627e-33	PLA2G4C	19	48047843	48110817	-	6613	protein_coding	phospholipase A2 group IVC [Source:HGNC Symbol;Acc:HGNC:9037]	-
ENSG00000215146	0	3.05529013470123	0	1716.86279248701	1220.45849821714	1593.66673028357	1.01843004490041	1510.32934032924	-10.5429887964293	7.88634123561647e-36	2.91670104540405e-33	BX322639.1	10	42331866	42367974	-	7208	transcribed_unprocessed_pseudogene	zinc finger protein pseudogene	-
ENSG00000133142	2486.97266618253	2962.61300061529	2491.09641053095	1087.96110253134	1117.45801986442	1165.28282497923	2646.89402577626	1123.56731579166	1.23621121742969	8.17834262679944e-36	2.97254553302688e-33	TCEAL4	X	103576231	103587736	+	2518	protein_coding	transcription elongation factor A like 4 [Source:HGNC Symbol;Acc:HGNC:26121]	-
novel.107	39.9143761239172	73.3269632328295	67.6766104339211	318.332954175092	494.596636618252	403.820607981843	60.3059832635559	405.583399591729	-2.7487706200876	2.91133141241799e-35	1.04023351703701e-32	-	13	90831125	90854055	-	9101	-	-	-
ENSG00000129990	164.774732203863	178.225257857572	252.792044856117	8.73474569382876	6.80191838178343	3.93012757159944	198.597344972517	6.48893054907054	4.93428962941354	3.06083169361314e-35	1.07542321555098e-32	SYT5	19	55171196	55180289	-	5198	protein_coding	synaptotagmin 5 [Source:HGNC Symbol;Acc:HGNC:11513]	-
ENSG00000087842	662.16926544037	680.311269993473	653.875486104208	208.663369352576	208.916064583348	240.720313760466	665.452007179351	219.43324923213	1.60070588902197	3.74791851269705e-35	1.29524377321584e-32	PIR	X	15384799	15493564	-	2512	protein_coding	pirin [Source:HGNC Symbol;Acc:HGNC:30048]	-
ENSG00000124493	1039.82067030513	1235.3556444642	1204.24556801536	458.088885276353	375.077213624057	416.593522589541	1159.80729426156	416.58654049665	1.47724563255539	4.50959438424428e-35	1.53333482603635e-32	GRM4	6	34018643	34155622	-	16302	protein_coding	glutamate metabotropic receptor 4 [Source:HGNC Symbol;Acc:HGNC:4596]	-
novel.336	634.53623581612	789.283284797817	1025.10159921969	7818.56792327605	10874.3240872198	7194.09851981278	816.307039944542	8628.9968434362	-3.40193582397272	5.28126903657286e-35	1.76721321523798e-32	-	6	94546007	94559265	-	4044	-	-	-
ENSG00000225366	117.696237288474	122.211605388049	99.5244271087075	439.648866589381	467.388963091118	418.558586375341	113.14408992841	441.865472018613	-1.96607515311331	7.00618561131944e-35	2.30777185737852e-32	TDGF1P3	X	110520312	110523021	+	2710	transcribed_processed_pseudogene	teratocarcinoma-derived growth factor 1 pseudogene 3 [Source:HGNC Symbol;Acc:HGNC:11703]	-
ENSG00000105122	167.84506882878	202.667578935181	212.982274012634	14.5579094897146	3.88681050387624	14.7379783934979	194.498307258865	11.0608994623629	4.13753426579726	7.77810872378544e-35	2.52262015394032e-32	RASAL3	19	15451624	15464544	-	4654	protein_coding	RAS protein activator like 3 [Source:HGNC Symbol;Acc:HGNC:26129]	-
ENSG00000133134	1610.90328253963	1579.58499964053	1352.53696440734	608.52061667007	608.285843856632	632.75053902751	1514.3417488625	616.518999851404	1.29638433733773	1.86681511822318e-34	5.96277719807013e-32	BEX2	X	103309346	103311046	-	1176	protein_coding	brain expressed X-linked 2 [Source:HGNC Symbol;Acc:HGNC:30933]	-
ENSG00000078114	215.947009285809	193.501708531078	186.110678693283	627.931162656356	594.682007093065	621.942688205612	198.519798836723	614.851952651678	-1.63126354557222	2.2639310099992e-34	7.12327307787958e-32	NEBL	10	20779973	21174187	-	13654	protein_coding	nebulette [Source:HGNC Symbol;Acc:HGNC:16932]	-
ENSG00000128564	615.090770524981	589.670995997337	706.623432471823	213.516005849147	167.132851666678	160.152698542677	637.128399664714	180.267185352834	1.82138014772382	3.21152143632992e-34	9.95618873518693e-32	VGF	7	101162509	101165569	-	2680	protein_coding	VGF nerve growth factor inducible [Source:HGNC Symbol;Acc:HGNC:12684]	-
ENSG00000101843	2338.57306264489	2388.21845529146	2183.56593076504	937.52937113762	869.673850242309	1090.61040111885	2303.45248290047	965.937874166258	1.25384855141072	7.52061084618947e-34	2.29771010505102e-31	PSMD10	X	108084207	108091549	-	2390	protein_coding	proteasome 26S subunit, non-ATPase 10 [Source:HGNC Symbol;Acc:HGNC:9555]	-
ENSG00000280142	403.237543405728	450.146079845981	693.685256947691	73.7600747478873	88.4249389631845	109.061040111885	515.689626733133	90.4153512743188	2.51253399508204	4.83195559921466e-33	1.45517794267206e-30	AL357562.1	X	122242008	122242616	+	609	TEC	TEC	-
ENSG00000157514	693.896077231176	741.417072687498	719.561607995955	263.983425413491	261.388006385677	266.266142975862	718.291585971543	263.879191591677	1.44472213618137	7.16623345056154e-33	2.12776573762377e-30	TSC22D3	X	107713221	107777342	-	4766	protein_coding	TSC22 domain family member 3 [Source:HGNC Symbol;Acc:HGNC:3051]	TSC22
ENSG00000130741	10802.4676919986	9760.63355032552	9312.50064456176	5207.84948812057	4812.84310642476	4883.18350771231	9958.5339622953	4967.95870075254	1.00325729832495	1.34229128774761e-32	3.93011703291769e-30	EIF2S3	X	24054946	24078810	+	4081	protein_coding	eukaryotic translation initiation factor 2 subunit gamma [Source:HGNC Symbol;Acc:HGNC:3267]	-
ENSG00000166573	24.5626929993337	20.3686008980082	18.9096411506544	197.987569060119	325.520379699635	187.663591543873	21.2803116826654	237.057180101209	-3.47865471852043	2.2513971118549e-32	6.50160308424838e-30	GALR1	18	77249848	77277900	+	11004	protein_coding	galanin receptor 1 [Source:HGNC Symbol;Acc:HGNC:4132]	-
ENSG00000255408	6.14067324983342	7.12901031430286	10.9476869819578	189.25282336629	153.529014903112	162.117762328477	8.07245684869804	168.299866865959	-4.3783627111427	3.35547558570308e-32	9.55902443543333e-30	PCDHA3	5	140801028	141012347	+	7463	protein_coding	protocadherin alpha 3 [Source:HGNC Symbol;Acc:HGNC:8669]	-
ENSG00000132274	655.005146648898	595.781576266739	602.12278400768	1409.20563860437	1377.87432362413	1373.57958627401	617.636502307773	1386.8865161675	-1.16711809781992	3.90042852036152e-32	1.09633244850322e-29	TRIM22	11	5689697	5737089	+	5944	protein_coding	tripartite motif containing 22 [Source:HGNC Symbol;Acc:HGNC:16379]	-
ENSG00000214548	1.0234455416389	0	0.995244271087075	2882.46607896349	2743.11651311066	3155.89243999435	0.672896604241993	2927.15834402283	-12.082706051623	4.42720202348256e-32	1.22802428759258e-29	MEG3	14	100779410	100861031	+	23224	lncRNA	maternally expressed 3 [Source:HGNC Symbol;Acc:HGNC:14575]	-
ENSG00000143494	6084.38374504328	5737.83487296891	6014.26113017919	2967.87248130315	3249.37358124054	2873.90578673209	5945.49324939713	3030.38394975859	0.972281384736103	5.39486855894301e-32	1.47700291027373e-29	VASH2	1	212950520	212992037	+	9086	protein_coding	vasohibin 2 [Source:HGNC Symbol;Acc:HGNC:25723]	-
novel.246	129.977583788141	100.824574445141	133.362732325668	431.884648194866	448.926613197706	457.859862091335	121.388296852983	446.223707827969	-1.87775690703577	6.99255188557404e-32	1.88987161922803e-29	-	3	155199871	155208821	-	4121	-	-	-
ENSG00000226673	1347.87777833844	1401.35974178296	1771.53480253499	363.947737242865	549.983686298488	344.868694407851	1506.92410755213	419.600039316401	1.84449737076801	7.49104441647783e-32	1.99897097903505e-29	LINC01108	6	14280127	14285454	-	3697	lncRNA	long intergenic non-protein coding RNA 1108 [Source:HGNC Symbol;Acc:HGNC:49234]	-
ENSG00000180340	952.827799265819	1017.41161485551	1101.73540809339	407.621465712009	398.398076647315	318.340333299555	1023.99160740491	374.786625219626	1.449972833061	3.4759926855697e-31	9.15967522556185e-29	FZD2	17	44557484	44561262	+	3779	protein_coding	frizzled class receptor 2 [Source:HGNC Symbol;Acc:HGNC:4040]	-
ENSG00000008735	264.048949742837	265.810241719007	261.749243295901	32.0274008773721	55.3870496802365	24.5632973224965	263.869478252582	37.325915960035	2.82071794096926	3.78132927125191e-31	9.84125955151375e-29	MAPK8IP2	22	50600793	50613981	+	5793	protein_coding	mitogen-activated protein kinase 8 interacting protein 2 [Source:HGNC Symbol;Acc:HGNC:6883]	-
ENSG00000277149	50.1488315403063	57.0320825144229	54.7384349097891	272.71817110732	382.85083463181	264.301079190063	53.9731163215061	306.623361643064	-2.50609065541195	5.01283986090393e-31	1.28872776960629e-28	TYW1B	7	72558744	72828200	-	3262	protein_coding	tRNA-yW synthesizing protein 1 homolog B [Source:HGNC Symbol;Acc:HGNC:33908]	-
ENSG00000170089	569.03572115123	728.177482103793	695.675745489865	145.579094897146	221.548198720946	180.785868293574	664.296316248296	182.637720637222	1.8629367149928	6.2513201459377e-31	1.58775999995798e-28	AC106795.1	5	177809407	177950732	+	3852	transcribed_unprocessed_pseudogene	THO complex 3 (THOC3) pseudogene	-
novel.252	26.6095840826115	32.5897614368131	35.8287937591347	254.278152420348	191.425417315905	231.877526724367	31.6760464261864	225.860365486873	-2.83293544417194	7.83074176729071e-31	1.96523651424114e-28	-	4	24323629	24328260	+	4632	-	PF00078:Reverse transcriptase (RNA-dependent DNA polymerase)|PF00077:Retroviral aspartyl protease	RVT_1
ENSG00000112531	1477.85536212658	1336.18021890934	1333.62732325668	2747.5627843588	2833.48485732578	2739.29891740481	1382.55430143086	2773.4488530298	-1.00442040116571	1.26187265055073e-30	3.12959262897175e-28	QKI	6	163414000	163578592	+	17364	protein_coding	QKI, KH domain containing RNA binding [Source:HGNC Symbol;Acc:HGNC:21100]	-
ENSG00000142798	899.608631100596	1027.59591530451	1055.95417162339	2483.57935894531	2472.98318309126	2047.59646480331	994.386239342832	2334.71966894663	-1.23129997982389	2.34854780729709e-30	5.75694608437557e-28	HSPG2	1	21822244	21937310	-	18118	protein_coding	heparan sulfate proteoglycan 2 [Source:HGNC Symbol;Acc:HGNC:5273]	-
ENSG00000167555	8.18756433311123	6.11058026940245	13.9334197952191	174.694913876575	150.613907025204	154.257507185278	9.41052146591091	159.855442695686	-4.08213825891111	2.58668297807027e-30	6.26780044375854e-28	ZNF528	19	52397849	52418412	+	8530	protein_coding	zinc finger protein 528 [Source:HGNC Symbol;Acc:HGNC:29384]	zf-C2H2
ENSG00000145362	331.596355491005	243.404780731198	243.834846416333	833.682950110989	825.947232073702	773.25259971219	272.945327546179	810.96092729896	-1.57146573380267	3.68109537575562e-30	8.81831495639821e-28	ANK2	4	112818032	113384221	+	20380	protein_coding	ankyrin 2 [Source:HGNC Symbol;Acc:HGNC:493]	-
ENSG00000236673	1095.08672955363	1029.63277539431	1186.33117113579	2580.63208887674	3091.95775583355	2343.33856456617	1103.68355869458	2671.97613642549	-1.27552401961012	4.90391143191982e-30	1.16156580782362e-27	AL117378.1	6	131901963	131920565	+	3017	lncRNA	novel transcript	-
novel.375	44.0081582904728	45.8293520205184	53.7431906387021	231.956024536119	360.501674234522	270.196270547462	47.8602336498978	287.551323106034	-2.58623686569081	7.26006123542812e-30	1.70054834337845e-27	-	9	2275954	2326853	+	4360	-	-	-
ENSG00000129474	671.380275315121	619.205467299449	666.81366162834	1465.4962219646	1554.7242015505	1353.92894841601	652.46646808097	1458.0497906437	-1.16006672184012	1.18348636737494e-29	2.74165671545398e-27	AJUBA	14	22971177	22982551	-	5885	protein_coding	ajuba LIM protein [Source:HGNC Symbol;Acc:HGNC:20250]	-
ENSG00000185222	2510.51191364023	2507.37477054481	2296.02853339788	1072.43266574231	1072.75969906984	1255.67575912602	2437.97173919431	1133.62270797939	1.10476966979878	1.43262948648384e-29	3.28274589180064e-27	TCEAL9	X	103356489	103358462	+	1974	protein_coding	transcription elongation factor A like 9 [Source:HGNC Symbol;Acc:HGNC:30084]	-
ENSG00000143198	2129.79017215056	2303.68876156473	1961.62645831262	940.440953035563	955.183681327587	1051.30912540285	2131.70179734264	982.311253255334	1.1177464513824	2.0600906736692e-29	4.66976037544306e-27	MGST3	1	165631213	165661796	+	8052	protein_coding	microsomal glutathione S-transferase 3 [Source:HGNC Symbol;Acc:HGNC:7064]	-
ENSG00000198093	558.801265734841	562.173384785026	537.43190638702	1281.09603509488	1159.24123278109	1255.67575912602	552.802185635629	1232.004342334	-1.15623816933702	2.45096655711685e-29	5.49668361601919e-27	ZNF649	19	51889235	51905040	-	4354	protein_coding	zinc finger protein 649 [Source:HGNC Symbol;Acc:HGNC:25741]	zf-C2H2
ENSG00000169895	2064.28965748567	2220.17749788289	2007.40769478263	971.497826613621	985.306462732628	1073.90735893955	2097.29161671706	1010.23721609527	1.05385146112815	3.13836638286187e-29	6.96420018074854e-27	SYAP1	X	16719612	16765340	+	6442	protein_coding	synapse associated protein 1 [Source:HGNC Symbol;Acc:HGNC:16273]	-
ENSG00000008311	7029.02397997599	6484.34409588091	7443.43190346023	14101.7616590369	15933.9796606407	13054.9012609604	6985.59999310571	14363.5475268793	-1.03994506087992	4.1225150465907e-29	9.05278538512276e-27	AASS	7	122073549	122144255	-	6664	protein_coding	aminoadipate-semialdehyde synthase [Source:HGNC Symbol;Acc:HGNC:17366]	-
ENSG00000179750	378.674850406394	393.113997331558	471.745784495274	88.3179842376019	75.7928048255867	123.799018505382	414.511544077742	95.9699358561903	2.11149970822495	4.55368985522727e-29	9.89652946783979e-27	APOBEC3B	22	38982347	38992804	+	1896	protein_coding	apolipoprotein B mRNA editing enzyme catalytic subunit 3B [Source:HGNC Symbol;Acc:HGNC:17352]	-
ENSG00000105048	1660.0286685383	1939.09080549038	1894.94509214979	780.303948648702	809.428287432228	891.156426860174	1831.35485539282	826.962887647034	1.14712833986676	9.99605092610411e-29	2.15027295482858e-26	TNNT1	19	55132698	55149206	-	2119	protein_coding	troponin T1, slow skeletal type [Source:HGNC Symbol;Acc:HGNC:11948]	-
ENSG00000138829	451.339483862756	423.66689867857	451.840899073532	1093.78426632722	1207.82636407954	969.758978292162	442.282427204953	1090.45653623298	-1.30190903780829	1.15263152624788e-28	2.45440658634662e-26	FBN2	5	128257909	128659185	-	13218	protein_coding	fibrillin 2 [Source:HGNC Symbol;Acc:HGNC:3604]	-
ENSG00000286381	7.16411879147232	8.14744035920327	5.97146562652245	145.579094897146	151.585609651173	135.589401220181	7.09434159239935	144.2513685895	-4.34724935187821	1.27467718332016e-28	2.68714697015722e-26	AL078622.1	22	49047484	49052549	-	3812	lncRNA	novel transcript	-
ENSG00000067992	1893.37425203197	1779.19728844101	1817.316039005	851.152441498647	712.258024835322	889.191363074374	1829.96252649266	817.533943136114	1.16251620639477	1.4386700032008e-28	3.0028319146016e-26	PDK3	X	24465221	24550466	+	13555	protein_coding	pyruvate dehydrogenase kinase 3 [Source:HGNC Symbol;Acc:HGNC:8811]	-
ENSG00000075407	0	1.01843004490041	3.9809770843483	310.568735780578	319.690163943821	250.545632689464	1.6664690430829	293.601510804621	-7.44400330588862	1.77587282117061e-28	3.67031126893114e-26	ZNF37A	10	38094334	38150293	+	13190	protein_coding	zinc finger protein 37A [Source:HGNC Symbol;Acc:HGNC:13102]	zf-C2H2
ENSG00000258405	12.2813464996668	20.3686008980082	24.8811067771769	193.134932563547	174.906472674431	160.152698542677	19.177018058284	176.064701260218	-3.19615728839452	4.9645722810526e-28	1.01609852676573e-25	ZNF578	19	52453553	52516882	+	6802	protein_coding	zinc finger protein 578 [Source:HGNC Symbol;Acc:HGNC:26449]	zf-C2H2
ENSG00000092758	1354.01845158827	1587.73243999974	1561.53826133562	3470.60562234796	4710.81433069801	3340.60843585953	1501.09638430788	3840.67612963516	-1.35531812645211	5.9520785811198e-28	1.20649777469795e-25	COL9A3	20	62816244	62841159	+	4841	protein_coding	collagen type IX alpha 3 chain [Source:HGNC Symbol;Acc:HGNC:2219]	-
ENSG00000115414	2273.07254798	2148.88739473986	2308.96670892201	4008.27774616809	4674.86133353715	4678.81687398914	2243.64221721396	4453.98531789812	-0.98922019240075	9.81776333314261e-28	1.97112636977123e-25	FN1	2	215360440	215436073	-	17216	protein_coding	fibronectin 1 [Source:HGNC Symbol;Acc:HGNC:3778]	-
ENSG00000076685	329.549464407727	305.529013470123	273.692174548946	794.861858138417	727.805266850826	791.920705677288	302.923550808932	771.529276888844	-1.34910322913523	1.42456509364732e-27	2.83313742822446e-25	NT5C2	10	103088017	103193306	-	5156	protein_coding	5'-nucleotidase, cytosolic II [Source:HGNC Symbol;Acc:HGNC:8022]	-
ENSG00000147010	956.921581432375	1065.27782696583	1045.00648464143	420.238320603095	464.473855213211	452.947202626836	1022.40196434654	445.886459481047	1.19728980368478	1.72023863154028e-27	3.38919164406548e-25	SH3KBP1	X	19533977	19887600	-	5777	protein_coding	SH3 domain containing kinase binding protein 1 [Source:HGNC Symbol;Acc:HGNC:13867]	-
ENSG00000137501	244.603484451698	168.040957408568	181.134457337848	624.049053459099	712.258024835322	583.623944382517	197.926299732704	639.977007558979	-1.69349693825543	1.87376578115048e-27	3.65748670670678e-25	SYTL2	11	85694224	85811159	-	11258	protein_coding	synaptotagmin like 2 [Source:HGNC Symbol;Acc:HGNC:15585]	-
ENSG00000187498	1790.00625232644	1709.94404538779	1626.22913895628	3394.90449300144	3652.6301710177	3124.45141942156	1708.72647889017	3390.66202781357	-0.988727614674769	3.97756529985556e-27	7.69275725561973e-25	COL4A1	13	110148963	110307157	-	14662	protein_coding	collagen type IV alpha 1 chain [Source:HGNC Symbol;Acc:HGNC:2202]	-
ENSG00000163682	18175.3693739653	19114.9135127358	16456.3640224248	7167.34410543615	7590.9409140703	9537.43708437895	17915.5489697086	8098.57403462847	1.14548082612932	4.05651257959411e-27	7.77412197185668e-25	RPL9	4	39452521	39458949	-	5022	protein_coding	ribosomal protein L9 [Source:HGNC Symbol;Acc:HGNC:10369]	-
ENSG00000287492	65.5005146648898	43.7924919307176	62.7003890784857	251.366570522405	361.473376860491	276.091461904861	57.3311318913644	296.310469762586	-2.36945795000146	4.18223607445477e-27	7.94285753924153e-25	AL512358.2	14	48262021	48265609	-	512	lncRNA	novel transcript	-
ENSG00000176204	101.321108622251	85.5481237716344	64.6908776206599	325.126645270293	365.360187364367	333.078311693053	83.8533700048486	341.188381442571	-2.02585322617138	5.04943739287426e-27	9.50421336421271e-25	LRRTM4	2	76747719	77593319	-	5410	protein_coding	leucine rich repeat transmembrane neuronal 4 [Source:HGNC Symbol;Acc:HGNC:19411]	-
ENSG00000204262	755.302809729511	586.615705862636	550.370081911153	1776.06495774518	2233.94433710287	1517.02924263738	630.762865834433	1842.34617916181	-1.54660283129097	6.67993128361391e-27	1.24619142822889e-24	COL5A2	2	189031898	189225312	-	7319	protein_coding	collagen type V alpha 2 chain [Source:HGNC Symbol;Acc:HGNC:2210]	-
ENSG00000159247	144.305821371085	147.672356510559	119.429312530449	2.91158189794292	4.8585131298453	5.89519135739916	137.135830137365	4.55509546172913	4.91323494546	7.70585480911206e-27	1.42497478272712e-24	TUBBP5	9	138150075	138177433	+	2814	transcribed_unprocessed_pseudogene	tubulin beta pseudogene 5 [Source:HGNC Symbol;Acc:HGNC:23674]	-
ENSG00000129194	153.516831245835	163.967237228966	133.362732325668	445.472030385267	476.13428672484	451.964670733936	150.28226693349	457.856995948014	-1.60770206553872	8.35615748883625e-27	1.53179266106224e-24	SOX15	17	7588178	7590094	-	1465	protein_coding	SRY-box transcription factor 15 [Source:HGNC Symbol;Acc:HGNC:11196]	HMG
ENSG00000156675	297.822652616921	271.920821988409	287.625594344165	815.242931424017	675.333325048497	723.143473174297	285.789689649832	737.906576548937	-1.36851311820978	8.52100127156294e-27	1.54854506729154e-24	RAB11FIP1	8	37858618	37899497	-	9632	protein_coding	RAB11 family interacting protein 1 [Source:HGNC Symbol;Acc:HGNC:30265]	-
ENSG00000143771	2824.70969492337	2812.90378401493	2696.11673037489	1278.18445319694	1337.06281333343	1529.80215724508	2777.91006977106	1381.68314125848	1.00761783762235	1.10878647442595e-26	1.99780578353619e-24	CNIH4	1	224356858	224379459	+	5090	protein_coding	cornichon family AMPA receptor auxiliary protein 4 [Source:HGNC Symbol;Acc:HGNC:25013]	-
ENSG00000100297	6027.0707947115	5772.46149449552	5802.27410043765	3279.41174438304	3270.75103901186	2865.06299969599	5867.26879654822	3138.40859436363	0.902620239933051	1.24647308449897e-26	2.22685585545109e-24	MCM5	22	35400134	35425431	+	7268	protein_coding	minichromosome maintenance complex component 5 [Source:HGNC Symbol;Acc:HGNC:6948]	-
ENSG00000186439	223.111128077281	229.146760102592	196.063121404154	534.760541922183	696.710782819816	678.929537993804	216.107003194676	636.800287578601	-1.55934916851379	1.7161177372625e-26	3.0401242032967e-24	TRDN	6	123216339	123637093	-	9767	protein_coding	triadin [Source:HGNC Symbol;Acc:HGNC:12261]	-
ENSG00000135063	327.502573324449	345.247785221239	305.539991223732	804.56713113156	985.306462732628	768.339940247691	326.096783256473	852.73784470396	-1.38701541305549	4.19147476111305e-26	7.36337328658535e-24	FAM189A2	9	69324567	69392558	+	9552	protein_coding	family with sequence similarity 189 member A2 [Source:HGNC Symbol;Acc:HGNC:24820]	-
ENSG00000249158	93.1335442891402	78.4191134573315	94.5482057532721	430.914120895552	311.916542936068	323.252992764054	88.7002878332479	355.361218865225	-2.00212295809006	6.92449186168488e-26	1.20640671848082e-23	PCDHA11	5	140868183	141012344	+	6284	protein_coding	protocadherin alpha 11 [Source:HGNC Symbol;Acc:HGNC:8665]	-
ENSG00000206538	233.34558349367	172.114677588169	180.139213066761	606.579562071442	653.955867277178	526.637094594325	195.1998247162	595.724174647648	-1.61012645633947	7.41632914866068e-26	1.28150520313865e-23	VGLL3	3	86876388	86991149	-	12740	protein_coding	vestigial like family member 3 [Source:HGNC Symbol;Acc:HGNC:24327]	-
ENSG00000187398	10.234455416389	25.4607511225102	10.9476869819578	184.400186869718	199.199038323657	132.641805541481	15.547631173619	172.080343578286	-3.46994471273174	1.05450947732749e-25	1.80732636516593e-23	LUZP2	11	24496970	25082638	+	8858	protein_coding	leucine zipper protein 2 [Source:HGNC Symbol;Acc:HGNC:23206]	-
ENSG00000047230	2205.52514223184	1926.86964495157	1849.16385567979	944.32306223282	887.164497509752	1008.07772211526	1993.8528809544	946.521760619277	1.07482422514465	1.37280492740309e-25	2.33387908666004e-23	CTPS2	X	16587999	16712936	-	5531	protein_coding	CTP synthase 2 [Source:HGNC Symbol;Acc:HGNC:2520]	-
novel.324	63.453623581612	60.0873726491241	74.6433203315306	321.244536073035	517.917499641509	262.336015404263	66.0614388540889	367.166017039603	-2.47416573814812	1.95383572998826e-25	3.29510488191061e-23	-	6	142015998	142021863	+	2906	-	-	-
ENSG00000123595	1102.2508483451	1023.52219512491	939.510591906199	468.76468556881	448.926613197706	452.947202626836	1021.76121179207	456.879500464451	1.16103152548862	2.0177459545851e-25	3.37588114830226e-23	RAB9A	X	13689128	13710504	+	2113	protein_coding	RAB9A, member RAS oncogene family [Source:HGNC Symbol;Acc:HGNC:9792]	-
novel.304	3.07033662491671	4.07372017960164	3.9809770843483	141.696985699889	217.66138821707	108.078508218985	3.70834462962222	155.812294045314	-5.39203399352843	2.05183894164623e-25	3.40589108101135e-23	-	5	136540946	136545392	-	4447	-	PF00098:Zinc knuckle	zf-CCHC
novel.323	100.297663080613	129.340615702352	139.33419795219	392.09302892298	394.511266143439	440.174288019138	122.990825578385	408.926194361852	-1.73254658319068	2.69657309358273e-25	4.441129483267e-23	-	6	131293998	131347950	+	15476	-	PF00077:Retroviral aspartyl protease	-
ENSG00000249790	4857.27254061824	5073.81848369384	4739.35321891665	2676.71429150886	2679.95584242267	2260.80588556258	4890.14808107624	2539.1586731647	0.94547704842695	2.7851669404338e-25	4.55148095126239e-23	AC092490.1	12	8788253	8795789	+	2283	lncRNA	novel transcript	-
ENSG00000204644	47.0784949153895	48.8846421552196	53.7431906387021	221.280224243662	324.548677073666	225.982335366968	49.9021092364371	257.270412228099	-2.36574896952249	2.97156838064458e-25	4.81874100248987e-23	ZFP57	6	29672392	29681110	-	2149	protein_coding	ZFP57 zinc finger protein [Source:HGNC Symbol;Acc:HGNC:18791]	zf-C2H2
ENSG00000146833	0	3.05529013470123	0.995244271087075	352.301409651093	232.236927606606	305.567418691857	1.35017813526277	296.701918649852	-7.78027251265015	3.01656980958e-25	4.85437466837832e-23	TRIM4	7	99876958	99919600	-	4891	protein_coding	tripartite motif containing 4 [Source:HGNC Symbol;Acc:HGNC:16275]	-
ENSG00000286058	142.258930287808	101.843004490041	202.034587030676	12.616854891086	7.77362100775249	4.9126594644993	148.712173936175	8.43437845444592	4.13884109376539	5.40624250213473e-25	8.63401501420471e-23	AC018865.3	2	130026845	130051131	-	4108	lncRNA	novel transcript	-
ENSG00000197467	194.454652911392	231.183620192393	208.006052657199	43.6737284691438	38.8681050387624	44.2139351804937	211.214775253661	42.2519228961333	2.32174046970751	5.93107021872562e-25	9.40096926924472e-23	COL13A1	10	69801867	69964275	+	9884	protein_coding	collagen type XIII alpha 1 chain [Source:HGNC Symbol;Acc:HGNC:2190]	-
ENSG00000157227	1566.89512424916	1902.42732387396	1807.36359629413	3809.31964980865	4832.27715894414	3553.8178566188	1758.89534813908	4065.13822179053	-1.20861829941288	7.0722104975352e-25	1.11260648879507e-22	MMP14	14	22836560	22849027	+	4458	protein_coding	matrix metallopeptidase 14 [Source:HGNC Symbol;Acc:HGNC:7160]	-
ENSG00000176978	334.666692115921	375.800686568251	383.169044368524	93.1706207341734	125.349638750009	102.183316861586	364.545474350899	106.901192115256	1.76987634070138	1.10871843398666e-24	1.73132543013873e-22	DPP7	9	137110546	137115177	-	2823	protein_coding	dipeptidyl peptidase 7 [Source:HGNC Symbol;Acc:HGNC:14892]	-
ENSG00000090776	384.815523656228	476.625261013391	432.931257922878	150.431731393717	108.830694108535	135.589401220181	431.457347530832	131.617275574144	1.71293356841045	1.29030893457838e-24	2.00007372425344e-22	EFNB1	X	68829021	68842160	+	3303	protein_coding	ephrin B1 [Source:HGNC Symbol;Acc:HGNC:3226]	-
ENSG00000170017	806.475086811456	651.795228736262	717.571119453781	1515.96364152895	1961.86760183153	1630.02041032087	725.280478333833	1702.61721789378	-1.23120203347296	1.3446869818507e-24	2.06914936236457e-22	ALCAM	3	105366909	105576900	+	7179	protein_coding	activated leukocyte cell adhesion molecule [Source:HGNC Symbol;Acc:HGNC:400]	-
ENSG00000095932	160.680950037308	277.012972212911	228.906182350027	36.8800373739436	29.1510787790718	39.3012757159944	222.200034866749	35.11079728967	2.66227130351963	1.68588763351291e-24	2.57537660884678e-22	SMIM24	19	3473986	3480525	-	1481	protein_coding	small integral membrane protein 24 [Source:HGNC Symbol;Acc:HGNC:37244]	-
novel.463	15481.6607083717	20631.3558495925	24879.1162886347	8430.97064914338	7744.46992897341	8573.57329744418	20330.7109488663	8249.67129185366	1.30126691839003	1.71491955773127e-24	2.60087907888726e-22	-	X	114466581	114472555	-	5792	-	PF00098:Zinc knuckle	zf-CCHC
ENSG00000228305	409.378216655561	359.505805849844	284.639861530903	99.9643118293736	93.2834520930298	90.3929341467872	351.174628012103	94.5468993563968	1.89265401561534	3.00445976088313e-24	4.52407258708409e-22	AC016734.1	2	63622178	63622831	-	654	processed_pseudogene	PRELI domain containing 1 (PRELID1) pseudogene	-
ENSG00000228709	136.118257037974	105.916724669643	142.319930765452	4.85263649657153	1.94340525193812	11.7903827147983	128.118304157689	6.19547482110266	4.37399673006213	3.16679864059409e-24	4.70709615626309e-22	LINC02575	21	44485577	44490288	+	912	lncRNA	long intergenic non-protein coding RNA 2575 [Source:HGNC Symbol;Acc:HGNC:53747]	-
ENSG00000173267	398.120315697533	511.251882540005	423.974059483094	125.198021611546	94.2551547189989	152.292443399478	444.448752573544	123.915206576674	1.84299591266173	3.17066388781063e-24	4.70709615626309e-22	SNCG	10	86958599	86963258	+	1264	protein_coding	synuclein gamma [Source:HGNC Symbol;Acc:HGNC:11141]	-
ENSG00000169100	21904.8049276974	25168.4616996238	23982.4012003852	13201.1123252732	13713.6391603014	13831.1014563513	23685.2226092355	13581.950980642	0.802301267544127	4.08495426728102e-24	6.02202244115742e-22	SLC25A6	X	1386152	1392113	-	1553	protein_coding	solute carrier family 25 member 6 [Source:HGNC Symbol;Acc:HGNC:10992]	-
ENSG00000117600	44.0081582904728	56.0136524695225	31.8478166747864	242.631824828577	233.208630232575	203.384101830271	43.9565424782606	226.408185630474	-2.36630413849948	4.40825021760056e-24	6.45349464147483e-22	PLPPR4	1	99263953	99309590	+	5540	protein_coding	phospholipid phosphatase related 4 [Source:HGNC Symbol;Acc:HGNC:23496]	-
ENSG00000166073	3521.67610877947	3068.52972528493	3156.9148278882	6076.47142100687	6967.10782819817	5837.22197571807	3249.04022065087	6293.6004083077	-0.953905624987279	4.63698437059829e-24	6.74153569079879e-22	GPR176	15	39799008	39920266	-	4517	protein_coding	G protein-coupled receptor 176 [Source:HGNC Symbol;Acc:HGNC:32370]	-
ENSG00000002586	2263.86153810525	2470.71128892839	2580.66839492879	1093.78426632722	1336.09111070746	1108.29597519104	2438.41374065414	1179.39045074191	1.04791704489275	6.9070231762211e-24	9.9730791491724e-22	CD99	X	2691187	2741309	+	4858	protein_coding	CD99 molecule (Xg blood group) [Source:HGNC Symbol;Acc:HGNC:7082]	-
ENSG00000163430	6317.72932853695	6145.20689092907	6189.42412189052	10217.711407181	11046.3154520163	10232.0871326591	6217.45344711885	10498.7046639521	-0.755821924506438	8.36059625013239e-24	1.19858356707476e-21	FSTL1	3	120392293	120450993	-	8467	protein_coding	follistatin like 1 [Source:HGNC Symbol;Acc:HGNC:3972]	-
ENSG00000101850	832.061225352428	814.744035920327	813.11456947814	288.246607896349	390.624455639562	301.637291120257	819.973276916965	326.836118218723	1.32691967244539	8.41470366334919e-24	1.19858356707476e-21	GPR143	X	9725346	9786297	-	2369	protein_coding	G protein-coupled receptor 143 [Source:HGNC Symbol;Acc:HGNC:20145]	-
novel.22	107.461781872085	139.524916151356	163.22006045828	9.70527299314306	15.547242015505	11.7903827147983	136.735586160574	12.3476325744821	3.46939741848286	9.16062493981042e-24	1.29607472722244e-21	-	1	209448805	209458293	+	2762	-	-	-
ENSG00000224557	586.434295359092	532.638913482914	537.43190638702	222.250751542976	174.906472674431	218.122080223769	552.168371743009	205.093101480392	1.42885342129654	1.12239102116046e-23	1.57740834113891e-21	HLA-DPB2	6	33112451	33129084	+	1600	transcribed_unprocessed_pseudogene	major histocompatibility complex, class II, DP beta 2 (pseudogene) [Source:HGNC Symbol;Acc:HGNC:4941]	-
ENSG00000110076	378.674850406394	504.122872225703	467.764807410925	140.726458400574	154.500717529081	149.344847720779	450.187510014341	148.190674550145	1.60320471929407	1.59017584975982e-23	2.2200329197872e-21	NRXN2	11	64606174	64723197	-	10589	protein_coding	neurexin 2 [Source:HGNC Symbol;Acc:HGNC:8009]	-
ENSG00000101849	1477.85536212658	1367.75155030125	1475.94725402213	744.394438574073	718.088240591136	752.619429961293	1440.51805548332	738.367369708834	0.964218416041927	1.7732869873883e-23	2.45643148375782e-21	TBL1X	X	9463295	9741037	+	9039	protein_coding	transducin beta like 1 X-linked [Source:HGNC Symbol;Acc:HGNC:11585]	-
ENSG00000183323	2.04689108327781	1.01843004490041	1.99048854217415	213.516005849147	158.387528032957	199.453974258672	1.68526989011746	190.452502713592	-6.81884922844731	1.78280924536287e-23	2.45643148375782e-21	CCDC125	5	69280175	69332809	-	7980	protein_coding	coiled-coil domain containing 125 [Source:HGNC Symbol;Acc:HGNC:28924]	-
ENSG00000122507	259.955167576281	310.621163694625	232.887159434376	710.425983098072	664.644596162838	662.226495814506	267.821163568427	679.099025025139	-1.3427327308704	2.94718862168457e-23	4.03439502167093e-21	BBS9	7	33109557	33877180	+	8981	protein_coding	Bardet-Biedl syndrome 9 [Source:HGNC Symbol;Acc:HGNC:30000]	-
ENSG00000149926	471.808394695534	555.044374470723	492.645914188102	193.134932563547	199.199038323657	169.978017471676	506.49956111812	187.43732945296	1.43397139994233	3.45830818782782e-23	4.70352225210312e-21	TLCD3B	16	30024427	30052978	-	4920	protein_coding	TLC domain containing 3B [Source:HGNC Symbol;Acc:HGNC:25295]	-
ENSG00000138759	2243.39262727248	1836.22937095544	1950.67877133067	4149.00420456866	4262.85942012627	3630.45534426498	2010.10025651953	4014.10632298664	-0.997870149117042	3.67344147863751e-23	4.96409101353573e-21	FRAS1	4	78057323	78544269	+	19207	protein_coding	Fraser extracellular matrix complex subunit 1 [Source:HGNC Symbol;Acc:HGNC:19185]	-
ENSG00000139318	2352.90130022784	2763.00071181481	2348.7764797655	1185.01383246277	1329.28919232568	1080.78508218985	2488.22616393605	1198.3627023261	1.0539776162402	3.91680000623213e-23	5.25923954976939e-21	DUSP6	12	89347235	89352501	-	3859	protein_coding	dual specificity phosphatase 6 [Source:HGNC Symbol;Acc:HGNC:3072]	-
ENSG00000124302	507.628988652896	530.602053393113	619.041936616161	225.162333440919	180.736688430245	203.384101830271	552.424326220723	203.094374567145	1.4438111779988	5.22599410027628e-23	6.97273301442559e-21	CHST8	19	33621953	33773509	+	3054	protein_coding	carbohydrate sulfotransferase 8 [Source:HGNC Symbol;Acc:HGNC:15993]	-
ENSG00000229150	244.603484451698	262.754951584306	246.820579229595	52.4084741629725	71.9059943217105	65.8296368242907	251.393005088533	63.3813684363246	1.98792544446793	5.3361544946035e-23	7.07493540256204e-21	CRYGEP	2	208108233	208112511	-	528	transcribed_unprocessed_pseudogene	crystallin gamma E, pseudogene [Source:HGNC Symbol;Acc:HGNC:2412]	-
novel.298	193.431207369753	201.649148890281	202.034587030676	515.349995935897	522.776012771355	481.440627520932	199.038314430237	506.522212076061	-1.34754499653991	5.52193115523132e-23	7.27548941771447e-21	-	5	18615275	18674250	-	3485	-	PF00098:Zinc knuckle	zf-CCHC
ENSG00000229191	446.222256154562	514.307172674707	511.555555338757	174.694913876575	187.538606812029	191.593719115473	490.694994722675	184.609079934692	1.41053594811887	5.68602604904348e-23	7.44516243104879e-21	AL358473.1	1	201023949	201028792	+	3508	lncRNA	novel transcript, antisense KIF21B	-
ENSG00000204175	112.579009580279	88.6034139063356	95.5434500243592	342.59613665795	395.482968769408	297.707163548658	98.9086245036581	345.262089658672	-1.80388381104226	6.06098823560869e-23	7.88714154289301e-21	GPRIN2	10	46549044	46555530	-	1968	protein_coding	G protein regulated inducer of neurite outgrowth 2 [Source:HGNC Symbol;Acc:HGNC:23730]	-
ENSG00000228624	447.245701696201	382.929696882554	461.793341784403	965.674662817735	993.08008374038	902.946809574972	430.656246787719	953.900518711029	-1.14717559264082	6.37830781628239e-23	8.24914767331589e-21	HDAC2-AS2	6	113969701	114471705	+	8063	lncRNA	HDAC2 and HS3ST5 antisense RNA 2 [Source:HGNC Symbol;Acc:HGNC:43590]	-
ENSG00000113209	38.8909305822783	76.3822533675307	45.7812364700055	289.217135195663	319.690163943821	222.052207795369	53.6848068066048	276.986502311618	-2.3677145148643	7.77749478603508e-23	9.99740046246374e-21	PCDHB5	5	141135206	141138615	+	3410	protein_coding	protocadherin beta 5 [Source:HGNC Symbol;Acc:HGNC:8690]	-
ENSG00000141968	149.42304907928	177.206827812671	188.101167235457	32.0274008773721	24.2925656492265	31.4410205727955	171.577014709136	29.2536623664647	2.55258096018078	9.32567069851573e-23	1.19148159997218e-20	VAV1	19	6772708	6857366	+	4311	protein_coding	vav guanine nucleotide exchange factor 1 [Source:HGNC Symbol;Acc:HGNC:12657]	-
ENSG00000180178	93.1335442891402	131.377475792153	152.272373476322	8.73474569382876	1.94340525193812	10.8078508218985	125.594464519205	7.16200058922178	4.13446880905502	1.09078913948753e-22	1.38523649696003e-20	FAR2P1	2	130012065	130040560	-	5022	transcribed_unprocessed_pseudogene	fatty acyl-CoA reductase 2 pseudogene 1 [Source:HGNC Symbol;Acc:HGNC:49284]	-
ENSG00000237515	444.175365071284	327.934474457932	295.587548512861	1103.48953932037	1222.40190346908	839.082236536481	355.899129347359	1054.99122644198	-1.56811006826717	1.16477729051902e-22	1.47033952463662e-20	SHISA9	16	12901598	13240416	+	10180	protein_coding	shisa family member 9 [Source:HGNC Symbol;Acc:HGNC:37231]	-
ENSG00000113319	659.098928815454	571.33925518913	530.465196489411	1468.40780386255	1769.47048188966	1204.58410069523	586.967793497998	1480.82079548248	-1.33526072987806	1.69766358088363e-22	2.13026463979809e-20	RASGRF2	5	80960363	81230162	+	11032	protein_coding	Ras protein specific guanine nucleotide releasing factor 2 [Source:HGNC Symbol;Acc:HGNC:9876]	-
ENSG00000240342	10603.9192569207	13498.27181511	11183.5598742055	5775.60795821944	6118.81143572718	6370.7367935627	11761.9169820787	6088.38539583644	0.949994123031126	1.91828468311613e-22	2.39286150324089e-20	RPS2P5	12	118246084	118246962	+	879	processed_pseudogene	ribosomal protein S2 pseudogene 5 [Source:HGNC Symbol;Acc:HGNC:31386]	-
ENSG00000006757	633.512790274481	679.292839948573	640.937310580076	243.602352127891	233.208630232575	304.584886798957	651.247646934377	260.465289719807	1.32234503111529	2.6143562159938e-22	3.24195549349207e-20	PNPLA4	X	7898247	7927739	-	3411	protein_coding	patatin like phospholipase domain containing 4 [Source:HGNC Symbol;Acc:HGNC:24887]	-
ENSG00000186283	1219.94708563357	1145.73380051296	1108.702117991	593.962707180356	574.276251947715	585.589008168317	1158.12766804584	584.609322432129	0.986175946803259	4.33064341603878e-22	5.33884759377272e-20	TOR3A	1	179082070	179098023	+	3224	protein_coding	torsin family 3 member A [Source:HGNC Symbol;Acc:HGNC:11997]	-
ENSG00000130066	1288.51793692338	1461.44711443209	1337.60830034103	700.720710104929	587.880088711282	685.807261244103	1362.5244505655	658.136020020105	1.04984891547724	4.51334055293982e-22	5.531728616077e-20	SAT1	X	23783173	23786226	+	2498	protein_coding	spermidine/spermine N1-acetyltransferase 1 [Source:HGNC Symbol;Acc:HGNC:10540]	-
ENSG00000237973	1625.23152012258	1853.54268171874	1674.00086396846	730.807056383673	924.089197296577	699.562707744701	1717.59168860326	784.819653808317	1.12987901358215	5.39476243748274e-22	6.57381427425281e-20	MTCO1P12	1	631074	632616	+	1543	unprocessed_pseudogene	MT-CO1 pseudogene 12 [Source:HGNC Symbol;Acc:HGNC:52014]	-
ENSG00000056998	2588.29377480479	2284.33859071162	2189.53739639156	1239.36336122437	1264.18511638575	1097.48812436914	2354.05658730266	1200.34553399309	0.971587041150622	5.70053297423469e-22	6.90649055343917e-20	GYG2	X	2828822	2882820	+	3621	protein_coding	glycogenin 2 [Source:HGNC Symbol;Acc:HGNC:4700]	-
ENSG00000182287	5635.0911522638	4721.4416881583	4906.55425645928	2703.88905588966	2883.0416912502	2769.75740608471	5087.69569896046	2785.56271774152	0.869020499439955	6.31059389601027e-22	7.60192170981671e-20	AP1S2	X	15825806	15854931	-	5428	protein_coding	adaptor related protein complex 1 subunit sigma 2 [Source:HGNC Symbol;Acc:HGNC:560]	-
ENSG00000124942	318.291563449699	234.238910327094	285.635105801991	778.362894050074	1136.8920723838	700.545239637601	279.388526526261	871.933402023825	-1.64201461539336	7.77011339323923e-22	9.3069182069816e-20	AHNAK	11	62433542	62556235	-	19466	protein_coding	AHNAK nucleoprotein [Source:HGNC Symbol;Acc:HGNC:347]	-
ENSG00000197181	99.2742175389736	115.082595073746	116.443579717188	7.76421839451445	10.6887288856597	7.86025514319889	110.266797443303	8.77106747445767	3.65190059590937	9.65231184189809e-22	1.14960670022064e-19	PIWIL2	8	22275316	22357568	+	5737	protein_coding	piwi like RNA-mediated gene silencing 2 [Source:HGNC Symbol;Acc:HGNC:17644]	-
ENSG00000117691	757.349700812788	976.674413059492	812.119325207053	375.594064834637	315.803353439945	365.501864158748	848.714479693111	352.29976081111	1.26848691532283	1.02190587290111e-21	1.21026953408024e-19	NENF	1	212432920	212446379	+	1264	protein_coding	neudesin neurotrophic factor [Source:HGNC Symbol;Acc:HGNC:30384]	-
ENSG00000169641	1118.62597701132	983.803423373795	1001.2157367136	2122.54320360039	2019.19805676371	1845.19489486594	1034.5483790329	1995.64538507668	-0.947959147381164	1.06540843601603e-21	1.25474163350022e-19	LUZP1	1	23084023	23177808	-	9658	protein_coding	leucine zipper protein 1 [Source:HGNC Symbol;Acc:HGNC:14985]	-
ENSG00000126010	115.649346205196	103.879864579842	80.6147859580531	342.59613665795	322.605271821728	317.357801406655	100.047998914364	327.519736628778	-1.71187198839066	1.34420928703677e-21	1.57429311000123e-19	GRPR	X	16123565	16153518	+	2417	protein_coding	gastrin releasing peptide receptor [Source:HGNC Symbol;Acc:HGNC:4609]	-
ENSG00000250120	120.766573913391	101.843004490041	94.5482057532721	345.507718555893	358.558268982583	303.602354906057	105.719261385568	335.889447481511	-1.66839819137937	1.50453045414539e-21	1.75232080131707e-19	PCDHA10	5	140855883	141012347	+	15664	protein_coding	protocadherin alpha 10 [Source:HGNC Symbol;Acc:HGNC:8664]	-
ENSG00000165874	15.3516831245835	14.2580206286057	14.9286640663061	125.198021611546	170.047959544586	108.078508218985	14.8461226064985	134.441496458372	-3.17897811477712	1.74248909676646e-21	2.01831937631504e-19	SHLD2P1	10	46610474	46652025	-	3752	transcribed_unprocessed_pseudogene	shieldin complex subunit 2 pseudogene 1 [Source:HGNC Symbol;Acc:HGNC:31425]	-
ENSG00000102290	295.775761533643	250.533791045501	309.52096830808	64.0548017547442	58.3021575581436	94.3230617183866	285.276840295741	72.2266736770915	1.98250497185854	1.88856061045318e-21	2.17555990322205e-19	PCDH11X	X	91779261	92623230	+	11630	protein_coding	protocadherin 11 X-linked [Source:HGNC Symbol;Acc:HGNC:8656]	-
ENSG00000130224	447.245701696201	364.597956074346	431.936013651791	131.021185407431	137.981772887607	161.135230435577	414.593223807446	143.379396243538	1.53213056290677	1.92607733073039e-21	2.2067193591917e-19	LRCH2	X	115110616	115234096	-	4953	protein_coding	leucine rich repeats and calponin homology domain containing 2 [Source:HGNC Symbol;Acc:HGNC:29292]	-
novel.385	119.743128371752	117.119455163547	181.134457337848	456.147830677724	558.72900993221	406.768203660542	139.332346957715	473.881681423492	-1.76510001350711	1.96230855907564e-21	2.23607712074993e-19	-	9	87410735	87422493	+	11759	-	-	-
ENSG00000173674	7950.124967451	6744.04375733051	6285.96281618597	3675.38688250328	3771.17789138592	3776.85259630706	6993.37718032249	3741.13912339876	0.902481704064051	2.04611315901202e-21	2.3190382529641e-19	EIF1AX	X	20124525	20141838	-	4414	protein_coding	eukaryotic translation initiation factor 1A X-linked [Source:HGNC Symbol;Acc:HGNC:3250]	-
ENSG00000181577	165.798177745502	169.059387453468	161.229571916106	26.2042370814863	22.3491603972884	38.3187438230946	165.362379038359	28.9573804339564	2.51451192392241	2.25494597877905e-21	2.54205968869739e-19	C6orf223	6	44000580	44007612	+	5571	protein_coding	chromosome 6 open reading frame 223 [Source:HGNC Symbol;Acc:HGNC:28692]	-
ENSG00000131771	280.42407840906	418.574748454068	337.387807898518	92.2000934348591	101.057073100782	105.130912540285	345.462211587215	99.4626930253088	1.79644099988814	2.48019288928927e-21	2.78111416484612e-19	PPP1R1B	17	39626740	39636626	+	4543	protein_coding	protein phosphatase 1 regulatory inhibitor subunit 1B [Source:HGNC Symbol;Acc:HGNC:9287]	-
ENSG00000169249	440.081582904728	515.325602719607	503.59360117006	168.871750080689	207.944361957379	158.187634756878	486.333595598132	178.334582264982	1.44727605523632	3.3878450712512e-21	3.77879163740987e-19	ZRSR2	X	15790472	15823260	+	2077	protein_coding	zinc finger CCCH-type, RNA binding motif and serine/arginine rich 2 [Source:HGNC Symbol;Acc:HGNC:23019]	-
ENSG00000101935	1654.91144083011	1334.14335881954	1289.83657532885	607.550089370756	716.144835339198	587.554071954117	1426.29712499283	637.082998888023	1.16257219446256	4.00238888289478e-21	4.44075579159499e-19	AMMECR1	X	110194186	110440233	-	6362	protein_coding	AMMECR nuclear protein 1 [Source:HGNC Symbol;Acc:HGNC:467]	-
ENSG00000267041	484.089741195201	434.869629172475	499.612624085712	1022.93577347728	1219.48679559117	945.195680969666	472.857331484463	1062.53941667937	-1.16798524771076	4.17421391550756e-21	4.60715201847198e-19	ZNF850	19	36714383	36772825	-	7850	protein_coding	zinc finger protein 850 [Source:HGNC Symbol;Acc:HGNC:27994]	zf-C2H2
ENSG00000088325	5398.67523214521	5402.77138819667	5247.92304144215	3141.59686788041	3370.83640948667	3065.49950584757	5349.78988726134	3192.64426107155	0.744706931357267	4.71820931364436e-21	5.18044638234045e-19	TPX2	20	31739271	31801805	+	3605	protein_coding	TPX2 microtubule nucleation factor [Source:HGNC Symbol;Acc:HGNC:1249]	-
ENSG00000182004	4709.89638262223	5193.99322899209	4433.81322769292	2370.99819222485	2347.63354434125	2817.9014688368	4779.23427976908	2512.1777351343	0.927854866682358	5.469079469566e-21	5.97376498952958e-19	SNRPE	1	203861599	203871152	+	2080	protein_coding	small nuclear ribonucleoprotein polypeptide E [Source:HGNC Symbol;Acc:HGNC:11161]	-
ENSG00000113205	11.2579009580279	15.2764506735061	32.8430609458735	170.812804679318	177.821580552338	132.641805541481	19.7924708591359	160.425396924379	-3.01461050874489	5.91717643276299e-21	6.42989672057096e-19	PCDHB3	5	141100473	141103827	+	3355	protein_coding	protocadherin beta 3 [Source:HGNC Symbol;Acc:HGNC:8688]	-
ENSG00000181392	414.495444363756	554.025944425823	481.698227206144	162.078058985489	192.397119941874	168.012953685876	483.406538665241	174.16271087108	1.47279782433128	7.47962224682159e-21	8.08604700437159e-19	SYNE4	19	36003307	36008813	-	2548	protein_coding	spectrin repeat containing nuclear envelope family member 4 [Source:HGNC Symbol;Acc:HGNC:26703]	-
ENSG00000155657	234.369029035309	214.888739473986	196.063121404154	612.402725867327	560.672415184148	483.405691306731	215.106963304483	552.160277452736	-1.36046075740713	9.17996957403248e-21	9.87361931582544e-19	TTN	2	178525989	178830802	-	118976	protein_coding	titin [Source:HGNC Symbol;Acc:HGNC:12403]	-
ENSG00000100985	254.837939868087	364.597956074346	360.278426133521	107.728530223888	79.679615329463	73.6898919674895	326.571440691985	87.0326791736135	1.9076536289991	1.26718195766567e-20	1.35601334261675e-18	MMP9	20	46008908	46016561	+	2336	protein_coding	matrix metallopeptidase 9 [Source:HGNC Symbol;Acc:HGNC:7176]	-
ENSG00000131069	935.429225057958	932.881921128775	878.800691369887	395.004610820923	483.907907732592	405.785671767642	915.703945852207	428.232730107052	1.09637779085869	1.52016585587063e-20	1.61851598018226e-18	ACSS2	20	34872146	34927962	+	5248	protein_coding	acyl-CoA synthetase short chain family member 2 [Source:HGNC Symbol;Acc:HGNC:15814]	-
ENSG00000180155	183.196751953364	231.183620192393	308.525724036993	45.6147830677724	45.6700234205459	61.8995092526912	240.968698727583	51.0614385803365	2.23944074678031	2.19625783417044e-20	2.32659856292196e-18	LYNX1	8	142771197	142777810	-	5022	protein_coding	Ly6/neurotoxin 1 [Source:HGNC Symbol;Acc:HGNC:29604]	-
ENSG00000143799	21226.2605335909	20672.0930513885	19852.1374753739	13181.7017792869	13013.0415669777	12288.5263844986	20583.4970201177	12827.756576921	0.682208715838475	2.68132631572e-20	2.82625200308467e-18	PARP1	1	226360691	226408093	-	7183	protein_coding	poly(ADP-ribose) polymerase 1 [Source:HGNC Symbol;Acc:HGNC:270]	-
ENSG00000225138	84.945979956029	162.948807184065	194.07263286198	4.85263649657153	11.6604315116287	18.6681059650974	147.322473334025	11.7270579910992	3.65339825472239	3.08814006673996e-20	3.23885973865398e-18	SLC9A3-AS1	5	473236	480884	+	4731	lncRNA	SLC9A3 antisense RNA 1 [Source:HGNC Symbol;Acc:HGNC:40550]	-
ENSG00000204472	279.400632867421	282.105122437413	240.849113603072	58.2316379588584	79.679615329463	85.4802746822879	267.451622969302	74.4638426568697	1.84483524896373	3.14161692565686e-20	3.2786349707808e-18	AIF1	6	31615217	31617021	+	1243	protein_coding	allograft inflammatory factor 1 [Source:HGNC Symbol;Acc:HGNC:352]	-
ENSG00000187017	364.34661282345	462.367240384786	473.736273037448	167.901222781375	147.698799147297	151.309911506579	433.483375415228	155.636644478417	1.4779328360566	3.38039131489855e-20	3.51044479356534e-18	ESPN	1	6424776	6461367	+	6952	protein_coding	espin [Source:HGNC Symbol;Acc:HGNC:13281]	-
ENSG00000276256	374.581068239839	433.851199127574	462.78858605549	154.313840590975	158.387528032957	165.065358007177	423.740284474301	159.255575543703	1.41210957341693	3.60643444489257e-20	3.72682571239119e-18	AC011043.1	GL000195.1	42939	49164	-	2195	protein_coding	uncharacterized LOC389831 [Source:NCBI gene;Acc:389831]	-
ENSG00000112419	906.772749892068	743.453932777299	730.509294977913	1646.98482693638	2107.62299572689	1582.85887946168	793.57865921576	1779.15556737498	-1.1649041287387	3.92348632881077e-20	4.03468367305657e-18	PHACTR2	6	143536845	143831185	+	11224	protein_coding	phosphatase and actin regulator 2 [Source:HGNC Symbol;Acc:HGNC:20956]	-
ENSG00000105290	494.32419661159	619.205467299449	626.00864651377	168.871750080689	247.78416962211	213.20942075927	579.846103474936	209.955113487357	1.46576126743759	4.77900891133559e-20	4.89059644950804e-18	APLP1	19	35867899	35879791	+	3656	protein_coding	amyloid beta precursor like protein 1 [Source:HGNC Symbol;Acc:HGNC:597]	-
ENSG00000169570	342.854256449033	294.326282976218	284.639861530903	687.133327914529	875.504065998124	675.981942315104	307.273466985385	746.206445409252	-1.28033291163491	7.35108503017798e-20	7.48638760971894e-18	DTWD2	5	118836074	118988547	-	5867	protein_coding	DTW domain containing 2 [Source:HGNC Symbol;Acc:HGNC:19334]	-
ENSG00000179542	29.6799207075282	24.4423210776098	41.8002593856571	149.461204094403	167.132851666678	212.22688886637	31.9741670569317	176.273648209151	-2.4609514908654	7.81117661271839e-20	7.91670260445751e-18	SLITRK4	X	143622790	143636101	-	9238	protein_coding	SLIT and NTRK like family member 4 [Source:HGNC Symbol;Acc:HGNC:23502]	-
ENSG00000171451	206.735999411058	201.649148890281	169.191526084803	499.821559146868	455.728531579489	480.458095628032	192.525558128714	478.669395451463	-1.31445967591404	8.51722760277024e-20	8.59098923894734e-18	DSEL	18	67506587	67516720	-	9266	protein_coding	dermatan sulfate epimerase like [Source:HGNC Symbol;Acc:HGNC:18144]	-
ENSG00000066027	1382.67492675416	1408.48875209727	1287.84608678668	712.367037696701	708.371214331445	764.409812676092	1359.66992187937	728.382688234746	0.900469646588999	9.08087628686827e-20	9.11590252397476e-18	PPP2R5A	1	212285410	212361853	+	3942	protein_coding	protein phosphatase 2 regulatory subunit B'alpha [Source:HGNC Symbol;Acc:HGNC:9309]	-
novel.424	117.696237288474	102.861434534941	127.391266699146	3.88210919725723	1.94340525193812	0	115.98297950752	1.94183814973178	5.89513486606158	1.02098983141097e-19	1.02007045668126e-17	-	X	600135	600999	+	792	-	-	-
novel.228	680.591285189871	657.905809005664	677.761348610298	307.657153882635	200.170740949626	281.00412136936	672.086147601944	262.944005400541	1.35395461419106	1.21152692216116e-19	1.20472637009809e-17	-	3	33446585	33456115	+	3633	-	-	-
novel.458	162.727841120586	183.317408082074	151.277129205235	439.648866589381	507.22877075585	393.995289052844	165.774126135965	446.957642132692	-1.43128622151952	1.38403132508932e-19	1.36980114385953e-17	-	X	94688988	94705346	-	11606	-	-	-
ENSG00000046651	951.80435372418	894.181579422559	912.638996586848	489.14575885441	432.407668556232	461.789989662934	919.541643244529	461.114472357859	0.995761350811059	1.4601279011616e-19	1.43836244319569e-17	OFD1	X	13734745	13769357	+	5176	protein_coding	OFD1 centriole and centriolar satellite protein [Source:HGNC Symbol;Acc:HGNC:2567]	-
ENSG00000116857	3110.25100104063	3664.31130155167	3401.74491857562	1859.53030548621	1872.47096024238	2008.29518908732	3392.10240705597	1913.4321516053	0.826051907300388	1.51701760327203e-19	1.4874533997478e-17	TMEM9	1	201134772	201171574	-	3919	protein_coding	transmembrane protein 9 [Source:HGNC Symbol;Acc:HGNC:18823]	-
ENSG00000275216	36.8440394990005	50.9215022450205	48.7669692832667	179.547550373147	218.633090843039	187.663591543873	45.5108370090959	195.28141092002	-2.10071849844203	1.58033368777678e-19	1.54236178111214e-17	AL161431.1	13	109269634	109278512	+	5087	lncRNA	novel transcript	-
ENSG00000077150	860.717700518318	1076.48055745973	1238.08387323232	448.38361228321	451.841721075613	479.475563735132	1058.42737707012	459.900299031318	1.20274812412899	1.98501753115265e-19	1.92839422001056e-17	NFKB2	10	102394110	102402524	+	4714	protein_coding	nuclear factor kappa B subunit 2 [Source:HGNC Symbol;Acc:HGNC:7795]	RHD
ENSG00000092051	1748.04498511925	2058.24712074373	2094.98919063829	959.851499021849	1107.74099360473	994.322275614659	1967.09376550042	1020.63825608041	0.946647320145185	2.02354483600178e-19	1.95680498567677e-17	JPH4	14	23568035	23578790	-	5297	protein_coding	junctophilin 4 [Source:HGNC Symbol;Acc:HGNC:20156]	-
ENSG00000165349	2388.7218941852	2314.89149205863	2255.22351828331	4396.48866589381	5010.09873949648	3794.53817037926	2319.61230150905	4400.37519192318	-0.923785963116884	2.34226225811962e-19	2.25466806682282e-17	SLC7A3	X	70925579	70931125	-	2268	protein_coding	solute carrier family 7 member 3 [Source:HGNC Symbol;Acc:HGNC:11061]	-
ENSG00000067704	4169.51713663689	3964.74816479729	3798.84738273937	2467.08039485697	2362.20908373079	2325.65299049397	3977.70422805785	2384.98082302724	0.737913082201777	2.38112294196439e-19	2.28165694270688e-17	IARS2	1	220094132	220148041	+	4135	protein_coding	isoleucyl-tRNA synthetase 2, mitochondrial [Source:HGNC Symbol;Acc:HGNC:29685]	-
ENSG00000116161	5869.46018129911	5601.36524695225	5242.94682008671	3156.15477737012	3494.24264298474	3244.32031035534	5571.25741611269	3298.23924357007	0.756275334327571	2.52766056686917e-19	2.41111368371805e-17	CACYBP	1	174999163	175012027	+	4611	protein_coding	calcyclin binding protein [Source:HGNC Symbol;Acc:HGNC:30423]	-
ENSG00000147246	103.367999705529	147.672356510559	178.148724524586	20.3810732856004	13.6038367635669	24.5632973224965	143.063026913558	19.5160691238879	2.87507398116472	3.23171971693405e-19	3.06882357444535e-17	HTR2C	X	114584078	114910061	+	4842	protein_coding	5-hydroxytryptamine receptor 2C [Source:HGNC Symbol;Acc:HGNC:5295]	-
ENSG00000131477	301.916434783476	318.768604053828	339.378296440693	91.2295661355448	126.321341375978	99.2357211828859	320.021111759332	105.595542898136	1.59965919394618	3.31624886412655e-19	3.13497050693506e-17	RAMP2	17	42758447	42763041	+	1115	protein_coding	receptor activity modifying protein 2 [Source:HGNC Symbol;Acc:HGNC:9844]	-
ENSG00000204347	312.150890199866	332.008194637533	276.677907362207	85.406402339659	115.632612490318	96.2881255041863	306.945664066535	99.1090467780545	1.63068967149944	4.41400367293732e-19	4.15408979594606e-17	BTBD17	17	74356416	74361868	-	1727	protein_coding	BTB domain containing 17 [Source:HGNC Symbol;Acc:HGNC:33758]	-
ENSG00000123575	1560.75445099933	1429.87578304017	1374.43233837125	751.188129669273	712.258024835322	830.239449500382	1455.02085747025	764.561868001659	0.928335931239461	5.62178945844821e-19	5.26724193660208e-17	FAM199X	X	104166453	104195902	+	7624	protein_coding	family with sequence similarity 199, X-linked [Source:HGNC Symbol;Acc:HGNC:25195]	-
ENSG00000231431	127.930692704863	96.7508542655389	153.26761774741	4.85263649657153	0	0	125.983054905937	1.61754549885718	6.27764474327058	5.90122430460311e-19	5.50458891882027e-17	FAR2P4	2	131279290	131309068	+	3925	transcribed_unprocessed_pseudogene	fatty acyl-CoA reductase 2 pseudogene 4 [Source:HGNC Symbol;Acc:HGNC:49286]	-
ENSG00000134595	369.463840531644	375.800686568251	356.297449049173	875.415623981504	1144.66569339155	734.933855889096	367.187325383023	918.338391087385	-1.32263885411545	6.07929759337339e-19	5.6457124478372e-17	SOX3	X	140502985	140505116	-	2132	protein_coding	SRY-box transcription factor 3 [Source:HGNC Symbol;Acc:HGNC:11199]	HMG
novel.46	1659.00522299666	1541.90308797922	1689.92477230585	3176.53585065572	2864.57934135679	2686.24219518822	1630.27769442725	2909.11912906691	-0.835455118318812	6.43999565663565e-19	5.95445387883931e-17	-	1	223012986	223030430	-	16047	-	-	-
ENSG00000215808	38.8909305822783	43.7924919307176	39.809770843483	225.162333440919	147.698799147297	193.558782901273	40.8310644521596	188.806638496496	-2.20924207496995	6.70412992310653e-19	6.17160536720562e-17	LINC01139	1	238476542	238486060	-	5965	lncRNA	long intergenic non-protein coding RNA 1139 [Source:HGNC Symbol;Acc:HGNC:27924]	-
ENSG00000132670	1327.40886750566	1277.11127630511	1202.25507947319	713.337564996015	672.41821717059	670.086750957705	1268.92507442799	685.28084437477	0.888733249884799	7.01356609593642e-19	6.42839073341025e-17	PTPRA	20	2864184	3039076	+	4469	protein_coding	protein tyrosine phosphatase receptor type A [Source:HGNC Symbol;Acc:HGNC:9664]	-
ENSG00000198105	64.4770691232509	61.1058026940246	67.6766104339211	216.42758774709	218.633090843039	232.860058617267	64.4198274170655	222.640245735799	-1.7888387897008	7.07192194525863e-19	6.45381759861459e-17	ZNF248	10	37776526	37858106	-	7289	protein_coding	zinc finger protein 248 [Source:HGNC Symbol;Acc:HGNC:13041]	zf-C2H2
ENSG00000166446	7.16411879147232	13.2395905837053	16.9191526084803	101.905366428002	145.755393895359	102.183316861586	12.4409539945526	116.614692394982	-3.22559647696892	8.21920108292831e-19	7.4630049794741e-17	CDYL2	16	80597907	80804598	-	8825	protein_coding	chromodomain Y like 2 [Source:HGNC Symbol;Acc:HGNC:23030]	-
ENSG00000117697	1436.91754046102	1432.93107317488	1279.88413261798	700.720710104929	745.29591411827	775.21766349799	1383.24424875129	740.411429240396	0.901611198884085	8.2485658185924e-19	7.4630049794741e-17	NSL1	1	212726153	212791782	-	13867	protein_coding	NSL1 component of MIS12 kinetochore complex [Source:HGNC Symbol;Acc:HGNC:24548]	-
ENSG00000078269	321.361900074616	303.492153380322	261.749243295901	749.247075070645	809.428287432228	592.466731418616	295.534432250279	717.047364640496	-1.27914663126636	9.74506729029971e-19	8.77930613447899e-17	SYNJ2	6	157981863	158099176	+	12517	protein_coding	synaptojanin 2 [Source:HGNC Symbol;Acc:HGNC:11504]	-
ENSG00000183943	1824.80340074216	1859.65326198815	2034.27929010198	1109.31270311625	975.589436472937	1076.85495461825	1906.24531761076	1053.91903140248	0.855049146123736	1.10346053056737e-18	9.89874529569822e-17	PRKX	X	3604340	3713649	-	6523	protein_coding	protein kinase X-linked [Source:HGNC Symbol;Acc:HGNC:9441]	-
ENSG00000182912	88.0163165809457	112.027304939045	133.362732325668	7.76421839451445	10.6887288856597	16.7030421792976	111.135451281886	11.7186631531572	3.24735932523481	1.343866416467e-18	1.20042575955681e-16	TSPEAR-AS2	21	44517216	44525952	+	3026	lncRNA	TSPEAR antisense RNA 2 [Source:HGNC Symbol;Acc:HGNC:16428]	-
ENSG00000152661	17321.8157922384	14344.5871824223	14987.3834783003	25586.0111918231	28674.944492347	26445.8284292926	15551.262150987	26902.2613711542	-0.790703695740638	1.37654785782262e-18	1.22443060720501e-16	GJA1	6	121435595	121449727	+	3395	protein_coding	gap junction protein alpha 1 [Source:HGNC Symbol;Acc:HGNC:4274]	-
ENSG00000241336	96.2038809140569	91.6587040410368	122.41504534371	290.187662494978	413.94531866282	309.497546263456	103.425876766268	337.876842473751	-1.70724440517808	1.51556792428433e-18	1.34242384083353e-16	LINC01487	3	155240919	155258766	+	1596	lncRNA	long intergenic non-protein coding RNA 1487 [Source:HGNC Symbol;Acc:HGNC:51139]	-
ENSG00000068831	748.138690938038	1027.59591530451	971.358408580985	411.503574909266	404.228292403129	414.628458803741	915.697671607845	410.120108705379	1.15893756131084	1.59995106902124e-18	1.41123717514798e-16	RASGRP2	11	64726911	64745456	-	6084	protein_coding	RAS guanyl releasing protein 2 [Source:HGNC Symbol;Acc:HGNC:9879]	-
ENSG00000184557	272.236514075948	296.363143066019	275.68266309112	625.990108057728	755.01294037796	576.746221132218	281.427440077696	652.583089855969	-1.21350470192889	1.62563062339134e-18	1.42791329882137e-16	SOCS3	17	78356778	78360077	-	2734	protein_coding	suppressor of cytokine signaling 3 [Source:HGNC Symbol;Acc:HGNC:19391]	-
ENSG00000234273	10.234455416389	13.2395905837053	8.95719843978368	99.9643118293736	95.226857344968	110.043572004784	10.8104148132927	101.744913726375	-3.23557593024415	1.68645808237864e-18	1.47519596824167e-16	AC073071.1	7	109521981	109597166	-	388	lncRNA	novel transcript	-
ENSG00000068323	2434.77694355895	2454.41640820999	2565.73973086248	1479.083604155	1506.13907025204	1499.34366856519	2484.97769421047	1494.85544765741	0.733263397686376	1.69969862918184e-18	1.48063416536291e-16	TFE3	X	49028726	49043410	-	4207	protein_coding	transcription factor binding to IGHM enhancer 3 [Source:HGNC Symbol;Acc:HGNC:11752]	bHLH
ENSG00000182870	120.766573913391	104.898294624742	131.372243783494	8.73474569382876	2.91510787790718	20.6331697508971	119.012370773876	10.761007774211	3.47030869915293	1.72082368123069e-18	1.49286765530964e-16	GALNT9	12	132196372	132329589	-	7209	protein_coding	polypeptide N-acetylgalactosaminyltransferase 9 [Source:HGNC Symbol;Acc:HGNC:4131]	-
ENSG00000204186	205.71255386942	151.746076690161	157.248594831758	479.440485861267	430.464263304294	431.331500983039	171.569075130446	447.078750049533	-1.38218718476415	1.7877115254296e-18	1.54054457193498e-16	ZDBF2	2	206274663	206314427	+	10901	protein_coding	zinc finger DBF-type containing 2 [Source:HGNC Symbol;Acc:HGNC:29313]	-
ENSG00000175928	4241.15832455161	3483.0307535594	3504.25507849759	6977.12075477055	6628.95531436093	6353.0512194905	3742.81471886954	6653.04242954066	-0.82993912793901	1.79039618672771e-18	1.54054457193498e-16	LRRN1	3	3799431	3849834	+	6401	protein_coding	leucine rich repeat neuronal 1 [Source:HGNC Symbol;Acc:HGNC:20980]	-
ENSG00000137142	1737.81052970286	1774.10513821651	1767.55382545065	907.443024858876	979.476246976813	1062.11697622475	1759.82316445667	983.012082686813	0.840225183797071	1.90543627535114e-18	1.63286593986493e-16	IGFBPL1	9	38406528	38424454	-	3566	protein_coding	insulin like growth factor binding protein like 1 [Source:HGNC Symbol;Acc:HGNC:20081]	-
ENSG00000233927	7445.56631542302	9427.60692564309	8373.98529692665	4203.35373333026	4352.25606171542	5017.79037703959	8415.71951266425	4524.46672402842	0.895360065255494	1.91881243731581e-18	1.63767145712772e-16	RPS28	19	8321158	8323340	+	2119	protein_coding	ribosomal protein S28 [Source:HGNC Symbol;Acc:HGNC:10418]	-
ENSG00000046653	4057.96157259825	3523.76795535542	3378.85430034062	2090.51580272302	2134.83066925403	1993.55721069382	3653.52794276476	2072.96789422362	0.817527975463052	1.93178229121159e-18	1.64209284197707e-16	GPM6B	X	13770939	13938638	-	5767	protein_coding	glycoprotein M6B [Source:HGNC Symbol;Acc:HGNC:4461]	-
ENSG00000102024	10517.949831423	8537.49906640013	8413.79506777013	4887.57547934685	4804.09778279104	5400.97781527053	9156.41465519776	5030.88369246947	0.863962451571243	3.13313199181729e-18	2.65259259114459e-16	PLS3	X	115561174	115650861	+	4099	protein_coding	plastin 3 [Source:HGNC Symbol;Acc:HGNC:9091]	-
ENSG00000158825	248.697266618254	311.639593739525	318.478166747864	82.494820441716	59.2738601841127	105.130912540285	292.938342368548	82.2998643887046	1.83228357095609	3.33603950987934e-18	2.81308195631066e-16	CDA	1	20589086	20618903	+	820	protein_coding	cytidine deaminase [Source:HGNC Symbol;Acc:HGNC:1712]	-
ENSG00000085491	1053.12546234643	826.965196459132	692.690012676604	1804.2102494253	1942.43354931215	1832.42198025824	857.593557160723	1859.68859299856	-1.11695516030907	3.46770743585871e-18	2.91245977909711e-16	SLC25A24	1	108134043	108200849	-	6726	protein_coding	solute carrier family 25 member 24 [Source:HGNC Symbol;Acc:HGNC:20662]	-
ENSG00000187240	301.916434783476	225.07303992299	217.958495368069	592.021652581727	629.663301627951	572.816093560619	248.315990024845	598.167015923432	-1.26885443450239	3.6484504951903e-18	3.05210257496456e-16	DYNC2H1	11	103109410	103479863	+	15012	protein_coding	dynein cytoplasmic 2 heavy chain 1 [Source:HGNC Symbol;Acc:HGNC:2962]	-
ENSG00000123384	2804.24078409059	2425.90036695277	2703.0834402725	5214.64317921577	5066.45749180268	4215.0618205404	2644.40819710529	4832.05416385295	-0.869707030121861	4.46168188452017e-18	3.71765675128734e-16	LRP1	12	57128483	57213361	+	20859	protein_coding	LDL receptor related protein 1 [Source:HGNC Symbol;Acc:HGNC:6692]	-
ENSG00000083857	1929.19484598933	1681.42800413058	1789.44919941456	3519.13198731367	3180.38269479674	2945.63061491378	1800.02401651149	3215.0484323414	-0.836866672942749	5.04290708698471e-18	4.18541434254821e-16	FAT1	4	186587794	186726722	-	16167	protein_coding	FAT atypical cadherin 1 [Source:HGNC Symbol;Acc:HGNC:3595]	-
ENSG00000057294	534.238572735508	410.427308094865	426.959792296355	978.291517708821	1215.59998508729	923.579979325869	457.208557708909	1039.15716070733	-1.18470678826085	5.55082997238888e-18	4.58746278350022e-16	PKP2	12	32790745	32896840	-	7043	protein_coding	plakophilin 2 [Source:HGNC Symbol;Acc:HGNC:9024]	-
ENSG00000149679	434.964355196534	454.219800025583	429.945525109616	175.665441175889	202.114146201565	181.768400186474	439.709893443911	186.515995854643	1.23718175579564	5.59112868478666e-18	4.58746278350022e-16	CABLES2	20	62388632	62407285	-	3785	protein_coding	Cdk5 and Abl enzyme substrate 2 [Source:HGNC Symbol;Acc:HGNC:16143]	-
ENSG00000143341	214.92356374417	253.589081180202	251.79680058503	577.463743092012	562.615820436086	502.073797271829	240.103148503134	547.384453599976	-1.18874491515077	5.59260915212541e-18	4.58746278350022e-16	HMCN1	1	185734391	186190949	+	18739	protein_coding	hemicentin 1 [Source:HGNC Symbol;Acc:HGNC:19194]	-
ENSG00000168906	3553.40292057027	2521.63279117341	2804.59835592338	5833.8395961783	5743.73422210312	5633.8378738878	2959.87802255569	5737.13723072307	-0.954835912070948	6.35116118088808e-18	5.18948949047681e-16	MAT2A	2	85539168	85545281	+	4485	protein_coding	methionine adenosyltransferase 2A [Source:HGNC Symbol;Acc:HGNC:6904]	-
ENSG00000157064	733.810453355094	730.214342193593	670.794638712689	371.711955637379	309.001435058161	337.990971157552	711.606478087125	339.568120617698	1.06726164037933	6.62435055219648e-18	5.391812123199e-16	NMNAT2	1	183248237	183418380	-	6943	protein_coding	nicotinamide nucleotide adenylyltransferase 2 [Source:HGNC Symbol;Acc:HGNC:16789]	-
ENSG00000197355	211.853227119253	266.828671763907	294.592304241774	74.7306020472016	78.7079127034939	80.5676152177886	257.758067708312	78.002043322828	1.72482804193098	6.9518109429261e-18	5.63658178799327e-16	UAP1L1	9	137077517	137084539	+	5267	protein_coding	UDP-N-acetylglucosamine pyrophosphorylase 1 like 1 [Source:HGNC Symbol;Acc:HGNC:28082]	-
ENSG00000007264	723.575997938705	732.251202283394	663.827928815079	356.18351884835	345.926134844986	345.851226300751	706.551709679059	349.320293331362	1.01611695995124	7.36550415568588e-18	5.93030887278281e-16	MATK	19	3777970	3802129	-	4138	protein_coding	megakaryocyte-associated tyrosine kinase [Source:HGNC Symbol;Acc:HGNC:6906]	-
ENSG00000020577	235.392474576948	225.07303992299	240.849113603072	592.992179881041	596.625412345003	466.702649127434	233.771542701003	552.106747117826	-1.23987538587405	7.37033786190929e-18	5.93030887278281e-16	SAMD4A	14	54566117	54793315	+	12333	protein_coding	sterile alpha motif domain containing 4A [Source:HGNC Symbol;Acc:HGNC:23023]	-
ENSG00000152208	329.549464407727	320.805464143629	293.597059970687	633.754326452242	848.29639247099	676.964474208004	314.650662840681	719.671731043745	-1.19379882032507	7.91557478969099e-18	6.3447997011968e-16	GRID2	4	92303966	93810157	+	10617	protein_coding	glutamate ionotropic receptor delta type subunit 2 [Source:HGNC Symbol;Acc:HGNC:4576]	-
ENSG00000167700	1539.26209462491	1931.96179517608	1819.30652754717	954.028335225963	947.410060319834	919.64985175427	1763.51013911605	940.362749100022	0.907192675395463	7.99540178767654e-18	6.38451004113671e-16	MFSD3	8	144509070	144511213	+	1827	protein_coding	major facilitator superfamily domain containing 3 [Source:HGNC Symbol;Acc:HGNC:25157]	-
ENSG00000185869	53.219168165223	61.1058026940246	77.6290531447919	228.073915338862	203.085848827534	257.423355939763	63.9846746680131	229.527706702053	-1.84165449483969	1.05732892193706e-17	8.41115132202084e-16	ZNF829	19	36888124	36916291	-	7742	protein_coding	zinc finger protein 829 [Source:HGNC Symbol;Acc:HGNC:34032]	zf-C2H2
ENSG00000101439	1088.94605630379	1095.83072831284	1204.24556801536	558.053197105726	613.144356986477	630.785475241711	1129.674117544	600.661009777971	0.911435792844972	1.13076452672363e-17	8.96152142400787e-16	CST3	20	23626706	23638473	-	3615	protein_coding	cystatin C [Source:HGNC Symbol;Acc:HGNC:2475]	-
ENSG00000156966	1663.09900516322	1830.11879068604	2008.40293905372	1033.61157376974	1024.17456777139	984.49695668566	1833.87357830099	1014.0943660756	0.854780880376829	1.1692427479821e-17	9.23176268547218e-16	B3GNT7	2	231395710	231401164	+	3639	protein_coding	UDP-GlcNAc:betaGal beta-1,3-N-acetylglucosaminyltransferase 7 [Source:HGNC Symbol;Acc:HGNC:18811]	-
ENSG00000101680	761.443482979344	661.979529185266	619.041936616161	1367.47296473386	1326.37408444777	1220.30461098163	680.82164959359	1304.71722005442	-0.938630883515281	1.60466507645694e-17	1.26223673420854e-15	LAMA1	18	6941742	7117797	-	15857	protein_coding	laminin subunit alpha 1 [Source:HGNC Symbol;Acc:HGNC:6481]	-
ENSG00000103994	925.194769641569	805.578165516224	763.352355923787	1675.13011861649	1552.78079629856	1457.09479717049	831.375097027193	1561.66857069518	-0.909714306031728	2.16362534276274e-17	1.69559055207365e-15	ZNF106	15	42412823	42491141	-	12226	protein_coding	zinc finger protein 106 [Source:HGNC Symbol;Acc:HGNC:12886]	-
ENSG00000129654	286.564751658893	294.326282976218	253.787289127204	74.7306020472016	110.774099360473	76.6374876461891	278.226107920772	87.3807296846212	1.67051427195836	2.5092880344387e-17	1.95919633533342e-15	FOXJ1	17	76136333	76141245	-	2587	protein_coding	forkhead box J1 [Source:HGNC Symbol;Acc:HGNC:3816]	Fork_head
ENSG00000198300	0	0	0	271.747643808006	161.302635910864	202.401569937371	0	211.817283218747	-10.151761310033	3.01854465940671e-17	2.34004913710017e-15	PEG3	19	56810077	56840728	-	9769	protein_coding	paternally expressed 3 [Source:HGNC Symbol;Acc:HGNC:8826]	zf-C2H2
ENSG00000130226	0	0	0	206.722314753947	193.368822567843	214.19195265217	0	204.76102999132	-10.1028058645178	3.01927501205468e-17	2.34004913710017e-15	DPP6	7	153887097	154894285	+	13594	protein_coding	dipeptidyl peptidase like 6 [Source:HGNC Symbol;Acc:HGNC:3010]	-
ENSG00000189014	36.8440394990005	21.3870309429086	18.9096411506544	148.490676795089	222.519901346915	117.903827147983	25.7135705308545	162.971468429996	-2.66592681242299	3.47406933028264e-17	2.68266870152705e-15	SHLD2P3	10	47689707	47730436	+	2712	unprocessed_pseudogene	shieldin complex subunit 2 pseudogene 3 [Source:HGNC Symbol;Acc:HGNC:34038]	-
ENSG00000106211	2521.76981459826	3208.05464143629	2879.24167625491	1558.66684269878	1648.00765364353	1567.13836917528	2869.68871076315	1591.27095517253	0.850724908704796	3.58995217916994e-17	2.76203583536793e-15	HSPB1	7	76302673	76304295	+	1505	protein_coding	heat shock protein family B (small) member 1 [Source:HGNC Symbol;Acc:HGNC:5246]	-
ENSG00000248605	372.534177156561	439.961779396977	437.907479278313	182.45913227109	139.925178139545	171.943081257476	416.801145277284	164.775797222703	1.33902454741921	3.75435314033848e-17	2.87801885641729e-15	AC022140.1	5	25404733	25445925	-	1154	lncRNA	novel transcript	-
ENSG00000226278	0	0	0	179.547550373147	207.944361957379	209.27929318767	0	198.923735172732	-10.0610677459103	4.30180154176044e-17	3.28573472108159e-15	PSPHP1	7	55764797	55773288	+	261	unprocessed_pseudogene	phosphoserine phosphatase pseudogene 1 [Source:HGNC Symbol;Acc:HGNC:9578]	-
ENSG00000143158	730.740116730177	762.804103630406	692.690012676604	311.539263079892	375.077213624057	375.327183087747	728.744744345729	353.981219930565	1.04175849223354	5.4672584649218e-17	4.16084027794283e-15	MPC2	1	167916675	167937072	-	2638	protein_coding	mitochondrial pyruvate carrier 2 [Source:HGNC Symbol;Acc:HGNC:24515]	-
ENSG00000175602	1392.90938217055	2024.63892926201	1668.02939834194	820.095567920589	856.070013478742	758.514621318692	1695.19256992483	811.560067572675	1.06265661365263	6.11910954763972e-17	4.6401779990573e-15	CCDC85B	11	65890673	65891635	+	963	protein_coding	coiled-coil domain containing 85B [Source:HGNC Symbol;Acc:HGNC:24926]	-
ENSG00000165072	179.102969786808	161.930377139165	134.357976596755	422.179375201723	408.115102907006	368.449459837448	158.463774507576	399.581312648726	-1.33502764868246	6.32718329994756e-17	4.78076527405715e-15	MAMDC2	9	70043848	70226972	+	3589	protein_coding	MAM domain containing 2 [Source:HGNC Symbol;Acc:HGNC:23673]	-
ENSG00000102038	4184.86881976148	3723.3802441559	3270.37267479213	2007.05045498199	2135.80237188	2134.0592713785	3726.2072462365	2092.30403274683	0.832560699771596	7.19919350640744e-17	5.4202213681634e-15	SMARCA1	X	129446501	129523500	-	4363	protein_coding	SWI/SNF related, matrix associated, actin dependent regulator of chromatin, subfamily a, member 1 [Source:HGNC Symbol;Acc:HGNC:11097]	MYB
ENSG00000140990	2233.15817185609	2421.82664677317	2208.44703754222	1368.44349203317	1415.77072603692	1321.50539595031	2287.81061872383	1368.57320467347	0.741246621671852	7.43179559201212e-17	5.57543355427785e-15	NDUFB10	16	1959538	1961975	+	1040	protein_coding	NADH:ubiquinone oxidoreductase subunit B10 [Source:HGNC Symbol;Acc:HGNC:7696]	-
ENSG00000047644	2290.47112218787	2326.09422255253	2358.72892247637	1298.56552648254	1487.67672035863	1248.79803587572	2325.09808907226	1345.0134275723	0.789644677021987	7.48732669595232e-17	5.59717496728265e-15	WWC3	X	10015562	10144478	+	7114	protein_coding	WWC family member 3 [Source:HGNC Symbol;Acc:HGNC:29237]	-
ENSG00000182916	420.636117613589	507.178162360404	439.897967820487	193.134932563547	179.764985804276	209.27929318767	455.90408259816	194.059737185164	1.23232127130689	7.66952468371721e-17	5.71311836952094e-15	TCEAL7	X	103330229	103332326	+	1144	protein_coding	transcription elongation factor A like 7 [Source:HGNC Symbol;Acc:HGNC:28336]	-
ENSG00000224470	640.676909065953	553.007514380922	519.517509507453	1235.48125202711	1039.72180978689	1103.38331572654	571.067310984776	1126.19545918018	-0.979957663495189	8.72315267825316e-17	6.47509794402306e-15	ATXN1L	16	71845976	71885268	+	8552	protein_coding	ataxin 1 like [Source:HGNC Symbol;Acc:HGNC:33279]	-
ENSG00000121005	494.32419661159	395.150857421359	348.335494880476	970.527299314306	862.871931860526	856.767810608678	412.603516304475	896.72234726117	-1.12032076781635	9.11550700818579e-17	6.74259660489701e-15	CRISPLD1	8	74984505	75034558	+	4553	protein_coding	cysteine rich secretory protein LCCL domain containing 1 [Source:HGNC Symbol;Acc:HGNC:18206]	-
ENSG00000157654	1644.67698541372	1461.44711443209	1331.63683471451	2657.30374552257	2804.33377854671	2469.10264685735	1479.25364485344	2643.58005697554	-0.837767046202797	9.18170164323933e-17	6.76781301892057e-15	PALM2AKAP2	9	109498325	110172512	+	18341	protein_coding	PALM2 and AKAP2 fusion [Source:HGNC Symbol;Acc:HGNC:33529]	-
ENSG00000226539	61.4067324983342	49.9030722001201	49.7622135543537	235.838133733376	227.37841447676	158.187634756878	53.690672750936	207.134727655671	-1.94848053069568	1.19399040229714e-16	8.77021312572332e-15	AC012512.1	2	223704621	223705338	+	718	processed_pseudogene	MAX-like protein X (MLX) pseudogene	-
ENSG00000226792	558.801265734841	534.675773572715	552.360570453327	1143.28115859225	966.844112839215	994.322275614659	548.612536586961	1034.81584901538	-0.915538608051646	1.52657333723668e-16	1.11741987924606e-14	C13orf42	13	51082119	51200252	-	3617	protein_coding	chromosome 13 open reading frame 42 [Source:HGNC Symbol;Acc:HGNC:42693]	-
ENSG00000273117	154.540276787474	204.704439024982	153.26761774741	44.6442557684581	41.7832129166696	40.2838076088943	170.837444519955	42.2370920980073	2.01576021762307	1.59593504032375e-16	1.16199455637895e-14	AC144652.1	7	155295918	155297541	-	1624	lncRNA	novel transcript	-
ENSG00000169093	2054.05520206928	2540.98296202652	2585.64461628422	1375.23718312837	1254.46809012606	1300.87222619942	2393.56092679334	1310.19249981795	0.869439446282279	1.60274929062585e-16	1.16199455637895e-14	ASMTL	X	1403139	1453762	-	3506	protein_coding	acetylserotonin O-methyltransferase like [Source:HGNC Symbol;Acc:HGNC:751]	-
ENSG00000263535	85.9694254976679	52.9583623348213	52.747946367615	258.160261617605	269.16162739343	193.558782901273	63.8919114000347	240.293557304103	-1.91220263777776	1.60400557803839e-16	1.16199455637895e-14	AK4P1	17	31345519	31346190	+	672	processed_pseudogene	adenylate kinase 4 pseudogene 1 [Source:HGNC Symbol;Acc:HGNC:364]	-
ENSG00000228594	566.988830067952	757.711953405904	747.428447586393	317.362426875778	318.718461317852	299.672227334457	690.70974368675	311.917705176029	1.14701633314797	1.64029793694265e-16	1.18421646605096e-14	FNDC10	1	1598012	1600135	-	2124	protein_coding	fibronectin type III domain containing 10 [Source:HGNC Symbol;Acc:HGNC:42951]	-
ENSG00000204959	62.4301780399731	78.4191134573315	38.8145265723959	203.810732856004	228.350117102729	256.440824046864	59.8879393565668	229.533891335199	-1.93974162288943	1.788597964183e-16	1.28687486972498e-14	ARHGEF34P	7	144272445	144286966	-	4532	unprocessed_pseudogene	Rho guanine nucleotide exchange factor 34, pseudogene [Source:HGNC Symbol;Acc:HGNC:38086]	-
ENSG00000132196	789.076512603594	730.214342193593	738.47124914661	347.448773154522	413.94531866282	378.274778766446	752.587367981266	379.889623527929	0.986240515626038	1.90688332898152e-16	1.36731317885236e-14	HSD17B7	1	162790702	162812817	+	4778	protein_coding	hydroxysteroid 17-beta dehydrogenase 7 [Source:HGNC Symbol;Acc:HGNC:5215]	-
ENSG00000241743	28.6564751658893	21.3870309429086	30.8525724036993	131.021185407431	124.37793612404	143.44965636338	26.9653595041657	132.949592631617	-2.30086427517045	2.00464855204552e-16	1.43254224154819e-14	XACT	X	113616300	114059289	-	2891	lncRNA	X active specific transcript [Source:HGNC Symbol;Acc:HGNC:45056]	-
ENSG00000102096	4923.79650082476	4573.76933164774	4821.95849341688	3062.01362933664	3114.30691623084	2989.84455009428	4773.17477529646	3055.38836522058	0.643586908709103	2.01623903707723e-16	1.43595726826436e-14	PIM2	X	48913182	48919024	-	2761	protein_coding	Pim-2 proto-oncogene, serine/threonine kinase [Source:HGNC Symbol;Acc:HGNC:8987]	-
ENSG00000196159	99.2742175389736	74.3453932777299	98.5291828376204	265.92448001212	272.076735271337	255.458292153964	90.7162645514413	264.48650247914	-1.54351352778585	2.06672604001789e-16	1.46695796800057e-14	FAT4	4	125316399	125492932	+	16439	protein_coding	FAT atypical cadherin 4 [Source:HGNC Symbol;Acc:HGNC:23109]	-
ENSG00000169439	1725.52918320319	1666.15155345707	1531.68093320301	2707.77116508692	3425.25175654094	2817.9014688368	1641.12055662109	2983.64146348822	-0.862468586594492	2.12549850300386e-16	1.50361187724243e-14	SDC2	8	96493813	96611790	+	4084	protein_coding	syndecan 2 [Source:HGNC Symbol;Acc:HGNC:10659]	-
ENSG00000152818	1225.06431334177	1115.18089916595	1062.920881521	2242.88858871536	1978.38654647301	1875.65338354583	1134.38869800957	2032.30950624473	-0.841337055630814	2.43865567566924e-16	1.71937459193255e-14	UTRN	6	144285701	144853034	+	14604	protein_coding	utrophin [Source:HGNC Symbol;Acc:HGNC:12635]	-
ENSG00000175643	1544.3793223331	1489.9631556893	1512.77129205235	882.209315076705	671.446514544621	846.94249167968	1515.70459002492	800.199440433668	0.921584631472216	2.85350926215588e-16	2.00516095851693e-14	RMI2	16	11249619	11381662	+	3611	protein_coding	RecQ mediated genome instability 2 [Source:HGNC Symbol;Acc:HGNC:28349]	-
ENSG00000055118	451.339483862756	465.422530519487	496.62689127245	228.073915338862	205.029254079472	214.19195265217	471.129635218231	215.765040690168	1.12676065332277	3.01132736384346e-16	2.10902963977355e-14	KCNH2	7	150944961	150978321	-	5805	protein_coding	potassium voltage-gated channel subfamily H member 2 [Source:HGNC Symbol;Acc:HGNC:6251]	-
ENSG00000151835	1771.58423257694	1335.16178886444	1290.83181959994	2761.1501665492	3051.14624554285	2723.57840711841	1465.8592803471	2845.29160640349	-0.956961790694892	3.11550129755166e-16	2.17476433290353e-14	SACS	13	23328826	23433740	-	15918	protein_coding	sacsin molecular chaperone [Source:HGNC Symbol;Acc:HGNC:10519]	-
ENSG00000007062	1179.00926396802	911.494890185866	864.867271574668	2052.66523804976	2300.99181829474	1760.69715207655	985.123808576184	2038.11806947368	-1.04904387396349	3.29556158827254e-16	2.29286250304862e-14	PROM1	4	15963076	16084378	-	7434	protein_coding	prominin 1 [Source:HGNC Symbol;Acc:HGNC:9454]	-
ENSG00000123728	1143.18867001065	972.600692879891	1022.11586640643	584.257434187212	547.068578420581	559.060647060021	1045.96840976566	563.462219889271	0.89238093123004	3.61230322692565e-16	2.50496593180328e-14	RAP2C	X	132203024	132219480	-	4118	protein_coding	RAP2C, member of RAS oncogene family [Source:HGNC Symbol;Acc:HGNC:21165]	-
ENSG00000132386	828.990888727512	772.988404079411	708.613921013997	367.829846440122	423.66234492251	346.833758193651	770.197737940307	379.441983185428	1.02112444701258	3.99035034324284e-16	2.75805165855418e-14	SERPINF1	17	1762029	1777565	+	2990	protein_coding	serpin family F member 1 [Source:HGNC Symbol;Acc:HGNC:8824]	-
ENSG00000230124	1954.78098453031	2175.36657590727	2053.18893125264	1216.07070604083	1276.81725052335	1228.16486612483	2061.11216389674	1240.35094089633	0.732676134840522	4.12982571242513e-16	2.8451260079619e-14	ACBD6	1	180269653	180502954	-	7512	protein_coding	acyl-CoA binding domain containing 6 [Source:HGNC Symbol;Acc:HGNC:23339]	-
ENSG00000102226	2762.2795168834	2690.69217862688	3012.60440858058	1805.18077672461	1650.92276152143	1658.51383521496	2821.85870136362	1704.87245782034	0.7270148181012	4.42784883436807e-16	3.04050427613398e-14	USP11	X	47232866	47248328	+	5093	protein_coding	ubiquitin specific peptidase 11 [Source:HGNC Symbol;Acc:HGNC:12609]	-
ENSG00000136383	672.403720856759	688.458710352677	698.661478303127	1421.82249349546	1210.74147195745	1168.23042065793	686.507969837521	1266.93146203695	-0.883995424687976	4.71309499511182e-16	3.2258686880504e-14	ALPK3	15	84816680	84873482	+	10940	protein_coding	alpha kinase 3 [Source:HGNC Symbol;Acc:HGNC:17574]	-
ENSG00000153707	584.387404275814	530.602053393113	563.308257435285	1052.05159245671	1240.86425336249	972.706573970862	559.432571701404	1088.54080659669	-0.960415371130191	5.05739761513308e-16	3.45032359626603e-14	PTPRD	9	8314246	10612723	-	11198	protein_coding	protein tyrosine phosphatase receptor type D [Source:HGNC Symbol;Acc:HGNC:9668]	-
ENSG00000165118	58.3363958734175	48.8846421552196	51.7527020965279	189.25282336629	168.104554292647	198.471442365772	52.9912467083883	185.27627334157	-1.8060076666416	5.28718117440897e-16	3.59545375282953e-14	C9orf64	9	83938311	83956986	-	2754	protein_coding	chromosome 9 open reading frame 64 [Source:HGNC Symbol;Acc:HGNC:28144]	-
ENSG00000048052	209.806336035975	149.70921660036	148.291396391974	427.032011698295	411.030210784913	427.401373411439	169.268983009437	421.821198631549	-1.31785952344901	5.60227765368917e-16	3.79747958898461e-14	HDAC9	7	18086949	19002416	+	16827	protein_coding	histone deacetylase 9 [Source:HGNC Symbol;Acc:HGNC:14065]	-
ENSG00000185483	935.429225057958	696.60615071188	698.661478303127	1688.71750080689	1808.33858692842	1392.2476922391	776.898951357655	1629.76792665814	-1.06906787207089	5.66616421544199e-16	3.82847460979912e-14	ROR1	1	63774017	64181498	+	6720	protein_coding	receptor tyrosine kinase like orphan receptor 1 [Source:HGNC Symbol;Acc:HGNC:10256]	-
ENSG00000213468	767.584156229177	743.453932777299	861.881538761407	352.301409651093	433.379371182201	394.977820945744	790.973209255961	393.552867259679	1.00721631004596	6.02625082785575e-16	4.05876657194974e-14	FIRRE	X	131688779	131830862	-	12157	lncRNA	firre intergenic repeating RNA element [Source:HGNC Symbol;Acc:HGNC:49627]	-
ENSG00000160932	2420.44870597601	2747.7242611413	2650.33549390488	1576.13633408643	1610.11125123073	1586.78900703327	2606.1694870074	1591.01219745015	0.712010284398414	6.33672097624741e-16	4.25428072930802e-14	LY6E	8	143017982	143023832	+	2638	protein_coding	lymphocyte antigen 6 family member E [Source:HGNC Symbol;Acc:HGNC:6727]	-
ENSG00000206073	29.6799207075282	19.3501708531078	12.938175524132	104.816948325945	186.56690418606	118.886359040883	20.656089028256	136.756737184296	-2.72949996519128	6.35930663443115e-16	4.25589025906169e-14	SERPINB4	18	63637259	63644256	-	1971	protein_coding	serpin family B member 4 [Source:HGNC Symbol;Acc:HGNC:10570]	-
ENSG00000285958	12.2813464996668	9.16587040410368	15.9239083373932	119.37485781566	69.9625890697724	125.764082291182	12.4570417470546	105.033843058871	-3.07388630545612	6.64725994974055e-16	4.43452174052154e-14	AC073174.1	10	52946431	52955585	-	6744	lncRNA	novel transcript	-
ENSG00000213719	6810.00663406526	6945.69290622079	6498.9450901986	4279.05486267678	4476.63399783946	4480.34543162336	6751.54821016155	4412.0114307132	0.613771365161701	7.11539683807113e-16	4.73185112755134e-14	CLIC1	6	31730581	31739763	-	1942	protein_coding	chloride intracellular channel 1 [Source:HGNC Symbol;Acc:HGNC:2062]	-
ENSG00000116117	103.367999705529	94.7139941757381	68.6718547050082	260.101316216234	491.681528740345	272.161334333261	88.9179495287585	341.314726429947	-1.94134491865601	7.69759058352456e-16	5.10292160664406e-14	PARD3B	2	204545475	205620162	+	10700	protein_coding	par-3 family cell polarity regulator beta [Source:HGNC Symbol;Acc:HGNC:14446]	-
ENSG00000269834	9.21100987475013	9.16587040410368	12.938175524132	90.2590388362305	83.5664258333392	91.375466039687	10.4383519343286	88.4003102364189	-3.08021219132604	7.77019572807128e-16	5.13490583521852e-14	ZNF528-AS1	19	52388842	52397783	-	5782	lncRNA	ZNF528 antisense RNA 1 [Source:HGNC Symbol;Acc:HGNC:51305]	-
ENSG00000155897	28.6564751658893	68.2348130083274	51.7527020965279	219.339169645033	301.227814050409	171.943081257476	49.5479967569149	230.836688317639	-2.2196103707271	8.17244652436519e-16	5.38385453687946e-14	ADCY8	8	130780301	131040909	-	4444	protein_coding	adenylate cyclase 8 [Source:HGNC Symbol;Acc:HGNC:239]	-
ENSG00000178445	1619.09084687275	1671.24370368157	1542.62862018497	2675.74376420954	2687.72946343042	2480.89302957215	1610.98772357976	2614.78875240404	-0.698823300577225	8.5030485604523e-16	5.58419833965405e-14	GLDC	9	6532464	6645783	-	8939	protein_coding	glycine decarboxylase [Source:HGNC Symbol;Acc:HGNC:4313]	-
ENSG00000196507	491.253859986674	567.265535009528	554.351058995501	222.250751542976	253.614385377925	271.178802440362	537.623484663901	249.014646453754	1.11058825978535	1.0014468159619e-15	6.55636656127108e-14	TCEAL3	X	103607451	103629690	+	2305	protein_coding	transcription elongation factor A like 3 [Source:HGNC Symbol;Acc:HGNC:28247]	-
ENSG00000225746	0	0	0	122.286439713603	165.18944641474	164.082826114277	0	150.51957074754	-9.65877140393142	1.05460059214527e-15	6.88168292705006e-14	MEG8	14	100894770	101038859	+	27506	lncRNA	maternally expressed 8, small nucleolar RNA host gene [Source:HGNC Symbol;Acc:HGNC:14574]	-
ENSG00000177932	57.3129503317786	59.0689426042237	28.8620838615252	196.04651446149	185.595201560091	196.506378579972	48.4146589325092	192.716031533851	-1.99490312619864	1.05766579781045e-15	6.88168292705006e-14	ZNF354C	5	179060373	179083977	+	5893	protein_coding	zinc finger protein 354C [Source:HGNC Symbol;Acc:HGNC:16736]	zf-C2H2
ENSG00000234741	8222.36148152695	8872.56255117236	8811.89277620496	5607.70673543806	5600.89393608567	5815.60627407428	8635.60560296809	5674.73564853267	0.60575959628053	1.1632729101075e-15	7.54552499014652e-14	GAS5	1	173858559	173868882	-	4842	lncRNA	growth arrest specific 5 [Source:HGNC Symbol;Acc:HGNC:16355]	-
ENSG00000235823	750.185582021316	952.232091981883	868.848248659016	399.857247317494	442.124694815923	449.017075055236	857.088640887405	430.333005729551	0.994093742450542	1.25760098361526e-15	8.1323577716544e-14	OLMALINC	10	100373099	100454043	+	13609	lncRNA	oligodendrocyte maturation-associated long intergenic non-coding RNA [Source:HGNC Symbol;Acc:HGNC:28060]	-
ENSG00000104823	1405.19072867021	1631.52493193046	1715.80112335412	922.971461647905	839.551068837268	886.243767395674	1584.17226131826	882.922099293616	0.843467525008502	1.26788377560095e-15	8.17377916619073e-14	ECH1	19	38815422	38831841	-	2303	protein_coding	enoyl-CoA hydratase 1 [Source:HGNC Symbol;Acc:HGNC:3149]	-
novel.101	8.18756433311123	13.2395905837053	15.9239083373932	80.5537658430874	118.547720368225	93.3405298254868	12.4503544180699	97.4806720122665	-2.96661426075671	1.62558667734129e-15	1.0447863641778e-13	-	13	54239458	54244695	-	3425	-	-	-
ENSG00000124635	233.34558349367	142.580206286057	126.396022428059	32.9979281766864	40.8115102907005	24.5632973224965	167.440604069262	32.7909119299612	2.35131589625087	1.69865014160116e-15	1.08842685820955e-13	H2BC11	6	27125897	27132750	-	950	protein_coding	H2B clustered histone 11 [Source:HGNC Symbol;Acc:HGNC:4761]	-
novel.256	50.1488315403063	97.7692843104393	81.6100302291402	3.88210919725723	2.91510787790718	2.94759567869958	76.5093820266286	3.24827091795466	4.55763214772903	1.92894369959211e-15	1.23224430700307e-13	-	4	91654611	91660502	+	424	-	-	-
ENSG00000243004	412.448553280478	412.464168184666	372.221357386566	764.775511859673	774.446992897341	723.143473174297	399.04469295057	754.121992643771	-0.918483386450807	2.03165114382003e-15	1.29393467561541e-13	AC005062.1	7	19918981	20140453	-	3109	lncRNA	novel transcript, sense overlapping to MACC1	-
ENSG00000287238	153.516831245835	134.432765926854	214.972762554808	42.7032011698295	34.9812945348862	41.2663395017941	167.640786575833	39.6502784021699	2.08053943469671	2.05577719836535e-15	1.30535659996205e-13	AP002954.2	11	118721104	118729412	-	1286	lncRNA	novel transcript	-
ENSG00000138685	2011.07048932044	1587.73243999974	1724.7583217939	3780.20383082922	2846.11699146338	3514.5165809028	1774.52041703803	3380.27913439847	-0.929744625286122	2.13606313117253e-15	1.35226266871616e-13	FGF2	4	122826708	122898236	+	6775	protein_coding	fibroblast growth factor 2 [Source:HGNC Symbol;Acc:HGNC:3676]	-
ENSG00000136002	469.761503612257	487.827991507296	599.137051194419	231.956024536119	213.774577713193	249.563100796565	518.908848771324	231.764567681959	1.16318627342608	2.21326195974695e-15	1.39600760947981e-13	ARHGEF4	2	130836916	131047263	+	10611	protein_coding	Rho guanine nucleotide exchange factor 4 [Source:HGNC Symbol;Acc:HGNC:684]	-
ENSG00000074211	339.783919824116	353.395225580442	377.197578742001	148.490676795089	161.302635910864	148.362315827879	356.792241382186	152.718542844611	1.22430010038103	2.21840780406877e-15	1.39600760947981e-13	PPP2R2C	4	6320578	6563600	-	9366	protein_coding	protein phosphatase 2 regulatory subunit Bgamma [Source:HGNC Symbol;Acc:HGNC:9306]	-
ENSG00000157600	793.17029477015	800.486015291722	750.414180399655	434.796230092809	412.001913410882	421.50618205404	781.356830153842	422.768108519244	0.88603499033479	2.26058021343204e-15	1.41831224640955e-13	TMEM164	X	110002631	110182734	+	6583	protein_coding	transmembrane protein 164 [Source:HGNC Symbol;Acc:HGNC:26217]	-
ENSG00000159228	1629.32530228913	1625.41435166105	1486.89494100409	861.828241791104	995.995191618287	858.732874394478	1580.54486498476	905.518769267956	0.803506301841226	2.70978598865503e-15	1.69510381088536e-13	CBR1	21	36069941	36073166	+	2450	protein_coding	carbonyl reductase 1 [Source:HGNC Symbol;Acc:HGNC:1548]	-
ENSG00000132297	379.698295948033	447.09078971128	488.664937103754	829.800840913732	1192.27912206404	899.016682003372	438.484674254356	973.698881660381	-1.15074321086938	3.07097726125604e-15	1.91536306640647e-13	HHLA1	8	132061486	132111159	-	6143	protein_coding	HERV-H LTR-associating 1 [Source:HGNC Symbol;Acc:HGNC:4904]	-
ENSG00000164048	1339.69021400532	1229.24506419479	1174.38823988275	2043.93049235593	2133.85896662806	2014.19038044471	1247.77450602762	2063.99327980957	-0.726197283431081	3.12962664721532e-15	1.94618464159133e-13	ZNF589	3	48241100	48299253	+	5521	protein_coding	zinc finger protein 589 [Source:HGNC Symbol;Acc:HGNC:16747]	zf-C2H2
ENSG00000116679	7179.47047459691	7392.78369593207	6639.27453242188	4337.28650063564	4352.25606171542	4782.96525463652	7070.50956765029	4490.83593899586	0.654825486943372	3.26271809130198e-15	2.02298117890403e-13	IVNS1ABP	1	185296388	185317273	-	7873	protein_coding	influenza virus NS1A binding protein [Source:HGNC Symbol;Acc:HGNC:16951]	-
ENSG00000162704	3320.0573370766	3412.75908046127	3061.37137786384	2072.07578403604	2059.03786442844	2067.24710266131	3264.72926513391	2066.12025037526	0.659993907451871	3.30230268563419e-15	2.04152032011303e-13	ARPC5	1	183620846	183635783	-	10650	protein_coding	actin related protein 2/3 complex subunit 5 [Source:HGNC Symbol;Acc:HGNC:708]	-
ENSG00000266028	1011.16419513924	1191.56315253348	1084.81625548491	520.202632432468	642.295435765549	577.728753025118	1095.84786771921	580.075607074378	0.91774806986056	3.45224907936411e-15	2.1279784456747e-13	SRGAP2	1	206203345	206464443	+	15675	protein_coding	SLIT-ROBO Rho GTPase activating protein 2 [Source:HGNC Symbol;Acc:HGNC:19751]	-
ENSG00000198146	1045.96134355496	788.264854752917	727.523562164652	1822.65026811227	1654.80957202531	1625.10775085637	853.916586824176	1700.85586366465	-0.994325803679329	3.52854043934337e-15	2.16866358605824e-13	ZNF770	15	34978341	34988287	-	5439	protein_coding	zinc finger protein 770 [Source:HGNC Symbol;Acc:HGNC:26061]	zf-C2H2
ENSG00000278558	82.8990888727512	89.621843951236	105.49589273523	16.4989640883432	11.6604315116287	10.8078508218985	92.6722751864057	12.9890821406235	2.83452502601102	3.86236895062993e-15	2.36693604209969e-13	TMEM191B	22	18527802	18530573	+	2067	protein_coding	transmembrane protein 191B [Source:HGNC Symbol;Acc:HGNC:33600]	-
ENSG00000182566	73.688078998001	82.4928336369331	82.6052745002272	3.88210919725723	8.74532363372155	10.8078508218985	79.5953957117205	7.81176121762575	3.35062315199041	4.11170978739557e-15	2.51243345008945e-13	CLEC4G	19	7728957	7733906	-	1754	protein_coding	C-type lectin domain family 4 member G [Source:HGNC Symbol;Acc:HGNC:24591]	-
ENSG00000263711	1.0234455416389	0	0	234.867606434062	256.529493255832	228.929931045668	0.341148513879634	240.109010245187	-9.37082667113632	4.20713221803661e-15	2.56331081758468e-13	LINC02864	18	73151241	73264480	-	9518	lncRNA	long intergenic non-protein coding RNA 2864 [Source:HGNC Symbol;Acc:HGNC:54480]	-
ENSG00000131094	200.595326161225	267.847101808808	267.720708922423	67.9369109520015	93.2834520930298	76.6374876461891	245.387712297485	79.2859502304068	1.6301118940882	4.31655724978474e-15	2.62149774044409e-13	C1QL1	17	44959693	44968303	-	1527	protein_coding	complement C1q like 1 [Source:HGNC Symbol;Acc:HGNC:24182]	-
ENSG00000166535	94.1569898307791	118.137885208447	132.367488054581	307.657153882635	321.633569195759	282.96918515516	114.887454364603	304.086636077851	-1.40360299990459	4.32750445270405e-15	2.62149774044409e-13	A2ML1	12	8822621	8887001	+	7156	protein_coding	alpha-2-macroglobulin like 1 [Source:HGNC Symbol;Acc:HGNC:23336]	-
ENSG00000136231	1240.41599646635	842.241647132638	839.986164797491	2415.64244799331	1882.18798650207	2011.24278476601	974.214602798827	2103.02440642046	-1.11031754331565	4.47862034697695e-15	2.70526634769688e-13	IGF2BP3	7	23310209	23470491	-	8535	protein_coding	insulin like growth factor 2 mRNA binding protein 3 [Source:HGNC Symbol;Acc:HGNC:28868]	-
ENSG00000250138	85.9694254976679	66.1979529185266	70.6623432471823	7.76421839451445	3.88681050387624	0	74.2765738877923	3.88367629946356	4.25281145077951	4.50513770980328e-15	2.71350880172465e-13	AC139495.2	5	69631963	69636399	+	4437	unprocessed_pseudogene	POM121 membrane glycoprotein-like 1 (POM121L1) pseudogene	-
ENSG00000152128	239.486256743503	283.123552482314	286.630350073078	78.6127112444588	115.632612490318	73.6898919674895	269.746719766298	89.3117385674222	1.59453834564561	4.63438942599534e-15	2.78340636721959e-13	TMEM163	2	134455759	134719000	-	6804	protein_coding	transmembrane protein 163 [Source:HGNC Symbol;Acc:HGNC:25380]	-
ENSG00000231240	53.219168165223	82.4928336369331	84.5957630424014	5.82316379588584	0.971702625969061	3.93012757159944	73.4359216148525	3.57499799781811	4.36093616575777	4.91206751734427e-15	2.94179816287314e-13	KLF2P1	2	130036958	130038422	+	1042	processed_pseudogene	Kruppel like factor 2 pseudogene 1 [Source:HGNC Symbol;Acc:HGNC:49280]	-
novel.64	5.11722770819452	5.09215022450205	4.97622135543538	99.9643118293736	44.6983207945768	105.130912540285	5.06186642937731	83.2645150547451	-4.03995516519301	4.94215122819818e-15	2.9514303127945e-13	-	10	52961817	52965498	-	3682	-	-	-
ENSG00000161912	132.024474871419	146.653926465659	182.129701608935	38.8210919725723	42.7549155426387	31.4410205727955	153.602700982004	37.6723426960022	2.02762987345055	4.98288216016499e-15	2.96734855419317e-13	ADCY10P1	6	41101022	41140835	+	5804	transcribed_unprocessed_pseudogene	ADCY10 pseudogene 1 [Source:HGNC Symbol;Acc:HGNC:44143]	-
ENSG00000166710	2066.33654856895	1982.8832974211	1951.67401560175	1120.95903070802	1109.68439885667	1309.71501323551	2000.29795386393	1180.1194809334	0.761328228098633	5.79024157662654e-15	3.43842486413702e-13	B2M	15	44711487	44718877	+	6079	protein_coding	beta-2-microglobulin [Source:HGNC Symbol;Acc:HGNC:914]	-
ENSG00000189343	3185.98597112191	3376.09559884486	3015.59014139384	1938.14301673067	2068.75489068813	2021.06810369501	3192.5572371202	2009.3220037046	0.667971351638288	5.99135663034397e-15	3.54785924506408e-13	RPS2P46	17	19445970	19446852	-	883	processed_pseudogene	ribosomal protein S2 pseudogene 46 [Source:HGNC Symbol;Acc:HGNC:35839]	-
ENSG00000196313	772.701383937372	636.518778062756	641.932554851163	1381.06034692426	1274.87384527141	1160.37016551474	683.717572283764	1272.10145257013	-0.895931542647457	7.18188463294898e-15	4.24093305174223e-13	POM121	7	72879365	72951440	+	9822	protein_coding	POM121 transmembrane nucleoporin [Source:HGNC Symbol;Acc:HGNC:19702]	-
ENSG00000156687	990.695284306458	869.739258344949	825.057500731185	1544.10893320906	1541.12036478693	1531.76722103088	895.164014460864	1538.99883967562	-0.781938100899491	7.93457436257786e-15	4.67231179155039e-13	UNC5D	8	35235475	35796550	+	10798	protein_coding	unc-5 netrin receptor D [Source:HGNC Symbol;Acc:HGNC:18634]	-
ENSG00000151718	1555.63722329113	1286.27714670922	1253.01253729863	2629.15845384246	2458.40764370172	2218.55701416789	1364.97563576633	2435.37437057069	-0.835401819523625	7.98237839941855e-15	4.68736821833266e-13	WWC2	4	183099257	183320777	+	10002	protein_coding	WW and C2 domain containing 2 [Source:HGNC Symbol;Acc:HGNC:24148]	-
ENSG00000213023	295.775761533643	352.376795535542	361.273670404608	122.286439713603	136.038367635668	150.327379613679	336.475409157931	136.217395654317	1.30496546644976	8.80479583725133e-15	5.15594169569709e-13	SYT3	19	50621307	50639881	-	3844	protein_coding	synaptotagmin 3 [Source:HGNC Symbol;Acc:HGNC:11511]	-
ENSG00000159167	508.652434194535	518.380892854308	565.298745977459	927.824098144477	930.89111567836	1095.52306058334	530.777357675434	984.746091468727	-0.891420056696188	9.31844637700923e-15	5.44161130398149e-13	STC1	8	23841929	23854806	-	4134	protein_coding	stanniocalcin 1 [Source:HGNC Symbol;Acc:HGNC:11373]	-
ENSG00000136153	211.853227119253	200.630718845381	201.039342759589	417.326738705152	567.474333565931	435.261628554638	204.507762908074	473.354233608574	-1.21088140214781	9.64972769513042e-15	5.61950026356476e-13	LMO7	13	75620434	75859870	+	14367	protein_coding	LIM domain 7 [Source:HGNC Symbol;Acc:HGNC:6646]	-
ENSG00000101294	2814.47523950698	2553.20412256533	2469.20103656703	1574.19527948781	1687.84746130826	1504.25632802969	2612.29346621311	1588.76635627525	0.717332662518878	1.03152131102442e-14	5.99049607650297e-13	HM13	20	31514410	31577923	+	10805	protein_coding	histocompatibility minor 13 [Source:HGNC Symbol;Acc:HGNC:16435]	-
ENSG00000166816	253.814494326448	266.828671763907	357.29269332026	81.5242931424017	91.3400468410917	120.851422826683	292.645286470205	97.9052542700588	1.58045151641719	1.04935424725478e-14	6.07731782592803e-13	LDHD	16	75111860	75116771	-	2359	protein_coding	lactate dehydrogenase D [Source:HGNC Symbol;Acc:HGNC:19708]	-
ENSG00000163041	17524.4580094829	18492.6527553016	17048.5343637216	11700.6771205333	11227.0521404465	12297.3691715347	17688.5483761687	11741.6994775048	0.59117425169715	1.1073750760911e-14	6.39577369289768e-13	H3-3A	1	226061851	226073212	+	5019	protein_coding	H3.3 histone A [Source:HGNC Symbol;Acc:HGNC:4764]	-
ENSG00000143320	2109.32126131778	2514.50378085911	2699.10246318815	1343.209782251	1319.57216606598	1480.67556260009	2440.97583512168	1381.15250363902	0.821696348753	1.16150613148544e-14	6.69008490651493e-13	CRABP2	1	156699606	156705816	-	1082	protein_coding	cellular retinoic acid binding protein 2 [Source:HGNC Symbol;Acc:HGNC:2339]	-
ENSG00000121691	0	0	0.995244271087075	215.457060447776	198.227335697688	238.755249974666	0.331748090362358	217.479882040044	-9.22791458165749	1.19351739942586e-14	6.85573305103448e-13	CAT	11	34438934	34472060	+	3579	protein_coding	catalase [Source:HGNC Symbol;Acc:HGNC:1516]	-
ENSG00000183496	171.938850995336	187.391128261675	216.963251096982	484.293122357839	394.511266143439	433.296564768839	192.097743451331	437.366984423372	-1.18654419824009	1.2654284596599e-14	7.24904819513326e-13	MEX3B	15	82041778	82046119	-	4342	protein_coding	mex-3 RNA binding family member B [Source:HGNC Symbol;Acc:HGNC:25297]	-
ENSG00000280058	30.7033662491671	44.810921975618	50.7574578254408	145.579094897146	162.274338536833	177.838272614875	42.090582016742	161.897235349618	-1.94213325699255	1.28334959929705e-14	7.33178669452064e-13	AL117378.2	6	131910191	131911527	+	1337	TEC	TEC	-
ENSG00000134333	14019.1570293697	13914.8097034743	12469.41547245	8115.54927686623	8762.81428098899	9060.90911632251	13467.7940684313	8646.42422472591	0.639330687445171	1.29632941878726e-14	7.38592445336599e-13	LDHA	11	18394560	18408425	+	6038	protein_coding	lactate dehydrogenase A [Source:HGNC Symbol;Acc:HGNC:6535]	-
ENSG00000258441	331.596355491005	255.625941270003	269.711197464597	628.901689955671	576.219657199653	574.781157346418	285.644498075202	593.300834833914	-1.05481393295937	1.33933491198105e-14	7.6103825551139e-13	LINC00641	14	21200079	21206900	-	5715	lncRNA	long intergenic non-protein coding RNA 641 [Source:HGNC Symbol;Acc:HGNC:27511]	-
ENSG00000131650	352.065266323783	410.427308094865	396.107219892656	175.665441175889	162.274338536833	178.820804507775	386.199931437101	172.253528073499	1.16496070186877	1.39458528391563e-14	7.90302483070574e-13	KREMEN2	16	2964216	2968383	+	2342	protein_coding	kringle containing transmembrane protein 2 [Source:HGNC Symbol;Acc:HGNC:18797]	-
ENSG00000137055	1401.09694650366	1254.7058153173	1175.38348415384	2153.60007717845	2105.67959047495	2090.8278680909	1277.0620819916	2116.70251191477	-0.729127422351271	1.57286339940848e-14	8.88941912142902e-13	PLAA	9	26903372	26947242	-	5315	protein_coding	phospholipase A2 activating protein [Source:HGNC Symbol;Acc:HGNC:9043]	-
ENSG00000140545	6434.40212028378	7389.72840579737	8298.34673232403	12174.2944425987	12225.9624399427	12115.6007713482	7374.15908613506	12171.9525512965	-0.722974485489334	1.58091776755159e-14	8.91105012239441e-13	MFGE8	15	88898683	88913381	-	6807	protein_coding	milk fat globule-EGF factor 8 protein [Source:HGNC Symbol;Acc:HGNC:7036]	-
ENSG00000162889	2229.06438968953	2230.3617983319	2374.65283081376	1413.08774780163	1460.4690468315	1461.02492474209	2278.02633961173	1444.86057312507	0.656907730575718	1.72374383598129e-14	9.69019834835243e-13	MAPKAPK2	1	206684944	206734283	+	4195	protein_coding	MAPK activated protein kinase 2 [Source:HGNC Symbol;Acc:HGNC:6887]	-
ENSG00000074590	518.886889610924	495.975431866499	450.845654802445	1058.84528355191	829.834042577578	929.475170683268	488.569325426623	939.384832270918	-0.943347387055103	1.74347562022316e-14	9.77505573136286e-13	NUAK1	12	106063340	106140033	-	7008	protein_coding	NUAK family kinase 1 [Source:HGNC Symbol;Acc:HGNC:14311]	-
ENSG00000170906	1215.85330346702	1562.27168887723	1309.74146075059	692.956491710415	731.692077354703	787.008046212788	1362.62215103161	737.218871759302	0.88625961931081	1.80349868697609e-14	1.00847628170141e-12	NDUFA3	19	54102728	54109257	+	2475	protein_coding	NADH:ubiquinone oxidoreductase subunit A3 [Source:HGNC Symbol;Acc:HGNC:7686]	-
ENSG00000052841	1963.99199440506	1870.85599248205	1836.22568015565	1176.27908676894	1192.27912206404	1188.86359040883	1890.35788901425	1185.80726641394	0.672752189185382	2.02411516656348e-14	1.12884581551124e-12	TTC17	11	43358920	43494933	+	11296	protein_coding	tetratricopeptide repeat domain 17 [Source:HGNC Symbol;Acc:HGNC:25596]	-
ENSG00000120318	2096.01646927647	2095.92903240504	2280.10462506049	1309.241326775	1408.96880765514	1285.15171591302	2157.35004224733	1334.45395011438	0.693044456793532	2.21009556988362e-14	1.2293146361139e-12	ARAP3	5	141653401	141682230	-	6195	protein_coding	ArfGAP with RhoGAP domain, ankyrin repeat and PH domain 3 [Source:HGNC Symbol;Acc:HGNC:24097]	-
ENSG00000176171	1412.35484746169	1588.75087004464	1533.67142174518	763.804984560359	563.587523062055	882.313639824075	1511.5923797505	736.568715815496	1.03729388838883	2.27170686841076e-14	1.26025927613071e-12	BNIP3	10	131966455	131982013	-	5325	protein_coding	BCL2 interacting protein 3 [Source:HGNC Symbol;Acc:HGNC:1084]	-
ENSG00000182759	94.1569898307791	160.911947094265	116.443579717188	24.2631824828577	21.3774577713193	26.5283611082962	123.837505547411	24.0563337874911	2.36420298053096	2.3895764032954e-14	1.32216955794935e-12	MAFA	8	143419182	143430732	-	2826	protein_coding	MAF bZIP transcription factor A [Source:HGNC Symbol;Acc:HGNC:23145]	TF_bZIP
novel.466	519.910335152563	502.086012135902	632.97535641138	969.556772014992	1060.12756493225	1048.36152972415	551.657234566615	1026.01528889046	-0.894882894481283	2.80878427346729e-14	1.55005186567969e-12	-	X	125382044	125394233	-	12190	-	PF00098:Zinc knuckle	zf-CCHC
ENSG00000101445	262.002058659559	247.478500910799	211.987029741547	555.141615207783	480.992799854685	487.335818878331	240.489196437302	507.8234113136	-1.0788032188919	2.81827315230407e-14	1.55122758025384e-12	PPP1R16B	20	38805697	38923024	+	6408	protein_coding	protein phosphatase 1 regulatory subunit 16B [Source:HGNC Symbol;Acc:HGNC:15850]	-
ENSG00000131016	2339.59650818653	1710.96247543269	1751.62991711325	3648.21211812248	4137.50978137626	3282.63905417843	1934.06296691082	3689.45365122572	-0.931860253772654	3.03416964983363e-14	1.66571172885788e-12	AKAP12	6	151239967	151358559	+	8775	protein_coding	A-kinase anchoring protein 12 [Source:HGNC Symbol;Acc:HGNC:370]	-
ENSG00000103449	872.999047017984	779.098984348813	818.090790833576	1515.96364152895	1313.74195031017	1403.055543061	823.396274066791	1410.92037830004	-0.777018418124046	3.13168525320983e-14	1.71478069669913e-12	SALL1	16	51135975	51151367	-	5660	protein_coding	spalt like transcription factor 1 [Source:HGNC Symbol;Acc:HGNC:10524]	zf-C2H2
ENSG00000129116	703.107087105927	565.228674919727	640.937310580076	1181.13172326551	1226.28871397295	1068.99469947505	636.424357535243	1158.80504557117	-0.864644571959155	3.38825913908779e-14	1.85046349510647e-12	PALLD	4	168497052	168928457	+	10128	protein_coding	palladin, cytoskeletal associated protein [Source:HGNC Symbol;Acc:HGNC:17068]	-
ENSG00000204519	374.581068239839	306.547443515023	350.32598342265	691.015437111786	653.955867277178	645.523453635208	343.818165059171	663.498252674724	-0.948471249583308	3.47078542442468e-14	1.89063637034358e-12	ZNF551	19	57681969	57717301	+	4703	protein_coding	zinc finger protein 551 [Source:HGNC Symbol;Acc:HGNC:25108]	zf-C2H2
ENSG00000157657	612.020433900064	567.265535009528	563.308257435285	1190.83699625865	991.136678488442	993.339743721759	580.864742114959	1058.43780615628	-0.865785228708566	3.5411893291886e-14	1.92401577960374e-12	ZNF618	9	113876282	114056591	+	10384	protein_coding	zinc finger protein 618 [Source:HGNC Symbol;Acc:HGNC:29416]	zf-C2H2
ENSG00000065308	544.473028151897	582.541985683034	557.336791808762	1109.31270311625	1177.7035826745	897.051618217573	561.450601881231	1061.35596800278	-0.91875613561012	3.71002423778515e-14	2.01056609143313e-12	TRAM2	6	52497408	52577060	-	7047	protein_coding	translocation associated membrane protein 2 [Source:HGNC Symbol;Acc:HGNC:16855]	-
ENSG00000286736	198.548435077947	192.483278486177	166.205793271542	0.970527299314306	0	0	185.745835611889	0.323509099771435	9.05454519532141	4.16720801894262e-14	2.25253621146999e-12	AC005753.2	5	141718711	141775187	-	871	lncRNA	novel transcript	-
ENSG00000143811	1365.2763525463	1554.12424851802	1437.13272744974	747.306020472016	892.023010639598	617.030028741112	1452.17777617135	752.119686617575	0.949080357262635	5.30921475224728e-14	2.86249504327685e-12	PYCR2	1	225919877	225924340	-	3602	protein_coding	pyrroline-5-carboxylate reductase 2 [Source:HGNC Symbol;Acc:HGNC:30262]	-
ENSG00000162039	49.1253859986674	77.4006834124311	103.505404193056	2.91158189794292	5.83021575581436	8.84278703609874	76.6771578680514	5.86152822995201	3.71206075564821	5.34899655400654e-14	2.87658664170949e-12	MEIOB	16	1833987	1884294	-	2303	protein_coding	meiosis specific with OB-fold [Source:HGNC Symbol;Acc:HGNC:28569]	-
ENSG00000101210	752.232473104594	965.471682565588	1080.83527840056	331.920336365493	506.257068129881	375.327183087747	932.846478023582	404.501529194373	1.205593347177	5.3943046011911e-14	2.89357087271526e-12	EEF1A2	20	63488014	63499185	-	4771	protein_coding	eukaryotic translation elongation factor 1 alpha 2 [Source:HGNC Symbol;Acc:HGNC:3192]	-
ENSG00000100852	294.752315992004	245.441640820999	200.044098488502	738.571274778187	465.44555783918	662.226495814506	246.746018433835	622.081109477291	-1.33449577858018	5.41560693744315e-14	2.89762461543754e-12	ARHGAP5	14	32076114	32159728	+	10888	protein_coding	Rho GTPase activating protein 5 [Source:HGNC Symbol;Acc:HGNC:675]	-
ENSG00000253729	6757.81091144168	4887.44578547706	4836.88715748318	10680.6529289539	10779.0972298748	9203.376240793	5494.04795146731	10221.0421332072	-0.895639614817005	5.7438047269731e-14	3.06544677086886e-12	PRKDC	8	47773111	47960178	-	15409	protein_coding	protein kinase, DNA-activated, catalytic subunit [Source:HGNC Symbol;Acc:HGNC:9413]	-
ENSG00000196440	274.283405159226	237.294200461795	318.478166747864	589.110070683784	640.352030513611	525.654562701425	276.685257456295	585.038887966273	-1.07996538074784	6.87147342035036e-14	3.65801846400015e-12	ARMCX4	X	101418287	101533459	+	13351	protein_coding	armadillo repeat containing X-linked 4 [Source:HGNC Symbol;Acc:HGNC:28615]	-
ENSG00000134369	1738.8339752445	1637.63551219986	1580.44790248628	1055.93370165397	1018.34435201558	962.881255041863	1652.30579664354	1012.38643623713	0.706619844939067	7.67264398682916e-14	4.07423193668377e-12	NAV1	1	201622885	201826969	+	22453	protein_coding	neuron navigator 1 [Source:HGNC Symbol;Acc:HGNC:15989]	-
ENSG00000144802	201.618771702864	162.948807184065	182.129701608935	424.120429800352	508.200473381819	359.606672801349	182.232426831955	430.64252532784	-1.24088617960898	7.88913622929473e-14	4.17866534798398e-12	NFKBIZ	3	101827991	101861022	+	5902	protein_coding	NFKB inhibitor zeta [Source:HGNC Symbol;Acc:HGNC:29805]	-
ENSG00000135862	6757.81091144168	6100.39596895345	6218.28620575205	4149.97473186797	4354.19946696736	3937.98782674264	6358.83102871572	4147.38734185933	0.616533050107025	7.91393169081519e-14	4.18129308205702e-12	LAMC1	1	183023420	183145592	+	8446	protein_coding	laminin subunit gamma 1 [Source:HGNC Symbol;Acc:HGNC:6492]	-
ENSG00000169877	64.4770691232509	97.7692843104393	75.6385646026177	9.70527299314306	6.80191838178343	11.7903827147983	79.2949726787693	9.43252469657494	3.07231443708686	8.28784030555828e-14	4.36789903703686e-12	AHSP	16	31527900	31528803	+	526	protein_coding	alpha hemoglobin stabilizing protein [Source:HGNC Symbol;Acc:HGNC:18075]	-
ENSG00000203668	1344.80744171352	1050.00137629232	950.458278888157	2083.72211162782	2170.78366641488	1961.13365822812	1115.089032298	2071.87981209027	-0.89397704134775	8.40564450744639e-14	4.41893745290467e-12	CHML	1	241628853	241640254	-	7661	protein_coding	CHM like Rab escort protein [Source:HGNC Symbol;Acc:HGNC:1941]	-
ENSG00000137504	941.569898307791	862.610248030647	944.486813261634	1506.2583685358	1674.24362454469	1445.30441445569	916.222319866691	1541.93546917873	-0.750961327290131	8.84074868434657e-14	4.63611500036592e-12	CREBZF	11	85659708	85682908	-	5587	protein_coding	CREB/ATF bZIP transcription factor [Source:HGNC Symbol;Acc:HGNC:24905]	TF_bZIP
ENSG00000108821	2094.99302373483	2269.06214003811	2448.3009068742	3720.03113827174	4566.03063942862	3549.8877290472	2270.78535688238	3945.31650224918	-0.79690905908092	8.91998109009517e-14	4.66605760199247e-12	COL1A1	17	50183289	50201632	-	9819	protein_coding	collagen type I alpha 1 chain [Source:HGNC Symbol;Acc:HGNC:2197]	-
ENSG00000141934	1500.37116404263	1802.62117947372	1825.2779931737	952.087280627335	1056.24075442837	948.143276648365	1709.42344556335	985.49043723469	0.794651348308075	9.03854253086929e-14	4.71637413597167e-12	PLPP2	19	281040	291403	-	6958	protein_coding	phospholipid phosphatase 2 [Source:HGNC Symbol;Acc:HGNC:9230]	-
ENSG00000145423	7056.65700960024	7950.88336053749	7423.52701803849	4944.83659000639	5013.98555000035	4971.61137807329	7477.02246272541	4976.81117269335	0.587243769778626	9.22066048184545e-14	4.79781300368084e-12	SFRP2	4	153780591	153789083	-	1996	protein_coding	secreted frizzled related protein 2 [Source:HGNC Symbol;Acc:HGNC:10777]	-
ENSG00000137868	328.526018866088	328.952904502832	339.378296440693	135.873821904003	132.151557131792	164.082826114277	332.285739936538	144.036068383357	1.20629405441114	9.24013130067084e-14	4.79781300368084e-12	STRA6	15	74179466	74212267	-	7669	protein_coding	stimulated by retinoic acid 6 [Source:HGNC Symbol;Acc:HGNC:30650]	-
ENSG00000167393	1821.73306411725	2037.87851984572	2245.27107557244	1184.04330516345	1245.72276649234	1210.47929205263	2034.9608865118	1213.41512123614	0.746025565741431	9.35058311518328e-14	4.84323446317392e-12	PPP2R3B	X	333933	386955	-	9045	protein_coding	protein phosphatase 2 regulatory subunit B''beta [Source:HGNC Symbol;Acc:HGNC:13417]	-
ENSG00000134602	4912.53859986674	4342.58571145534	3938.18158069156	2778.61965793686	2665.38030303313	2653.81864272252	4397.76863067121	2699.27286789751	0.704143343775422	9.942916592527e-14	5.13741727174171e-12	STK26	X	132023302	132075943	+	3317	protein_coding	serine/threonine kinase 26 [Source:HGNC Symbol;Acc:HGNC:18174]	-
ENSG00000143486	1355.04189712991	1522.55291712611	1506.79982642583	851.152441498647	786.10742440897	929.475170683268	1461.46488022728	855.578345530295	0.772556121052083	1.15265674904958e-13	5.94111416301081e-12	EIF2D	1	206571292	206612465	-	8066	protein_coding	eukaryotic translation initiation factor 2D [Source:HGNC Symbol;Acc:HGNC:6583]	-
ENSG00000000003	2945.47626883676	2726.3372301984	2487.1154334466	1643.10271773912	1711.16832433152	1725.32600393216	2719.64297749392	1693.19901533426	0.683606107391356	1.18167848019276e-13	6.07584488803504e-12	TSPAN6	X	100627108	100639991	-	4536	protein_coding	tetraspanin 6 [Source:HGNC Symbol;Acc:HGNC:11858]	-
ENSG00000003436	350.018375240505	366.634816164147	347.340250609389	162.078058985489	133.123259757761	172.925613150375	354.664480671347	156.042310631209	1.18465639140029	1.19920852007791e-13	6.15097683984486e-12	TFPI	2	187464230	187565760	-	11714	protein_coding	tissue factor pathway inhibitor [Source:HGNC Symbol;Acc:HGNC:11760]	-
ENSG00000050327	192.407761828114	196.556998665779	194.07263286198	449.354139582524	420.747237044603	372.379587409047	194.345797785291	414.160321345391	-1.09165829078017	1.28595857052266e-13	6.57992539446316e-12	ARHGEF5	7	144355288	144380632	+	5818	protein_coding	Rho guanine nucleotide exchange factor 5 [Source:HGNC Symbol;Acc:HGNC:13209]	-
ENSG00000038427	6881.64782197999	5305.00210388623	5034.94076742951	10548.6612162472	10089.1883654368	9501.08340434165	5740.53023109858	10046.3109953419	-0.807451085508219	1.29390853149e-13	6.60457282138999e-12	VCAN	5	83471618	83582303	+	14678	protein_coding	versican [Source:HGNC Symbol;Acc:HGNC:2464]	-
ENSG00000196655	1375.51080796269	1384.04643101966	1287.84608678668	739.541802077502	842.466176715176	832.204513286182	1349.13444192301	804.73749735962	0.745422699318213	1.34416256986983e-13	6.84451476701108e-12	TRAPPC4	11	119018763	119025454	+	4809	protein_coding	trafficking protein particle complex 4 [Source:HGNC Symbol;Acc:HGNC:19943]	-
ENSG00000107798	1729.62296536975	1510.33175658731	1295.80804095537	2513.66570522405	2972.43833283936	2596.83179293433	1511.92092097081	2694.31194366591	-0.833678310271876	1.43833907444439e-13	7.30641591044874e-12	LIPA	10	89213569	89414557	-	4891	protein_coding	lipase A, lysosomal acid type [Source:HGNC Symbol;Acc:HGNC:6617]	-
ENSG00000130193	198.548435077947	229.146760102592	178.148724524586	52.4084741629725	76.7645074515558	66.8121687171905	201.947973235042	65.3283834439063	1.62807946545513	1.49908351989676e-13	7.59667780839992e-12	THEM6	8	142727223	142736927	+	3035	protein_coding	thioesterase superfamily member 6 [Source:HGNC Symbol;Acc:HGNC:29656]	-
ENSG00000139410	97.2273264556958	106.935154714543	88.5767401267497	17.4694913876575	6.80191838178343	21.6157016437969	97.5797404323295	15.2957038044126	2.67441571512363	1.51737180448582e-13	7.67091487059126e-12	SDSL	12	113422380	113438276	+	2073	protein_coding	serine dehydratase like [Source:HGNC Symbol;Acc:HGNC:30404]	-
ENSG00000250337	163.751286662225	186.372698216775	243.834846416333	491.086813453039	408.115102907006	480.458095628032	197.986277098444	459.886670662692	-1.21513351591101	1.57148299198128e-13	7.92546242917639e-12	PURPL	5	27217714	27496994	+	5603	lncRNA	p53 upregulated regulator of p53 levels [Source:HGNC Symbol;Acc:HGNC:48995]	-
ENSG00000233393	213.900118202531	199.61228880048	220.944228181331	86.3769296389733	61.2172654360508	73.6898919674895	211.485545061447	73.7613623475045	1.51966658470159	1.6193798831531e-13	8.1455645150761e-12	AP000688.2	21	36104881	36109690	+	2336	lncRNA	novel transcript	-
ENSG00000130270	220.040791452364	286.178842617015	325.444876645474	90.2590388362305	107.858991482566	106.113444433185	277.221503571618	101.410491583994	1.45128199474573	1.62285332590103e-13	8.1455645150761e-12	ATP8B3	19	1782075	1812276	-	7014	protein_coding	ATPase phospholipid transporting 8B3 [Source:HGNC Symbol;Acc:HGNC:13535]	-
ENSG00000111913	117.696237288474	90.6402739961364	112.462602632839	269.806589209377	281.793761531028	256.440824046864	106.933037972483	269.347058262423	-1.33268451023389	1.62719344551196e-13	8.14794893701605e-12	RIPOR2	6	24804282	25042170	-	9435	protein_coding	RHO family interacting cell polarization regulator 2 [Source:HGNC Symbol;Acc:HGNC:13872]	-
ENSG00000188158	511.722770819452	546.89693411152	503.59360117006	251.366570522405	243.897359118234	290.829440298359	520.737768700344	262.031123312999	0.990930087139931	1.81331072015966e-13	9.05838940561274e-12	NHS	X	17375420	17735994	+	10394	protein_coding	NHS actin remodeling regulator [Source:HGNC Symbol;Acc:HGNC:7820]	-
ENSG00000133026	7166.1656825556	6320.37685865194	6449.18287664425	11062.0701575845	12083.1221539253	9558.07025412984	6645.2418059506	10901.0875218799	-0.714098760716351	1.90682809939613e-13	9.50303620883446e-12	MYH10	17	8474205	8630761	-	9011	protein_coding	myosin heavy chain 10 [Source:HGNC Symbol;Acc:HGNC:7568]	-
ENSG00000160746	1321.26819425582	1275.07441621531	1254.00778156971	766.716566458302	810.399990058197	785.042982426989	1283.45013068028	787.386512981162	0.704843338166323	1.94598362205298e-13	9.67530206049504e-12	ANO10	3	43354859	43691594	-	5285	protein_coding	anoctamin 10 [Source:HGNC Symbol;Acc:HGNC:25519]	-
ENSG00000198860	1387.79215446235	1495.0553059138	1300.78426231081	791.950276240474	877.447471250062	827.291853821683	1394.54390756232	832.229867104073	0.744664998997599	2.02979385361827e-13	1.00682551125004e-11	TSEN15	1	184051651	184123978	+	10197	protein_coding	tRNA splicing endonuclease subunit 15 [Source:HGNC Symbol;Acc:HGNC:16791]	-
ENSG00000167614	779.865502728844	815.762465965228	978.325118478595	431.884648194866	387.709347761655	496.17860591443	857.984362390889	438.590867290317	0.968369404674131	2.10415515245448e-13	1.04126044058434e-11	TTYH1	19	54415219	54436904	+	7072	protein_coding	tweety family member 1 [Source:HGNC Symbol;Acc:HGNC:13476]	-
ENSG00000248498	0	0	0	81.5242931424017	107.858991482566	84.497742789388	0	91.2936758047852	-8.93753549034003	2.11270608245922e-13	1.04304348768906e-11	ASNSP1	8	46579213	46638886	-	2835	transcribed_unprocessed_pseudogene	asparagine synthetase pseudogene 1 [Source:HGNC Symbol;Acc:HGNC:754]	-
ENSG00000136732	550.61370140173	683.366560128175	624.018157971596	277.570807603892	348.841242722893	285.916780833859	619.3328065005	304.109610386881	1.0261081370296	2.15076211551635e-13	1.0593508447944e-11	GYPC	2	126656133	126696667	+	3609	protein_coding	glycophorin C (Gerbich blood group) [Source:HGNC Symbol;Acc:HGNC:4704]	-
ENSG00000107372	3510.41820782144	3215.18365175059	3289.28231594278	5368.95701980674	4792.43735127941	5152.39724636687	3338.2947251716	5104.59720581767	-0.612702042658888	2.18652060319121e-13	1.07445316633738e-11	ZFAND5	9	72351413	72365235	-	7065	protein_coding	zinc finger AN1-type containing 5 [Source:HGNC Symbol;Acc:HGNC:13008]	-
ENSG00000091136	1622.16118349766	1521.53448708121	1570.4954597754	982.173626906078	989.193273236504	997.269871293359	1571.39704345143	989.545590478647	0.667207760699073	2.21637478519413e-13	1.08659062434134e-11	LAMB1	7	107923799	108003187	-	8072	protein_coding	laminin subunit beta 1 [Source:HGNC Symbol;Acc:HGNC:6486]	-
ENSG00000089327	1442.03476816921	1774.10513821651	1819.30652754717	972.468353912935	982.39135485472	959.933659363164	1678.4821446443	971.59778937694	0.78881178908737	2.24248557585356e-13	1.0968407987139e-11	FXYD5	19	35154730	35169881	+	2991	protein_coding	FXYD domain containing ion transport regulator 5 [Source:HGNC Symbol;Acc:HGNC:4029]	-
ENSG00000253507	155.563722329113	169.059387453468	107.486381277404	334.831918263436	374.105510998088	356.659077122649	144.036497019995	355.198835461391	-1.30302972619843	2.33973329409424e-13	1.14175735122224e-11	AC104257.1	8	131308545	131317632	+	984	lncRNA	novel transcript	-
ENSG00000113248	27.6330296242504	40.7372017960164	55.7336791808762	169.842277380004	171.991364796524	137.55446500598	41.367970200381	159.796035727503	-1.9478810870366	2.44267463660978e-13	1.18923842989309e-11	PCDHB15	5	141245395	141249365	+	3971	protein_coding	protocadherin beta 15 [Source:HGNC Symbol;Acc:HGNC:8686]	-
ENSG00000039560	2841.0848235896	2401.45804587516	2335.83830424137	4124.7410220858	4616.55917597901	3899.66908291955	2526.12705790204	4213.65642699479	-0.738218710205916	2.52972173236646e-13	1.22878027281146e-11	RAI14	5	34656328	34832612	+	7581	protein_coding	retinoic acid induced 14 [Source:HGNC Symbol;Acc:HGNC:14873]	-
ENSG00000089116	95.180435372418	98.7877143553397	110.472114090665	23.2926551835434	6.80191838178343	19.6506378579972	101.480087939474	16.581737141108	2.6140742267474	2.56297796453027e-13	1.24207214874167e-11	LHX5	12	113462033	113472280	-	3063	protein_coding	LIM homeobox 5 [Source:HGNC Symbol;Acc:HGNC:14216]	Homeobox
ENSG00000143153	1398.02660987874	1345.34608931344	1402.29917796169	777.392366750759	892.994713265567	844.97742789388	1381.89062571796	838.454835970069	0.72086645829247	2.66191677479434e-13	1.28706118186788e-11	ATP1B1	1	169105697	169132722	+	2865	protein_coding	ATPase Na+/K+ transporting subunit beta 1 [Source:HGNC Symbol;Acc:HGNC:804]	-
ENSG00000077264	225.158019160559	220.999319743389	220.944228181331	66.9663836526871	90.3683442151226	87.4453384680876	222.367189028426	81.5933554452991	1.44658365214	2.71278859403024e-13	1.30865666706525e-11	PAK3	X	110944285	111227361	+	10446	protein_coding	p21 (RAC1) activated kinase 3 [Source:HGNC Symbol;Acc:HGNC:8592]	-
ENSG00000170561	820.8033243944	669.108539499569	888.753134080758	1519.8457507262	1376.90262099816	1379.4747776314	792.888332658242	1425.40771645192	-0.846040456562318	2.84575263550603e-13	1.36966464176034e-11	IRX2	5	2745845	2751677	-	3399	protein_coding	iroquois homeobox 2 [Source:HGNC Symbol;Acc:HGNC:14359]	Homeobox
ENSG00000235034	192.407761828114	273.95768207821	258.76351048264	85.406402339659	65.1040759399271	95.3055936112865	241.709651462988	81.9386906302908	1.5611128542846	2.93897022921324e-13	1.41130823239281e-11	C19orf81	19	50649445	50659310	+	888	protein_coding	chromosome 19 open reading frame 81 [Source:HGNC Symbol;Acc:HGNC:40041]	-
ENSG00000147804	225.158019160559	261.736521539405	255.777777669378	99.9643118293736	98.1419652228751	97.2706573970862	247.557439456447	98.4589781497783	1.3302543998255	2.96050238351346e-13	1.41841706242834e-11	SLC39A4	8	144409742	144416895	-	5033	protein_coding	solute carrier family 39 member 4 [Source:HGNC Symbol;Acc:HGNC:17129]	-
ENSG00000120328	2.04689108327781	4.07372017960164	4.97622135543538	49.4968922650296	94.2551547189989	56.0043178952921	3.69894420610494	66.5854549597735	-4.16646467533972	3.12601485746218e-13	1.4943201634957e-11	PCDHB12	5	141208697	141212571	+	3875	protein_coding	protocadherin beta 12 [Source:HGNC Symbol;Acc:HGNC:8683]	-
ENSG00000230623	944.640234932708	1193.60001262328	1093.7734539247	558.053197105726	501.398555000035	646.505985528108	1077.33790049356	568.65257921129	0.921996833957887	3.16446941379152e-13	1.50928008398505e-11	AC104461.1	1	200333193	200478669	+	4073	lncRNA	novel transcript, antisense to ZNF281	-
ENSG00000113763	314.197781283143	332.008194637533	422.978815212007	123.256967012917	109.802396734504	172.925613150375	356.394930377561	135.328325632599	1.39766975321743	3.39717513941947e-13	1.61661058948311e-11	UNC5A	5	176810519	176880898	+	4317	protein_coding	unc-5 netrin receptor A [Source:HGNC Symbol;Acc:HGNC:12567]	-
ENSG00000116852	1294.65861017321	1242.4846547785	1305.76048366624	776.421839451445	822.060421569825	705.4578991021	1280.96791620598	767.980053374457	0.738041216850836	3.61722881673297e-13	1.71745046589071e-11	KIF21B	1	200969390	201023700	-	12150	protein_coding	kinesin family member 21B [Source:HGNC Symbol;Acc:HGNC:29442]	-
ENSG00000035403	8420.9099166049	6994.57754837601	6375.5348005838	13482.5652420743	16598.6242568035	11265.7106839898	7263.67408852157	13782.3000609559	-0.924071819372763	3.72591297113891e-13	1.76507800774335e-11	VCL	10	73995193	74121363	+	9992	protein_coding	vinculin [Source:HGNC Symbol;Acc:HGNC:12665]	-
ENSG00000188153	1181.05615505129	1186.47100230898	1233.10765187689	758.952348063788	733.635482606641	712.335622352399	1200.21160307905	734.974484340942	0.707531789116775	3.95686140724042e-13	1.87028240641335e-11	COL4A5	X	108439844	108697545	+	11865	protein_coding	collagen type IV alpha 5 chain [Source:HGNC Symbol;Acc:HGNC:2207]	-
ENSG00000105707	314.197781283143	444.035499576578	494.636402730276	181.488604971775	133.123259757761	174.890676936175	417.623227863333	163.167513888571	1.35618987399152	4.03744335378116e-13	1.90410164073961e-11	HPN	19	35040506	35066571	+	3380	protein_coding	hepsin [Source:HGNC Symbol;Acc:HGNC:5155]	-
ENSG00000186174	649.887918940704	571.33925518913	635.961089224641	1329.6224000606	1003.76881262604	1103.38331572654	619.062754451491	1145.59150947106	-0.887932202282127	4.62059833271258e-13	2.17425967526593e-11	BCL9L	11	118893875	118925608	-	10470	protein_coding	BCL9 like [Source:HGNC Symbol;Acc:HGNC:23688]	-
ENSG00000156253	2.04689108327781	0	0	137.814876502632	102.028775726751	164.082826114277	0.682297027759269	134.642159447887	-7.63974711515564	4.66396380233269e-13	2.18977774870769e-11	RWDD2B	21	29004384	29019360	-	3377	protein_coding	RWD domain containing 2B [Source:HGNC Symbol;Acc:HGNC:1302]	-
ENSG00000088356	805.451641269817	865.665538165348	809.133592393792	443.530975786638	469.332368343056	501.091265378929	826.750257276319	471.318203169541	0.810806513802701	4.72790233175739e-13	2.21486464568394e-11	PDRG1	20	31944337	31952046	-	1957	protein_coding	p53 and DNA damage regulated 1 [Source:HGNC Symbol;Acc:HGNC:16119]	-
ENSG00000184500	24.5626929993337	27.497611212311	24.8811067771769	123.256967012917	91.3400468410917	129.694209862782	25.6471369962739	114.76374123893	-2.16179818722606	4.73924718760496e-13	2.21525654017517e-11	PROS1	3	93873051	93980003	-	5270	protein_coding	protein S [Source:HGNC Symbol;Acc:HGNC:9456]	-
ENSG00000163597	1292.61171908993	1206.83960320698	1179.36446123818	1873.11768767661	1962.8393044575	1926.74504197663	1226.27192784503	1920.90067803691	-0.647577761342702	4.84635178730298e-13	2.25879925188712e-11	SNHG16	17	76557764	76565348	+	5364	lncRNA	small nucleolar RNA host gene 16 [Source:HGNC Symbol;Acc:HGNC:44352]	-
novel.402	40.9378216655561	77.4006834124311	72.6528317893565	1.94105459862861	0.971702625969061	3.93012757159944	63.6637789557812	2.28096159873237	4.80631221841746	4.85383075330804e-13	2.25879925188712e-11	-	9	121790059	121796772	-	396	-	-	-
novel.53	104.391445247168	171.096247543269	186.110678693283	28.1452916801149	23.3208630232575	48.1440627520932	153.866123827907	33.2034058184885	2.21355796812219	4.88118172187659e-13	2.2665240501956e-11	-	10	29142541	29147331	+	935	-	-	-
ENSG00000154736	70.6177423730843	64.1610928287258	59.7146562652245	181.488604971775	303.171219302347	175.873208829075	64.8311638223449	220.177677701066	-1.76437216738281	5.14992340667735e-13	2.38605572167396e-11	ADAMTS5	21	26917922	26967088	-	9765	protein_coding	ADAM metallopeptidase with thrombospondin type 1 motif 5 [Source:HGNC Symbol;Acc:HGNC:221]	-
ENSG00000185527	117.696237288474	157.856656959563	143.315175036539	37.8505646732579	31.0944840310099	43.2314032875939	139.622689761525	37.3921506639539	1.90120687580307	5.26028048623082e-13	2.4318415116279e-11	PDE6G	17	81650459	81663112	-	1095	protein_coding	phosphodiesterase 6G [Source:HGNC Symbol;Acc:HGNC:8789]	-
ENSG00000151914	2299.68213206262	1912.61162432297	1836.22568015565	3714.20797447585	3546.71458478707	3074.34229288366	2016.17314551375	3445.08828404886	-0.773021891288628	5.46294774388794e-13	2.52000878312695e-11	DST	6	56457987	56954649	-	47883	protein_coding	dystonin [Source:HGNC Symbol;Acc:HGNC:1090]	-
ENSG00000173214	187.290534119919	166.004097318767	176.158235982412	404.709883814066	365.360187364367	356.659077122649	176.484289140366	375.576382767027	-1.08967400700401	5.61817432701391e-13	2.58595486872883e-11	MFSD4B	6	111259327	111445354	+	18075	protein_coding	major facilitator superfamily domain containing 4B [Source:HGNC Symbol;Acc:HGNC:21053]	-
ENSG00000163697	848.436354018651	738.361782552797	698.661478303127	1280.12550779557	1342.89302908924	1257.64082291182	761.819871624858	1293.55311993221	-0.764018779292912	5.90243595278609e-13	2.71087695687764e-11	APBB2	4	40810027	41216714	-	12956	protein_coding	amyloid beta precursor protein binding family B member 2 [Source:HGNC Symbol;Acc:HGNC:582]	-
ENSG00000038219	947.710571557624	827.983626504033	782.261997074441	1560.6078972974	1579.98846982569	1325.43552352191	852.652065045366	1488.67729688167	-0.804198683396164	6.20034027744782e-13	2.84150811714951e-11	BOD1L1	4	13568738	13627725	-	15862	protein_coding	biorientation of chromosomes in cell division 1 like 1 [Source:HGNC Symbol;Acc:HGNC:31792]	-
ENSG00000164265	942.59334384943	1086.66485790874	995.244271087075	611.432198568013	561.644117810117	589.519135739916	1008.16749094841	587.531817372682	0.778996975461766	6.23071293376988e-13	2.8492333916877e-11	SCGB3A2	5	147870682	147882191	+	1075	protein_coding	secretoglobin family 3A member 2 [Source:HGNC Symbol;Acc:HGNC:18391]	-
ENSG00000119421	1405.19072867021	1606.06418080795	1400.30868941951	803.596603832246	867.730444990371	939.300489612267	1470.52119963256	870.209179478295	0.756920079522346	6.38524765262696e-13	2.91358021136426e-11	NDUFA8	9	122144058	122159779	-	804	protein_coding	NADH:ubiquinone oxidoreductase subunit A8 [Source:HGNC Symbol;Acc:HGNC:7692]	-
ENSG00000177854	136.118257037974	194.520138575978	138.338953681103	48.5263649657153	34.0095919089171	46.1789989662934	156.325783098352	42.9049852803086	1.86531681468862	7.07758922736244e-13	3.22251962207403e-11	TMEM187	X	153972754	153983194	+	1496	protein_coding	transmembrane protein 187 [Source:HGNC Symbol;Acc:HGNC:13705]	-
ENSG00000248874	17.3985742078614	17.313310763307	13.9334197952191	123.256967012917	69.9625890697724	94.3230617183866	16.2151015887958	95.8475392670253	-2.56435605241906	7.52438523262038e-13	3.41750526017655e-11	C5orf17	5	23951348	24178263	+	1984	lncRNA	chromosome 5 open reading frame 17 (putative) [Source:HGNC Symbol;Acc:HGNC:26630]	-
ENSG00000023572	627.372117024648	638.555638152557	618.046692345074	282.423444100463	346.897837470955	358.624140908449	627.991482507426	329.315140826622	0.931380485541839	7.53825694218537e-13	3.41750526017655e-11	GLRX2	1	193090866	193106114	-	6210	protein_coding	glutaredoxin 2 [Source:HGNC Symbol;Acc:HGNC:16065]	-
ENSG00000204963	34.7971484157227	39.718771751116	25.876351048264	141.696985699889	146.727096521328	109.061040111885	33.4640904050342	132.4950407777	-1.98659506607687	8.12806157854528e-13	3.67698854371916e-11	PCDHA7	5	140834248	141012347	+	5791	protein_coding	protocadherin alpha 7 [Source:HGNC Symbol;Acc:HGNC:8673]	-
ENSG00000138085	1756.23254945236	1894.27988351476	1968.59316821023	1040.40526486494	1152.43931439931	1236.02512126802	1873.03520039245	1142.95656684409	0.712719086321512	8.43214517067689e-13	3.80638227715288e-11	ATRAID	2	27212027	27217178	+	2019	protein_coding	all-trans retinoic acid induced differentiation factor [Source:HGNC Symbol;Acc:HGNC:24090]	-
ENSG00000095564	999.906294181209	682.348130083274	779.27626426118	1803.23972212598	1374.95921574622	1699.78017471676	820.510229508554	1625.99303752965	-0.986814307202804	8.63744003141458e-13	3.89072378850963e-11	BTAF1	10	91923770	92030325	+	7581	protein_coding	B-TFIID TATA-box binding protein associated factor 1 [Source:HGNC Symbol;Acc:HGNC:17307]	-
ENSG00000183486	191.384316286475	190.446418396377	195.067877133067	69.8779655506301	56.3587523062055	76.6374876461891	192.299537271973	67.6247351676749	1.50803674954643	8.74523977955681e-13	3.93088272479397e-11	MX2	21	41361999	41409393	+	12994	protein_coding	MX dynamin like GTPase 2 [Source:HGNC Symbol;Acc:HGNC:7533]	-
ENSG00000274588	117.696237288474	90.6402739961364	68.6718547050082	267.865534610749	461.558747335304	228.929931045668	92.3361219965395	319.451404330573	-1.79150945651147	9.06307577694335e-13	4.06507873305836e-11	DGKK	X	50365409	50470825	-	7494	protein_coding	diacylglycerol kinase kappa [Source:HGNC Symbol;Acc:HGNC:32395]	-
novel.409	346.948038615588	367.653246209048	377.197578742001	796.802912737046	603.427330726787	703.4928353163	363.932954522212	701.241026260044	-0.946137996513833	9.16414952589815e-13	4.10168654257874e-11	-	GL000205.2	111250	140741	-	16100	-	PF00078:Reverse transcriptase (RNA-dependent DNA polymerase)	RVT_1
ENSG00000189229	244.603484451698	267.847101808808	268.71595319351	89.2885115369162	103.972180978689	120.851422826683	260.388846484672	104.70403844743	1.31475076418007	9.40203246018057e-13	4.19924250620904e-11	AC069277.1	3	6490460	6736750	+	6375	lncRNA	novel transcript	-
ENSG00000130312	1290.56482800666	1461.44711443209	1288.84133105776	810.390294927446	844.409581967114	805.676152177886	1346.9510911655	820.158676357482	0.715668354155274	9.73237948844355e-13	4.33759602528284e-11	MRPL34	19	17292609	17306843	+	1686	protein_coding	mitochondrial ribosomal protein L34 [Source:HGNC Symbol;Acc:HGNC:14488]	-
ENSG00000183087	708.224314814121	845.29693726734	993.253782544901	450.324666881838	446.011505319799	421.50618205404	848.925011542121	439.280784751892	0.950675328228473	9.79787617852538e-13	4.35757442446189e-11	GAS6	13	113820549	113864076	-	6015	protein_coding	growth arrest specific 6 [Source:HGNC Symbol;Acc:HGNC:4168]	-
ENSG00000134201	73.688078998001	79.4375435022319	73.6480760604436	0	0	0	75.5912328535588	0	8.71945835963538	9.87024467109803e-13	4.38051848234563e-11	GSTM5	1	109711780	109775428	+	6067	protein_coding	glutathione S-transferase mu 5 [Source:HGNC Symbol;Acc:HGNC:4637]	-
novel.305	27.6330296242504	23.4238910327094	31.8478166747864	105.787475625259	115.632612490318	120.851422826683	27.6349124439154	114.09050364742	-2.04470560669296	1.05661762348186e-12	4.67952859676912e-11	-	5	136565027	136570935	-	1256	-	-	-
ENSG00000060718	502.511760944702	491.901711686898	455.82187615788	1643.10271773912	2781.98461814942	1557.31305024628	483.411782929826	1994.13346204494	-2.04447168106841	1.07452106743568e-12	4.74167364629286e-11	COL11A1	1	102876467	103108872	-	9091	protein_coding	collagen type XI alpha 1 chain [Source:HGNC Symbol;Acc:HGNC:2186]	-
ENSG00000125107	3546.2388017788	2793.55361316182	2840.42714968251	5176.79261454251	4885.72080337244	4966.6987186088	3060.07318820771	5009.73737884125	-0.711223944228625	1.07514823913855e-12	4.74167364629286e-11	CNOT1	16	58519951	58629885	-	10851	protein_coding	CCR4-NOT transcription complex subunit 1 [Source:HGNC Symbol;Acc:HGNC:7877]	-
ENSG00000129534	825.920552102595	658.924239050565	647.904020477686	1317.97607246883	1371.07240524234	1160.37016551474	710.916270543615	1283.13954774197	-0.852148543402824	1.100403299588e-12	4.84292316463772e-11	MIS18BP1	14	45203190	45253540	-	6250	protein_coding	MIS18 binding protein 1 [Source:HGNC Symbol;Acc:HGNC:20190]	MYB
ENSG00000151150	726.646334563621	574.394545323831	506.579333983321	1275.272871299	1038.75010716093	1189.84612230173	602.540071290258	1167.95636692055	-0.955135506760209	1.14489310063654e-12	5.02822738635811e-11	ANK3	10	60026298	60733490	-	25759	protein_coding	ankyrin 3 [Source:HGNC Symbol;Acc:HGNC:494]	-
ENSG00000064042	77.7818611645566	66.1979529185266	57.7241677230503	176.635968475204	226.406711850791	187.663591543873	67.2346606020445	196.902090623289	-1.5509751321954	1.15575709076162e-12	5.06538778177664e-11	LIMCH1	4	41359607	41700044	+	10862	protein_coding	LIM and calponin homology domains 1 [Source:HGNC Symbol;Acc:HGNC:29191]	-
ENSG00000256269	1883.13979661558	1999.1781781395	1684.94855095042	1166.5738137758	1094.13715684116	1172.16054822953	1855.7555085685	1144.29050628216	0.697483094445565	1.17514167206941e-12	5.13966008068364e-11	HMBS	11	119084866	119093549	+	4447	protein_coding	hydroxymethylbilane synthase [Source:HGNC Symbol;Acc:HGNC:4982]	-
ENSG00000182871	4716.03705587207	4684.77820654188	4839.87289029645	7905.91538021434	9786.01714613441	6866.91539947713	4746.89605090347	8186.28264194196	-0.786229934155888	1.22085377145464e-12	5.3285338211253e-11	COL18A1	21	45405165	45513720	+	8464	protein_coding	collagen type XVIII alpha 1 chain [Source:HGNC Symbol;Acc:HGNC:2195]	-
ENSG00000235890	55.2660592485008	58.0505125593233	89.5719843978368	1.94105459862861	8.74532363372155	6.87772325029902	67.6295187352203	5.85470049421639	3.53143742048705	1.22641138236988e-12	5.34173106440897e-11	TSPEAR-AS1	21	44506807	44516575	+	2355	lncRNA	TSPEAR antisense RNA 1 [Source:HGNC Symbol;Acc:HGNC:1271]	-
ENSG00000268658	53.219168165223	63.1426627838254	60.7099005363116	1.94105459862861	3.88681050387624	0	59.02391049512	1.94262170083495	4.9207972937386	1.38319475969415e-12	6.01219149053862e-11	LINC00664	19	21483374	21503238	+	5889	lncRNA	long intergenic non-protein coding RNA 664 [Source:HGNC Symbol;Acc:HGNC:44319]	-
ENSG00000006047	620.207998233175	737.343352507896	819.086035104663	361.036155344922	322.605271821728	412.663395017941	725.545795281912	365.434940728197	0.9897619906677	1.39230097716966e-12	6.03932034973531e-11	YBX2	17	7288263	7294639	-	4631	protein_coding	Y-box binding protein 2 [Source:HGNC Symbol;Acc:HGNC:17948]	CSD
ENSG00000175575	579.270176567619	567.265535009528	560.322524622023	282.423444100463	173.934770048462	293.777035977058	568.952745399723	250.045083375328	1.18625801140775	1.47142846961263e-12	6.36944221106856e-11	PAAF1	11	73876699	73931124	+	7937	protein_coding	proteasomal ATPase associated factor 1 [Source:HGNC Symbol;Acc:HGNC:25687]	-
ENSG00000086712	2364.15920118587	1980.8464373313	1872.05447391479	1115.13586691214	1334.14770545552	1124.01648547744	2072.35337081065	1191.1000192817	0.798876613175135	1.54134499072477e-12	6.65842085030101e-11	TXLNG	X	16786432	16844519	+	4455	protein_coding	taxilin gamma [Source:HGNC Symbol;Acc:HGNC:18578]	-
ENSG00000109861	5372.0656480626	5070.76319355914	4588.07608971142	7453.64965873387	7948.52748042692	7405.34287678625	5010.30164377772	7602.50667198235	-0.601623207804286	1.55340434570738e-12	6.6967928449606e-11	CTSC	11	88293592	88337761	-	11395	protein_coding	cathepsin C [Source:HGNC Symbol;Acc:HGNC:2528]	-
ENSG00000117266	986.601502139903	1387.10172115436	1523.71897903431	658.988036234414	576.219657199653	695.632580173101	1299.14073410952	643.613424535723	1.01346642674675	1.59903217716348e-12	6.87942802587416e-11	CDK18	1	205504595	205532793	+	6831	protein_coding	cyclin dependent kinase 18 [Source:HGNC Symbol;Acc:HGNC:8751]	-
ENSG00000123610	38.8909305822783	32.5897614368131	27.8668395904381	112.58116672046	128.264746627916	136.571933113081	33.1158438698432	125.805948820485	-1.92653132721672	1.62070054888027e-12	6.9584497496833e-11	TNFAIP6	2	151357592	151380046	+	1577	protein_coding	TNF alpha induced protein 6 [Source:HGNC Symbol;Acc:HGNC:11898]	-
ENSG00000183778	800.334413561622	684.384990173075	738.47124914661	1643.10271773912	1132.03355925396	1440.3917549912	741.063550960436	1405.17601066142	-0.92310439446806	1.63245463740683e-12	6.99466996162058e-11	B3GALT5	21	39556442	39673137	+	14319	protein_coding	beta-1,3-galactosyltransferase 5 [Source:HGNC Symbol;Acc:HGNC:920]	-
ENSG00000173404	84.945979956029	57.0320825144229	66.681366162834	242.631824828577	173.934770048462	207.314229401871	69.553142877762	207.960274759636	-1.58048544467103	1.64349127901156e-12	7.02767538597216e-11	INSM1	20	20368104	20370949	+	2846	protein_coding	INSM transcriptional repressor 1 [Source:HGNC Symbol;Acc:HGNC:6090]	zf-C2H2
ENSG00000143228	1045.96134355496	1137.58636015376	1042.02075182817	610.461671268699	610.22924910857	691.702452601502	1075.18948517896	637.46445765959	0.75422727813993	1.67822371327905e-12	7.1616668217886e-11	NUF2	1	163266576	163355764	+	3362	protein_coding	NUF2 component of NDC80 kinetochore complex [Source:HGNC Symbol;Acc:HGNC:14621]	-
ENSG00000163762	65.5005146648898	80.4559735471323	70.6623432471823	197.987569060119	309.97313768413	179.803336400674	72.2062771530682	229.254681048308	-1.66688931679425	1.68455984158265e-12	7.17418303442503e-11	TM4SF18	3	149318498	149334414	-	4357	protein_coding	transmembrane 4 L six family member 18 [Source:HGNC Symbol;Acc:HGNC:25181]	-
ENSG00000185630	4999.53147090604	4240.7427069653	4202.91655680072	2874.70186056898	2863.60763873082	2895.52148837589	4481.06357822402	2877.94366255856	0.638767617509349	1.70196041783155e-12	7.23367491296509e-11	PBX1	1	164555584	164899296	+	21249	protein_coding	PBX homeobox 1 [Source:HGNC Symbol;Acc:HGNC:8632]	Homeobox
ENSG00000130511	761.443482979344	1012.31946463101	932.543882008589	476.528903963324	506.257068129881	484.388223199631	902.102276539647	489.058065097612	0.883355607121048	1.82400943230959e-12	7.73680942505402e-11	SSBP4	19	18418864	18434562	+	2974	protein_coding	single stranded DNA binding protein 4 [Source:HGNC Symbol;Acc:HGNC:15676]	-
ENSG00000280707	1177.98581842638	1126.38362965985	1052.96843881013	583.286906887898	727.805266850826	561.02571084582	1119.11262896545	624.039294861515	0.842502268002106	1.83031786567493e-12	7.74797809764924e-11	HPAT5	6	167228300	167237511	+	985	lncRNA	human pluripotency-associated transcript 5 [Source:NCBI gene;Acc:112590798]	-
novel.56	264.048949742837	316.731743964027	398.09770843483	620.166944261842	665.616298788807	769.322472140591	326.292800713898	685.03523839708	-1.06943507147223	1.88839069148137e-12	7.97778841024424e-11	-	10	90294983	90305944	+	10962	-	PF00077:Retroviral aspartyl protease	-
ENSG00000129038	375.604513781478	507.178162360404	489.660181374841	235.838133733376	180.736688430245	205.349165616071	457.480952505574	207.307995926564	1.14205531575411	1.96424802248915e-12	8.28166251241877e-11	LOXL1	15	73925989	73952137	+	3637	protein_coding	lysyl oxidase like 1 [Source:HGNC Symbol;Acc:HGNC:6665]	-
ENSG00000250317	924.17132409993	1016.39318481061	916.619973671196	476.528903963324	534.436444282983	599.344454668915	952.394827527245	536.769934305074	0.827338477878565	1.9754034431113e-12	8.31207185313959e-11	SMIM20	4	25861830	25929874	+	1612	protein_coding	small integral membrane protein 20 [Source:HGNC Symbol;Acc:HGNC:37260]	-
ENSG00000117595	549.590255860091	547.91536415642	525.488975133976	249.425515923777	295.397598294594	305.567418691857	540.998198383496	283.463510970076	0.932528959142481	2.17601342400549e-12	9.13795597439435e-11	IRF6	1	209785617	209806175	-	4971	protein_coding	interferon regulatory factor 6 [Source:HGNC Symbol;Acc:HGNC:6121]	IRF
ENSG00000115339	399.143761239172	356.450515715143	394.116731350482	961.792553620478	596.625412345003	973.689105863762	383.237002768266	844.035690609748	-1.13899194469142	2.4531848247855e-12	1.02814292825652e-10	GALNT3	2	165747588	165794659	-	4589	protein_coding	polypeptide N-acetylgalactosaminyltransferase 3 [Source:HGNC Symbol;Acc:HGNC:4125]	-
ENSG00000071282	372.534177156561	358.487375804944	331.416342271996	662.870145431671	725.861861598888	590.501667632816	354.145965077834	659.744558221125	-0.897827712117368	2.52860597040722e-12	1.05764965202688e-10	LMCD1	3	8501807	8574668	+	9025	protein_coding	LIM and cysteine rich domains 1 [Source:HGNC Symbol;Acc:HGNC:6633]	-
ENSG00000161940	207.759444952697	274.97611212311	260.753999024814	88.3179842376019	98.1419652228751	105.130912540285	247.82985203354	97.196954000254	1.35069545326631	2.5584002502094e-12	1.0663592976009e-10	BCL6B	17	7023050	7030290	+	4345	protein_coding	BCL6B transcription repressor [Source:HGNC Symbol;Acc:HGNC:1002]	ZBTB
ENSG00000054793	200.595326161225	172.114677588169	196.063121404154	409.562520310637	433.379371182201	353.71148144395	189.591041717849	398.884457645596	-1.07310843857395	2.55954558410919e-12	1.0663592976009e-10	ATP9A	20	51596514	51768390	-	8073	protein_coding	ATPase phospholipid transporting 9A (putative) [Source:HGNC Symbol;Acc:HGNC:13540]	-
ENSG00000185347	334.666692115921	418.574748454068	437.907479278313	149.461204094403	179.764985804276	200.436506151572	397.049639949434	176.55423201675	1.16962138330373	2.57431479823262e-12	1.07039704657874e-10	TEDC1	14	105489855	105499575	+	6698	protein_coding	tubulin epsilon and delta complex 1 [Source:HGNC Symbol;Acc:HGNC:20127]	-
ENSG00000169925	922.124433016652	922.697620679771	936.524859092938	1469.37833116186	1442.00669693809	1423.6887128119	927.115637596453	1445.02458030395	-0.64026130238082	2.58090230995898e-12	1.0710236534694e-10	BRD3	9	134030305	134068535	-	6885	protein_coding	bromodomain containing 3 [Source:HGNC Symbol;Acc:HGNC:1104]	-
ENSG00000107443	770.654492854094	774.006834124311	756.385646026177	1391.73614721672	1134.94866713186	1485.58822206459	767.015657668194	1337.42434547106	-0.802106456847664	2.60405566642344e-12	1.07850879182461e-10	CCNJ	10	96043394	96060870	+	4148	protein_coding	cyclin J [Source:HGNC Symbol;Acc:HGNC:23434]	-
ENSG00000103145	700.03675048101	837.149496908136	813.11456947814	421.208847902409	446.011505319799	453.929734519736	783.433605622429	440.383362580648	0.831179076393063	2.95188294836863e-12	1.22016949871684e-10	HCFC1R1	16	3022620	3024286	-	1433	protein_coding	host cell factor C1 regulator 1 [Source:HGNC Symbol;Acc:HGNC:21198]	-
ENSG00000102048	108.485227413724	93.6955641308376	80.6147859580531	19.4105459862861	14.5755393895359	22.5982335366968	94.2651925008715	18.8614396375063	2.3214662643546	3.03491627258673e-12	1.25203659378475e-10	ASB9	X	15235288	15270467	-	2328	protein_coding	ankyrin repeat and SOCS box containing 9 [Source:HGNC Symbol;Acc:HGNC:17184]	-
novel.247	34.7971484157227	30.5529013470123	25.876351048264	106.758002924574	130.208151879854	116.921295255083	30.408800270333	117.96248335317	-1.95672209636269	3.27332186179266e-12	1.34775191735256e-10	-	3	155226572	155229975	-	3404	-	-	-
ENSG00000111817	870.952155934707	818.817756099929	753.399913212916	1313.12343597226	1503.22396237414	1281.22158834142	814.389941749184	1365.85632889594	-0.746185963312237	3.3015619494546e-12	1.35672958004781e-10	DSE	6	116254173	116444861	+	19194	protein_coding	dermatan sulfate epimerase [Source:HGNC Symbol;Acc:HGNC:21144]	-
ENSG00000164307	163.751286662225	135.451195971754	145.305663578713	349.38982775315	292.482490416687	345.851226300751	148.169382070897	329.241181490196	-1.1520045882772	3.34505837594823e-12	1.37192948683589e-10	ERAP1	5	96760810	96808100	-	7945	protein_coding	endoplasmic reticulum aminopeptidase 1 [Source:HGNC Symbol;Acc:HGNC:18173]	-
ENSG00000135720	996.835957556292	643.647788377059	743.447470502045	1729.47964737809	1407.0254024032	1544.54013563858	794.643738811798	1560.34839513996	-0.97360972114141	3.35196274849212e-12	1.37209178060121e-10	DYNC1LI2	16	66720893	66751609	-	8089	protein_coding	dynein cytoplasmic 1 light intermediate chain 2 [Source:HGNC Symbol;Acc:HGNC:2966]	-
ENSG00000171316	1555.63722329113	1363.67783012165	1382.39429253995	2373.90977412279	2159.12323490325	2217.57448227499	1433.90311531758	2250.20249710034	-0.650180437107571	3.77219011149389e-12	1.54111511124811e-10	CHD7	8	60678740	60868028	+	17020	protein_coding	chromodomain helicase DNA binding protein 7 [Source:HGNC Symbol;Acc:HGNC:20626]	-
ENSG00000160321	0	0	0.995244271087075	163.048586284803	122.434530872102	89.4104022538873	0.331748090362358	124.964506470264	-8.42882440259743	3.82945511606222e-12	1.55978838531725e-10	ZNF208	19	21932958	22010949	-	11907	protein_coding	zinc finger protein 208 [Source:HGNC Symbol;Acc:HGNC:12999]	zf-C2H2
ENSG00000150093	6351.50303141103	5129.83213616336	4702.52918088643	8904.58797120876	9641.23345486502	8497.91834169089	5394.62144948694	9014.57992258823	-0.740784353266641	3.83269476587608e-12	1.55978838531725e-10	ITGB1	10	32900318	33005792	-	6012	protein_coding	integrin subunit beta 1 [Source:HGNC Symbol;Acc:HGNC:6153]	-
ENSG00000104738	6659.56013944434	6032.16115594512	5514.64850609348	9151.10190523459	9215.62770469057	9151.3020504693	6068.78993382765	9172.67722013149	-0.595972852294871	4.01139736226063e-12	1.62936932165349e-10	MCM4	8	47960185	47978160	+	6973	protein_coding	minichromosome maintenance complex component 4 [Source:HGNC Symbol;Acc:HGNC:6947]	-
ENSG00000253304	136.118257037974	163.967237228966	194.07263286198	370.741428338065	464.473855213211	331.113247907253	164.71937570964	388.776177152843	-1.23843174243104	4.27041376599792e-12	1.73124216540389e-10	TMEM200B	1	29119429	29123903	-	2606	protein_coding	transmembrane protein 200B [Source:HGNC Symbol;Acc:HGNC:33785]	-
ENSG00000105696	270.18962299267	326.916044413031	309.52096830808	134.903294604689	117.576017742256	145.414720149179	302.208878571261	132.631344165375	1.18837413978685	4.35052823335037e-12	1.76033561779768e-10	TMEM59L	19	18607430	18621039	+	2626	protein_coding	transmembrane protein 59 like [Source:HGNC Symbol;Acc:HGNC:13237]	-
ENSG00000058668	966.132591307125	941.029361487978	1030.07782057512	576.493215792698	457.671936831428	601.309518454715	979.079924456742	545.158223692947	0.844895071803798	4.47335613519201e-12	1.80656744609162e-10	ATP2B4	1	203626561	203744081	+	9721	protein_coding	ATPase plasma membrane Ca2+ transporting 4 [Source:HGNC Symbol;Acc:HGNC:817]	-
ENSG00000172785	688.778849522982	610.039596895345	565.298745977459	1057.87475625259	1013.48583888573	1095.52306058334	621.372397465262	1055.62788524056	-0.764772514598531	4.54064641517052e-12	1.83023646421051e-10	CBWD1	9	121038	179147	-	14170	protein_coding	COBW domain containing 1 [Source:HGNC Symbol;Acc:HGNC:17134]	-
ENSG00000068796	601.785978483675	437.924919307176	378.192823013089	962.763080919792	1052.35394392449	882.313639824075	472.634573601313	965.81022155612	-1.03141288091213	4.71277827577482e-12	1.89599387083223e-10	KIF2A	5	62306162	62537249	+	4829	protein_coding	kinesin family member 2A [Source:HGNC Symbol;Acc:HGNC:6318]	-
ENSG00000123104	947.710571557624	893.163149377659	744.442714773132	1568.37211569192	1516.8277991377	1355.89401220181	861.772145236138	1480.36464234381	-0.780825950610366	4.77710449385571e-12	1.9182121873328e-10	ITPR2	12	26335352	26833194	-	13909	protein_coding	inositol 1,4,5-trisphosphate receptor type 2 [Source:HGNC Symbol;Acc:HGNC:6181]	-
ENSG00000223865	467.714612528979	599.855296446341	462.78858605549	228.073915338862	229.321819728698	279.03905758356	510.119498343603	245.47826421704	1.05530810497206	5.04156622428186e-12	2.02055622764422e-10	HLA-DPB1	6	33075990	33089696	+	5222	protein_coding	major histocompatibility complex, class II, DP beta 1 [Source:HGNC Symbol;Acc:HGNC:4940]	-
ENSG00000218226	20.4689108327781	16.2948807184065	19.9048854217415	102.875893727316	99.1136678488442	76.6374876461891	18.8895589909754	92.8756830741166	-2.29768082156384	5.12176360136604e-12	2.04880262771153e-10	TATDN2P2	6	158609706	158621636	-	2226	processed_pseudogene	TatD DNase domain containing 2 pseudogene 2 [Source:HGNC Symbol;Acc:HGNC:39255]	-
ENSG00000247516	0	0	0	80.5537658430874	51.5002391763602	68.7772325029902	0	66.9437458408126	-8.48991737407808	5.59916622512554e-12	2.2355307422703e-10	MIR4458HG	5	8450701	8486930	+	7216	lncRNA	MIR4458 host gene [Source:HGNC Symbol;Acc:HGNC:49008]	-
ENSG00000197261	64.4770691232509	53.9767923797217	56.7289234519633	200.899150958061	142.840286017452	183.733463972274	58.3942616516453	175.824300315929	-1.59042845367328	6.27092235488112e-12	2.49900404845461e-10	C6orf141	6	49550646	49561907	+	2940	protein_coding	chromosome 6 open reading frame 141 [Source:HGNC Symbol;Acc:HGNC:21351]	-
ENSG00000166348	404.260988947367	329.971334547733	373.216601657653	823.977677117846	753.069535126022	598.361922776015	369.149641717584	725.136378339961	-0.97416429996095	6.28986511893085e-12	2.50182352022983e-10	USP54	10	73497538	73625953	-	9498	protein_coding	ubiquitin specific peptidase 54 [Source:HGNC Symbol;Acc:HGNC:23513]	-
ENSG00000281566	758.373146354427	685.403420217975	614.065715260725	371.711955637379	400.341481899253	326.200588442754	685.947427277709	366.084675326462	0.90562655647093	6.38179948468017e-12	2.53361045078235e-10	AL157778.1	X	98450688	98892061	+	2639	lncRNA	novel transcript	-
ENSG00000104059	135.094811496335	197.575428710679	210.99178547046	417.326738705152	517.917499641509	366.484396051648	181.220675225825	433.909544799436	-1.25920599847293	6.52887904305429e-12	2.5871296824554e-10	FAM189A1	15	29120254	29570723	-	5545	protein_coding	family with sequence similarity 189 member A1 [Source:HGNC Symbol;Acc:HGNC:29075]	-
ENSG00000143537	881.186611351096	998.061444002401	1006.19195806903	578.434270391327	589.82349396322	548.252796238122	961.81333780751	572.170186864223	0.74935892525953	6.55335431206445e-12	2.59195613982422e-10	ADAM15	1	155050566	155062775	+	6584	protein_coding	ADAM metallopeptidase domain 15 [Source:HGNC Symbol;Acc:HGNC:193]	-
ENSG00000139946	367.416949448366	327.934474457932	317.482922476777	592.021652581727	693.795674941909	592.466731418616	337.611448794358	626.094686314084	-0.891254124066705	6.65492498615732e-12	2.62719988077121e-10	PELI2	14	56117814	56301524	+	6240	protein_coding	pellino E3 ubiquitin protein ligase family member 2 [Source:HGNC Symbol;Acc:HGNC:8828]	-
ENSG00000117308	881.186611351096	976.674413059492	917.615217942283	529.907905425611	471.275773594994	589.519135739916	925.158747450957	530.234271586841	0.803180793749645	6.75558236439534e-12	2.66195199670688e-10	GALE	1	23795599	23800781	-	3955	protein_coding	UDP-galactose-4-epimerase [Source:HGNC Symbol;Acc:HGNC:4116]	-
ENSG00000113269	1774.65456920186	1939.09080549038	1866.08300828827	1196.66016005454	1240.86425336249	1210.47929205263	1859.94279432683	1216.00123515655	0.613125536443523	6.81501237033114e-12	2.68035962274162e-10	RNF130	5	179911651	180072113	-	12817	protein_coding	ring finger protein 130 [Source:HGNC Symbol;Acc:HGNC:18280]	-
ENSG00000183230	17.3985742078614	15.2764506735061	19.9048854217415	97.0527299314306	69.9625890697724	106.113444433185	17.526636767703	91.042921144796	-2.3760562957294	6.94616157040853e-12	2.72685348353412e-10	CTNNA3	10	65912523	67696195	-	11157	protein_coding	catenin alpha 3 [Source:HGNC Symbol;Acc:HGNC:2511]	-
ENSG00000101871	1735.76363861958	1674.29899381627	1545.61435299823	938.499898436934	1117.45801986442	858.732874394478	1651.89232847803	971.563597565278	0.765615700951301	6.96648892676996e-12	2.72975005697468e-10	MID1	X	10445310	10833654	-	9246	protein_coding	midline 1 [Source:HGNC Symbol;Acc:HGNC:7095]	-
ENSG00000063241	1573.03579749899	1653.93039291826	1465.99481131126	991.878899899221	1025.14627039736	963.863786934763	1564.32033390951	993.629652410448	0.654661251320636	7.0508693363808e-12	2.75768787532919e-10	ISOC2	19	55452985	55462343	-	4408	protein_coding	isochorismatase domain containing 2 [Source:HGNC Symbol;Acc:HGNC:26278]	-
ENSG00000104341	8513.0200153524	7556.75093316104	6564.63121209035	11663.7970831593	12338.6799445551	11707.8500357947	7544.80072020126	11903.4423545031	-0.657860106211481	7.17814292372294e-12	2.80226724027784e-10	LAPTM4B	8	97775057	97853013	+	3197	protein_coding	lysosomal protein transmembrane 4 beta [Source:HGNC Symbol;Acc:HGNC:13646]	-
ENSG00000102606	988.648393223181	941.029361487978	996.239515358162	1575.16580678712	1793.76304753889	1445.30441445569	975.305756689774	1604.74442292723	-0.718432049287581	7.2485812514171e-12	2.8245349604644e-10	ARHGEF7	13	111114559	111305737	+	11768	protein_coding	Rho guanine nucleotide exchange factor 7 [Source:HGNC Symbol;Acc:HGNC:15607]	-
ENSG00000225178	910.866532058624	986.858713508497	1007.18720234012	532.819487323554	612.172654360508	583.623944382517	968.304149302413	576.205362022193	0.748972010474802	7.39888957307490e-12	2.87778581346849e-10	RPSAP58	19	23827162	23828049	+	888	processed_pseudogene	ribosomal protein SA pseudogene 58 [Source:HGNC Symbol;Acc:HGNC:36809]	-
ENSG00000159433	149.42304907928	129.340615702352	166.205793271542	327.067699868921	336.209108585295	306.549950584757	148.323152684391	323.275586346324	-1.12364850838716	7.4689839967468e-12	2.89969892514584e-10	STARD9	15	42575606	42720998	+	20776	protein_coding	StAR related lipid transfer domain containing 9 [Source:HGNC Symbol;Acc:HGNC:19162]	-
ENSG00000171466	280.42407840906	301.455293290521	241.844357874159	510.497359439325	525.691120649262	523.689498915626	274.57457652458	519.959326334738	-0.921554435074684	7.54073495669445e-12	2.91388728624581e-10	ZNF562	19	9641807	9675100	-	13022	protein_coding	zinc finger protein 562 [Source:HGNC Symbol;Acc:HGNC:25950]	zf-C2H2
ENSG00000128567	17604.2867617308	16402.834303166	16790.76609751	24832.8820075552	26761.6620218139	23054.1283350023	16932.6290541356	24882.8907881238	-0.555353744301894	7.54288428372002e-12	2.91388728624581e-10	PODXL	7	131500262	131558217	-	6893	protein_coding	podocalyxin like [Source:HGNC Symbol;Acc:HGNC:9171]	-
ENSG00000139209	295.775761533643	338.118774906936	268.71595319351	130.050658108117	138.953475513576	134.606869327281	300.870163211363	134.537000982991	1.16094082849864	7.54699709828858e-12	2.91388728624581e-10	SLC38A4	12	46764761	46832408	-	4145	protein_coding	solute carrier family 38 member 4 [Source:HGNC Symbol;Acc:HGNC:14679]	-
ENSG00000166526	639.653463524315	532.638913482914	597.146562652245	987.02626340265	1033.89159403108	963.863786934763	589.812979886491	994.927214789498	-0.754364327798224	7.76641301141419e-12	2.99312162145562e-10	ZNF3	7	100064033	100082548	-	5424	protein_coding	zinc finger protein 3 [Source:HGNC Symbol;Acc:HGNC:13089]	zf-C2H2
ENSG00000162923	3315.96355491005	3090.93518627274	2896.16082886339	2129.33689469559	1929.80141517455	2028.92835883821	3101.01985668206	2029.35555623612	0.611667351796257	7.96471123126968e-12	3.06394301945978e-10	WDR26	1	224385143	224437033	-	10976	protein_coding	WD repeat domain 26 [Source:HGNC Symbol;Acc:HGNC:21208]	-
ENSG00000167637	55.2660592485008	28.5160412572115	30.8525724036993	126.16854891086	136.038367635668	182.750932079374	38.2115576364705	148.319282875301	-1.95767053235986	8.38972902099757e-12	3.22156425303551e-10	ZNF283	19	43827321	43852017	+	7200	protein_coding	zinc finger protein 283 [Source:HGNC Symbol;Acc:HGNC:13077]	zf-C2H2
ENSG00000106688	214.92356374417	209.796589249484	174.167747440238	409.562520310637	719.059943217105	409.715799339242	199.629300144631	512.779420955661	-1.36134838721889	8.90408986459575e-12	3.41285669882806e-10	SLC1A1	9	4490468	4587469	+	3974	protein_coding	solute carrier family 1 member 1 [Source:HGNC Symbol;Acc:HGNC:10939]	-
ENSG00000165629	4869.5538871179	4803.93452179523	4243.72157191529	2735.91645676703	2752.83353937035	3278.70892660684	4639.06999360947	2922.4863075814	0.666638547177679	8.94555220055614e-12	3.42252606061568e-10	ATP5F1C	10	7788147	7807815	+	2308	protein_coding	ATP synthase F1 subunit gamma [Source:HGNC Symbol;Acc:HGNC:833]	-
ENSG00000176720	1193.33750155096	1237.392504554	1230.12191906362	706.543873900815	822.060421569825	658.296368242907	1220.28397505619	728.966887904516	0.743229930596703	8.96326531995847e-12	3.42309051105153e-10	BOK	2	241551424	241574131	+	2680	protein_coding	BCL2 family apoptosis regulator BOK [Source:HGNC Symbol;Acc:HGNC:1087]	-
ENSG00000196502	197.524989536308	211.833449339285	186.110678693283	58.2316379588584	79.679615329463	81.5501471106884	198.489705856292	73.1538001330033	1.44020480060046	9.01648732064276e-12	3.43718931657269e-10	SULT1A1	16	28605196	28623625	-	8909	protein_coding	sulfotransferase family 1A member 1 [Source:HGNC Symbol;Acc:HGNC:11453]	-
ENSG00000167258	943.616789391069	758.730383450805	778.281019990093	1685.80591890895	1339.00621858537	1378.4922457385	826.876064277322	1467.76812774427	-0.828018025995902	9.05671041096277e-12	3.44629083345679e-10	CDK12	17	39461486	39564907	+	12196	protein_coding	cyclin dependent kinase 12 [Source:HGNC Symbol;Acc:HGNC:24224]	-
ENSG00000147255	1133.9776601359	1089.72014804344	1206.23605655753	725.954419887101	713.229727461291	694.650048280201	1143.31128824563	711.278065209531	0.684786629098137	9.10556304645267e-12	3.4586373798607e-10	IGSF1	X	131273506	131578899	-	7573	protein_coding	immunoglobulin superfamily member 1 [Source:HGNC Symbol;Acc:HGNC:5948]	-
ENSG00000110344	266.095840826115	199.61228880048	199.048854217415	639.577490248128	435.322776434139	449.017075055236	221.585661281337	507.972447245834	-1.19726683324466	9.30391269949144e-12	3.52762200751761e-10	UBE4A	11	118359585	118399211	+	6576	protein_coding	ubiquitination factor E4A [Source:HGNC Symbol;Acc:HGNC:12499]	-
ENSG00000178996	262.002058659559	279.049832302712	258.76351048264	500.792086446182	591.766899215158	462.772521555834	266.60513381497	518.443835739058	-0.959631814996425	9.66732396868555e-12	3.65883045931526e-10	SNX18	5	54517759	54546586	+	6654	protein_coding	sorting nexin 18 [Source:HGNC Symbol;Acc:HGNC:19245]	-
ENSG00000259129	13.3047920413057	9.16587040410368	12.938175524132	64.0548017547442	79.679615329463	78.6025514319889	11.8029459898471	74.112322838732	-2.65004228380846	9.81004241381046e-12	3.70619183020678e-10	LINC00648	14	47764954	47795302	-	3253	lncRNA	long intergenic non-protein coding RNA 648 [Source:HGNC Symbol;Acc:HGNC:44302]	-
ENSG00000121454	28.6564751658893	33.6081914817135	39.809770843483	125.198021611546	188.510309437998	101.200784968686	34.0248124970286	138.303038672743	-2.02246579198859	1.002890313667e-11	3.78209851563759e-10	LHX4	1	180230264	180278984	+	6085	protein_coding	LIM homeobox 4 [Source:HGNC Symbol;Acc:HGNC:21734]	Homeobox
ENSG00000136193	2576.01242830512	2407.56862614457	2187.54690784939	3695.76795578888	3535.05415327544	3634.38547183658	2390.37598743303	3621.7358603003	-0.59952712572131	1.01390673120388e-11	3.81681567866233e-10	SCRN1	7	29920104	29990289	-	6048	protein_coding	secernin 1 [Source:HGNC Symbol;Acc:HGNC:22192]	-
ENSG00000181827	719.482215772149	526.528333213512	511.555555338757	1167.54434107511	1018.34435201558	1099.45318815494	585.855368108139	1095.11396041521	-0.902721314392912	1.07400307976399e-11	4.03583938048212e-10	RFX7	15	56087280	56245082	-	11506	protein_coding	regulatory factor X7 [Source:HGNC Symbol;Acc:HGNC:25777]	RFX
ENSG00000168243	1333.54954075549	1321.92219828073	1334.62256752777	878.327205879447	858.013418730681	830.239449500382	1330.03143552133	855.52669137017	0.63654917531783	1.09823600493681e-11	4.11955751246848e-10	GNG4	1	235547685	235650754	-	5194	protein_coding	G protein subunit gamma 4 [Source:HGNC Symbol;Acc:HGNC:4407]	-
ENSG00000247498	2.04689108327781	0	1.99048854217415	47.555837666401	67.0474811918652	68.7772325029902	1.34579320848399	61.1268504537521	-5.50149118199974	1.10040130327255e-11	4.12034811266227e-10	GPRC5D-AS1	12	12927726	12984645	+	3420	lncRNA	GPRC5D and HEBP1 antisense RNA 1 [Source:HGNC Symbol;Acc:HGNC:53599]	-
ENSG00000164756	148.399603537641	116.101025118647	132.367488054581	22.322127884229	31.0944840310099	48.1440627520932	132.289372236956	33.8535582224441	1.96726571515164	1.17210795173035e-11	4.3810652004304e-10	SLC30A8	8	116950273	117176714	+	6279	protein_coding	solute carrier family 30 member 8 [Source:HGNC Symbol;Acc:HGNC:20303]	-
ENSG00000100298	55.2660592485008	47.8662121103192	64.6908776206599	1.94105459862861	1.94340525193812	7.86025514319889	55.9410496598266	3.91490499792187	3.84120752563492	1.21083448312107e-11	4.51780561746465e-10	APOBEC3H	22	39097224	39104067	+	1251	protein_coding	apolipoprotein B mRNA editing enzyme catalytic subunit 3H [Source:HGNC Symbol;Acc:HGNC:24100]	-
ENSG00000231074	556.754374651563	478.662121103192	471.745784495274	834.653477410303	905.626847403165	844.97742789388	502.38742675001	861.752584235783	-0.778672285053364	1.24407853273871e-11	4.63364302979941e-10	HCG18	6	30286690	30327382	-	17631	lncRNA	HLA complex group 18 [Source:HGNC Symbol;Acc:HGNC:31337]	-
ENSG00000148908	270.18962299267	352.376795535542	322.459143832212	112.58116672046	114.660909864349	163.100294221377	315.008520786808	130.114123602062	1.27608179690848	1.28223572522296e-11	4.76733885774694e-10	RGS10	10	119499817	119542719	-	1274	protein_coding	regulator of G protein signaling 10 [Source:HGNC Symbol;Acc:HGNC:9992]	-
ENSG00000029993	9207.93953812521	9116.98576194846	8576.01988395733	6266.69477167248	6292.74620577564	6425.75857956509	8966.98172801033	6328.39985233773	0.502769508722469	1.2964323910078e-11	4.8116357807809e-10	HMGB3	X	150980509	150990771	+	3914	protein_coding	high mobility group box 3 [Source:HGNC Symbol;Acc:HGNC:5004]	HMG
ENSG00000165732	5395.6048955203	3927.06625313598	3541.07911652781	7755.48364882062	8620.94569759751	7118.44356405949	4287.91675506136	7831.62430349254	-0.869089847366737	1.34482435366348e-11	4.98246787338837e-10	DDX21	10	68956170	68985068	+	4973	protein_coding	DExD-box helicase 21 [Source:HGNC Symbol;Acc:HGNC:2744]	-
ENSG00000116698	2487.99611172417	2262.95155976871	2411.47686884398	1590.69424357615	1639.26233000981	1520.95937020898	2387.47484677895	1583.63864793165	0.592219755786705	1.41195820584876e-11	5.22201595394696e-10	SMG7	1	183472216	183598246	+	8317	protein_coding	SMG7 nonsense mediated mRNA decay factor [Source:HGNC Symbol;Acc:HGNC:16792]	-
ENSG00000112559	1566.89512424916	1831.13722073094	1628.21962749845	891.914588069848	1099.96737259698	1033.62355133065	1675.41732415952	1008.50183733249	0.732317663806241	1.45035420992021e-11	5.35462646222906e-10	MDFI	6	41636882	41654246	+	2537	protein_coding	MyoD family inhibitor [Source:HGNC Symbol;Acc:HGNC:6967]	-
ENSG00000250519	182.173306411725	204.704439024982	192.082144319805	84.4358750403447	65.1040759399271	68.7772325029902	192.986629918838	72.7723944944207	1.40690706361791	1.47618119066904e-11	5.44045029379265e-10	AP002784.1	11	94185439	94282203	+	5342	lncRNA	novel transcript	-
ENSG00000141524	1386.76870892071	1668.18841354687	1762.57760409521	987.02626340265	895.909821143474	994.322275614659	1605.84490885426	959.086120053594	0.743723398863161	1.58542558327722e-11	5.83287202810945e-10	TMC6	17	78110458	78132407	-	8669	protein_coding	transmembrane channel like 6 [Source:HGNC Symbol;Acc:HGNC:18021]	-
ENSG00000100403	2281.26011231312	2261.93312972381	2342.80501413897	3551.15938819105	3437.88389067854	3178.49067353105	2295.33275205863	3389.17798413354	-0.562232058638993	1.86505948763933e-11	6.84970715312278e-10	ZC3H7B	22	41301525	41360147	+	10522	protein_coding	zinc finger CCCH-type containing 7B [Source:HGNC Symbol;Acc:HGNC:30869]	-
ENSG00000215190	9.21100987475013	12.2211605388049	6.96670989760953	65.9958563533728	71.9059943217105	61.8995092526912	9.46629343705485	66.6004533092582	-2.81649420879474	2.12125385267364e-11	7.77706999447182e-10	LINC00680	6	57946074	57961501	-	2969	transcribed_unprocessed_pseudogene	long intergenic non-protein coding RNA 680 [Source:HGNC Symbol;Acc:HGNC:44417]	-
ENSG00000169814	283.494415033976	289.234132751716	302.554258410471	513.408941337268	551.927091550426	514.846711879527	291.760935398721	526.727581589074	-0.852156189375578	2.19691066829221e-11	8.02795576470536e-10	BTD	3	15601341	15722311	+	17103	protein_coding	biotinidase [Source:HGNC Symbol;Acc:HGNC:1122]	-
ENSG00000169760	144.305821371085	147.672356510559	127.391266699146	316.391899576464	290.539085164749	291.811972191259	139.789814860263	299.580985644157	-1.10007541921846	2.19730111296191e-11	8.02795576470536e-10	NLGN1	3	173396284	174286644	+	10148	protein_coding	neuroligin 1 [Source:HGNC Symbol;Acc:HGNC:14291]	-
ENSG00000114739	2355.97163685276	2255.82254945441	2112.90358751786	3365.78867402201	3214.39228670565	3332.74818071633	2241.56592460834	3304.30971381466	-0.559906346285512	2.26350912070886e-11	8.25554252139506e-10	ACVR2B	3	38453890	38493142	+	15705	protein_coding	activin A receptor type 2B [Source:HGNC Symbol;Acc:HGNC:174]	-
ENSG00000159140	3769.34992985608	3136.76453829326	3178.81020185212	5641.67519091406	5310.35485092092	4855.67261471111	3361.64155666715	5269.2342188487	-0.648479235238662	2.29619125324263e-11	8.36027768732433e-10	SON	21	33543038	33577481	+	12752	protein_coding	SON DNA binding protein [Source:HGNC Symbol;Acc:HGNC:11183]	-
ENSG00000145012	1379.60459012924	1344.32765926854	1183.34543832253	2151.65902257982	2928.71171467075	2013.20784855181	1302.42589590677	2364.52619526746	-0.860449533035151	2.32836079282185e-11	8.46278859887542e-10	LPP	3	188153284	188890671	+	25535	protein_coding	LIM domain containing preferred translocation partner in lipoma [Source:HGNC Symbol;Acc:HGNC:6679]	-
ENSG00000280623	220.040791452364	161.930377139165	130.376999512407	24.2631824828577	35.9529971608552	64.8471049313908	170.782722701312	41.6877615250346	2.03512261352588	2.35412285958328e-11	8.54169776297333e-10	PCAT14	22	23536881	23547797	+	4911	lncRNA	prostate cancer associated transcript 14 [Source:HGNC Symbol;Acc:HGNC:48977]	-
ENSG00000173262	144.305821371085	136.469626016655	102.510159921969	289.217135195663	296.369300920563	283.95171704806	127.761869103236	289.846051054762	-1.18264131600443	2.41763933686438e-11	8.7570884639928e-10	SLC2A14	12	7812512	7891148	-	5575	protein_coding	solute carrier family 2 member 14 [Source:HGNC Symbol;Acc:HGNC:18301]	-
ENSG00000141858	1503.44150066755	1557.17953865273	1569.50021550432	989.937845300593	1040.69351241286	1009.06025400816	1543.3737516082	1013.23053724054	0.607151635162262	2.46140643682048e-11	8.90032746048243e-10	SAMD1	19	14087851	14091036	-	2295	protein_coding	sterile alpha motif domain containing 1 [Source:HGNC Symbol;Acc:HGNC:17958]	-
ENSG00000127824	1318.19785763091	1435.98636330958	1266.94595709385	890.944060770533	827.89063732564	790.938173784388	1340.37672601144	836.59095729352	0.679935617938627	2.47048067450623e-11	8.91784299644963e-10	TUBA4A	2	219249710	219278170	-	3966	protein_coding	tubulin alpha 4a [Source:HGNC Symbol;Acc:HGNC:12407]	-
ENSG00000250479	684.685067356426	747.5276529569	619.041936616161	383.358283229151	407.143400281036	324.235524656954	683.751552309829	371.579069389047	0.879533335535907	2.54172162595045e-11	9.15819445221933e-10	CHCHD10	22	23765834	23768443	-	1360	protein_coding	coiled-coil-helix-coiled-coil-helix domain containing 10 [Source:HGNC Symbol;Acc:HGNC:15559]	-
ENSG00000151694	357.182494031977	295.344713021119	291.606571428513	617.255362363899	551.927091550426	574.781157346418	314.71125949387	581.321203753581	-0.885590396116031	2.54575302357598e-11	9.15819445221933e-10	ADAM17	2	9488486	9556732	-	10728	protein_coding	ADAM metallopeptidase domain 17 [Source:HGNC Symbol;Acc:HGNC:195]	-
ENSG00000166482	208.782890494336	173.13310763307	160.234327645019	72.789547448573	65.1040759399271	45.1964670733936	180.716775257475	61.0300301539645	1.56534418764686	2.58157582112761e-11	9.27124359202574e-10	MFAP4	17	19383442	19387240	-	2152	protein_coding	microfibril associated protein 4 [Source:HGNC Symbol;Acc:HGNC:7035]	-
ENSG00000243927	1828.89718290872	1883.07715302086	1770.53955826391	1103.48953932037	1278.76065577528	1151.52737847864	1827.50463139783	1177.9258578581	0.633585904182555	2.60776337198638e-11	9.34936388517771e-10	MRPS6	21	34073224	34143034	+	4273	protein_coding	mitochondrial ribosomal protein S6 [Source:HGNC Symbol;Acc:HGNC:14051]	-
ENSG00000041982	235.392474576948	225.07303992299	220.944228181331	455.17730337841	685.050351308188	410.698331232142	227.136580893756	516.97532863958	-1.18669688759392	2.65351620000775e-11	9.49724533316865e-10	TNC	9	115019575	115118257	-	9639	protein_coding	tenascin C [Source:HGNC Symbol;Acc:HGNC:5318]	-
ENSG00000100393	1560.75445099933	1238.4109345989	1332.63207898559	2676.71429150886	2127.05704824627	2216.59195038209	1377.26582152794	2340.12109671241	-0.764843861191763	2.66683590777e-11	9.52874030028804e-10	EP300	22	41092592	41180077	+	11692	protein_coding	E1A binding protein p300 [Source:HGNC Symbol;Acc:HGNC:3373]	-
ENSG00000224420	98.2507719973347	80.4559735471323	99.5244271087075	24.2631824828577	20.4057551453503	18.6681059650974	92.7437242177248	21.1123478644351	2.13493656346803	2.74070422622453e-11	9.7761058871471e-10	ADM5	19	49688664	49690575	+	1718	protein_coding	adrenomedullin 5 (putative) [Source:HGNC Symbol;Acc:HGNC:27293]	-
ENSG00000143479	339.783919824116	365.616386119247	318.478166747864	153.34331329166	184.623498934122	150.327379613679	341.292824230409	162.764730613154	1.06798346354287	2.76815811750937e-11	9.85735494513768e-10	DYRK3	1	206635536	206684419	+	10314	protein_coding	dual specificity tyrosine phosphorylation regulated kinase 3 [Source:HGNC Symbol;Acc:HGNC:3094]	-
ENSG00000125968	2372.34676551898	2300.63347143002	2264.1807167231	1627.57428095009	1407.0254024032	1529.80215724508	2312.38698455737	1521.46728019946	0.603896409712436	2.7819631970309e-11	9.88980879538084e-10	ID1	20	31605283	31606515	+	1233	protein_coding	inhibitor of DNA binding 1, HLH protein [Source:HGNC Symbol;Acc:HGNC:5360]	bHLH
ENSG00000198598	597.69219631712	836.131066863236	853.91958459271	362.977209943551	434.35107380817	352.72894955105	762.580949257689	383.352411100924	0.992316606145836	2.83791790300382e-11	1.00717419719231e-09	MMP17	12	131828393	131851783	+	4003	protein_coding	matrix metallopeptidase 17 [Source:HGNC Symbol;Acc:HGNC:7163]	-
ENSG00000161551	146.352712454363	155.819796869763	158.243839102845	314.450844977835	308.029732432192	326.200588442754	153.472116142324	316.22705528426	-1.04279794900759	3.06871223189649e-11	1.08725248001025e-09	ZNF577	19	51804816	51890950	-	7510	protein_coding	zinc finger protein 577 [Source:HGNC Symbol;Acc:HGNC:28673]	zf-C2H2
ENSG00000168066	3050.89115962557	2531.81709162242	2607.53999024814	4412.01710268284	4508.70018449644	3913.42452942015	2730.08274716537	4278.04727219981	-0.648065048566065	3.16510997578098e-11	1.11952488925233e-09	SF1	11	64764606	64778786	-	5972	protein_coding	splicing factor 1 [Source:HGNC Symbol;Acc:HGNC:12950]	-
ENSG00000029534	161.704395578947	210.815019294385	224.925205265679	437.707811990752	377.992321501965	424.45377773274	199.148206713003	413.384637075152	-1.05313904275764	3.27582608201961e-11	1.15674522001768e-09	ANK1	8	41653220	41896762	-	10797	protein_coding	ankyrin 1 [Source:HGNC Symbol;Acc:HGNC:492]	-
ENSG00000138757	6573.59071394668	5371.20005680476	4764.23432569383	9445.17167692683	8489.76584309168	9643.55052881213	5569.67503214842	9192.82934961021	-0.722955480764112	3.43426800174413e-11	1.210665614461e-09	G3BP2	4	75642782	75724525	-	7183	protein_coding	G3BP stress granule assembly factor 2 [Source:HGNC Symbol;Acc:HGNC:30291]	-
ENSG00000079739	1485.01948091805	1790.40001893492	1870.06398537261	1019.05366428002	906.598550029134	1113.20863465554	1715.16116174186	1012.95361632157	0.759911673032217	3.47841267204075e-11	1.22418059331037e-09	PGM1	1	63593411	63660245	+	4077	protein_coding	phosphoglucomutase 1 [Source:HGNC Symbol;Acc:HGNC:8905]	-
ENSG00000064115	750.185582021316	656.887378960764	604.113272549855	1085.04952063339	1128.14674875008	1116.15623033424	670.395411177312	1109.78416657257	-0.727420710114458	3.52472281227234e-11	1.23841136009189e-09	TM7SF3	12	26971579	27014434	-	5504	protein_coding	transmembrane 7 superfamily member 3 [Source:HGNC Symbol;Acc:HGNC:23049]	-
ENSG00000146414	253.814494326448	186.372698216775	154.262862018497	529.907905425611	432.407668556232	398.907948517343	198.15001818724	453.741174166396	-1.19598558938212	3.5500658769717e-11	1.2446165930648e-09	SHPRH	6	145864245	145964423	-	17696	protein_coding	SNF2 histone linker PHD RING helicase [Source:HGNC Symbol;Acc:HGNC:19336]	-
ENSG00000122126	932.358888433041	838.167926953037	874.819714285539	575.522688493384	456.700234205459	497.161137807329	881.782176557206	509.794686835391	0.790442770114632	3.5552674376049e-11	1.2446165930648e-09	OCRL	X	129539849	129592561	+	6080	protein_coding	OCRL inositol polyphosphate-5-phosphatase [Source:HGNC Symbol;Acc:HGNC:8108]	-
ENSG00000124422	4009.85963214122	3604.22392890255	3750.0804134561	6202.63996991773	5665.99801202559	5247.70283997816	3788.05465816662	5705.44694064049	-0.590908719413022	3.56125233925677e-11	1.2446165930648e-09	USP22	17	20999596	21043760	-	6777	protein_coding	ubiquitin specific peptidase 22 [Source:HGNC Symbol;Acc:HGNC:12621]	-
ENSG00000198589	2026.42217244503	1917.70377454747	1960.63121404154	2913.52295254155	2797.53186016493	2869.97565916049	1968.25238701135	2860.34349062232	-0.539284627682304	3.56599982074447e-11	1.2446165930648e-09	LRBA	4	150264435	151015727	-	16757	protein_coding	LPS responsive beige-like anchor protein [Source:HGNC Symbol;Acc:HGNC:1742]	-
ENSG00000246859	123.836910538307	78.4191134573315	99.5244271087075	275.629753005263	232.236927606606	244.650441332065	100.593483701449	250.839040647978	-1.31846515686947	3.64152383608738e-11	1.26887543782741e-09	STARD4-AS1	5	111510396	111739726	+	9263	lncRNA	STARD4 antisense RNA 1 [Source:HGNC Symbol;Acc:HGNC:44117]	-
ENSG00000080561	69.5942968314454	77.4006834124311	77.6290531447919	18.4400186869718	9.71702625969061	10.8078508218985	74.8746777962228	12.9882985895203	2.52674033487374	3.71872767907737e-11	1.29363858420182e-09	MID2	X	107825755	107927193	+	3097	protein_coding	midline 2 [Source:HGNC Symbol;Acc:HGNC:7096]	-
ENSG00000100604	840.24878968554	1066.29625701073	1041.02550755708	589.110070683784	519.860904893447	578.711284918018	982.52351808445	562.560753498416	0.80460260571267	3.8250389762815e-11	1.32842910476096e-09	CHGA	14	92923150	92935285	+	3024	protein_coding	chromogranin A [Source:HGNC Symbol;Acc:HGNC:1929]	-
ENSG00000173401	6.14067324983342	22.405460987809	13.9334197952191	64.0548017547442	101.057073100782	98.2531892899861	14.1598513442872	87.7883547151709	-2.63154424858541	3.8533587252408e-11	1.33606340932239e-09	GLIPR1L1	12	75334670	75370560	+	1353	protein_coding	GLIPR1 like 1 [Source:HGNC Symbol;Acc:HGNC:28392]	-
ENSG00000215790	340.807365365755	345.247785221239	393.121487079395	158.195949788232	185.595201560091	185.698527758074	359.725545888796	176.496559702132	1.02755696417627	3.9580321119194e-11	1.37010303696836e-09	SLC35E2A	1	1724838	1745999	-	7713	protein_coding	solute carrier family 35 member E2A [Source:HGNC Symbol;Acc:HGNC:20863]	-
ENSG00000177189	763.490374062622	771.96997403451	664.823173086166	420.238320603095	437.266181686077	426.41884151854	733.427840394433	427.974447935904	0.77696501334619	4.16665363500308e-11	1.43995451277869e-09	RPS6KA3	X	20149911	20267519	-	9801	protein_coding	ribosomal protein S6 kinase A3 [Source:HGNC Symbol;Acc:HGNC:10432]	-
ENSG00000244280	142.258930287808	174.15153767797	204.02507557285	59.2021652581727	59.2738601841127	64.8471049313908	173.478514512876	61.1077101245587	1.5058821590276	4.65350246322633e-11	1.60557259291775e-09	ECEL1P2	2	232385750	232387457	-	1708	transcribed_unprocessed_pseudogene	endothelin converting enzyme like 1 pseudogene 2 [Source:HGNC Symbol;Acc:HGNC:14019]	-
ENSG00000124587	472.831840237173	614.113317074947	630.984867869206	294.069771692235	305.114624554285	301.637291120257	572.643341727109	300.273895788926	0.931563886349878	4.66190417464794e-11	1.60584316839466e-09	PEX6	6	42963865	42979181	-	3465	protein_coding	peroxisomal biogenesis factor 6 [Source:HGNC Symbol;Acc:HGNC:8859]	-
ENSG00000026559	374.581068239839	443.017069531678	411.035883958962	172.753859277947	236.123738110482	185.698527758074	409.54467391016	198.192041715501	1.04709083305725	4.70103235157577e-11	1.61667965748073e-09	KCNG1	20	51003656	51023107	-	5415	protein_coding	potassium voltage-gated channel modifier subfamily G member 1 [Source:HGNC Symbol;Acc:HGNC:6248]	-
ENSG00000143772	228.228355785475	288.215702706816	269.711197464597	97.0527299314306	130.208151879854	105.130912540285	262.051751985629	110.797264783857	1.24197127917787	4.7177825474128e-11	1.61979762022816e-09	ITPKB	1	226631690	226739323	-	7036	protein_coding	inositol-trisphosphate 3-kinase B [Source:HGNC Symbol;Acc:HGNC:6179]	-
ENSG00000174227	472.831840237173	403.298297780562	483.688715748318	748.27654777133	849.268095096959	762.444748890292	453.272951255351	786.663130586194	-0.795253535444922	4.76710795574773e-11	1.63407159048972e-09	PIGG	4	499210	540200	+	10899	protein_coding	phosphatidylinositol glycan anchor biosynthesis class G [Source:HGNC Symbol;Acc:HGNC:25985]	-
ENSG00000179262	1095.08672955363	1299.51673729292	1188.32165967797	770.598675655559	668.531406666714	738.863983460695	1194.30837550817	725.998021927656	0.718161201860415	4.85624066613839e-11	1.66192223186467e-09	RAD23A	19	12945855	12953642	+	2547	protein_coding	RAD23 homolog A, nucleotide excision repair protein [Source:HGNC Symbol;Acc:HGNC:9812]	-
ENSG00000104783	60.3832869566953	52.9583623348213	67.6766104339211	7.76421839451445	9.71702625969061	5.89519135739916	60.3394199084792	7.79214533720141	2.95244251579347	4.89279723056182e-11	1.67171893707413e-09	KCNN4	19	43766533	43781257	-	3404	protein_coding	potassium calcium-activated channel subfamily N member 4 [Source:HGNC Symbol;Acc:HGNC:6293]	-
ENSG00000143862	1046.9847890966	1220.07919379069	1228.13143052145	645.400654044014	772.503587645403	654.366240671307	1165.06513780291	690.756827453575	0.754204557630121	4.9053524943102e-11	1.67329669793775e-09	ARL8A	1	202133404	202144743	-	1975	protein_coding	ADP ribosylation factor like GTPase 8A [Source:HGNC Symbol;Acc:HGNC:25192]	-
ENSG00000115464	1096.11017509527	855.481237716344	765.342844465961	1696.48171920141	1580.96017245166	1510.15151938709	905.644752425857	1595.86447034672	-0.817555477155548	5.04148194683325e-11	1.71695445753137e-09	USP34	2	61187463	61471087	-	18443	protein_coding	ubiquitin specific peptidase 34 [Source:HGNC Symbol;Acc:HGNC:20066]	-
ENSG00000165891	446.222256154562	314.694883874226	356.297449049173	810.390294927446	614.116059612446	788.973109998588	372.404863025987	737.826488179493	-0.986535034785094	5.2365964277153e-11	1.78052724665591e-09	E2F7	12	77021248	77065569	-	6291	protein_coding	E2F transcription factor 7 [Source:HGNC Symbol;Acc:HGNC:23820]	E2F
ENSG00000247095	124.860356079946	163.967237228966	208.006052657199	45.6147830677724	33.0378892829481	63.8645730384909	165.611215322037	47.5057484630705	1.80268420915377	5.6775025001664e-11	1.92733381974248e-09	MIR210HG	11	565660	568457	-	2321	lncRNA	MIR210 host gene [Source:HGNC Symbol;Acc:HGNC:39524]	-
ENSG00000147162	2611.83302226248	2195.73517680528	2585.64461628422	3667.62266410876	3686.63976292662	3822.04906338046	2464.40427178399	3725.43716347195	-0.596137203990029	6.13646686296721e-11	2.07978871283299e-09	OGT	X	71533104	71575892	+	9786	protein_coding	O-linked N-acetylglucosamine (GlcNAc) transferase [Source:HGNC Symbol;Acc:HGNC:8127]	-
ENSG00000189180	500.464869861424	517.362462809408	478.712494392883	899.678806464362	782.220613905094	815.501471106884	498.846609021238	832.466963825447	-0.738913044243716	6.25033835419567e-11	2.11498206813481e-09	ZNF33A	10	38010650	38065088	+	7547	protein_coding	zinc finger protein 33A [Source:HGNC Symbol;Acc:HGNC:13096]	zf-C2H2
ENSG00000038382	1162.63413530179	933.900351173675	1143.53566747905	1838.1787049013	1920.08438891486	1612.33483624867	1080.02338465151	1790.19931002161	-0.729043912901101	6.29784038868874e-11	2.12764059669788e-09	TRIO	5	14143342	14532128	+	17860	protein_coding	trio Rho guanine nucleotide exchange factor [Source:HGNC Symbol;Acc:HGNC:12303]	-
ENSG00000223403	0	0	0.995244271087075	79.5832385437731	90.3683442151226	99.2357211828859	0.331748090362358	89.7291013139272	-7.95065860346633	6.3297083324747e-11	2.13498530171039e-09	MEG9	14	101068283	101072937	+	4655	lncRNA	maternally expressed 9 [Source:HGNC Symbol;Acc:HGNC:43874]	-
ENSG00000142949	4490.87903671151	4625.70926393766	4498.50410531358	7010.11868294724	6584.25699356636	6106.43571437263	4538.36413532092	6566.93713029541	-0.53306451703298	6.53654894230147e-11	2.20122984429165e-09	PTPRF	1	43525187	43623666	+	10712	protein_coding	protein tyrosine phosphatase receptor type F [Source:HGNC Symbol;Acc:HGNC:9670]	-
ENSG00000203485	1489.1132630846	1740.4969467348	1910.86900048718	1000.61364559305	1069.84459119194	1081.76761408275	1713.4930701022	1050.74195028924	0.70566502521043	6.73749687715878e-11	2.26528184477487e-09	INF2	14	104689606	104722535	+	9488	protein_coding	inverted formin, FH2 and WH2 domain containing [Source:HGNC Symbol;Acc:HGNC:23791]	-
ENSG00000129219	1053.12546234643	1197.67373280288	1103.72589663557	722.072310689844	681.163540804312	702.5103034234	1118.17503059496	701.915384972519	0.671774292890961	7.00422402948792e-11	2.35121093575852e-09	PLD2	17	4807152	4823434	+	4832	protein_coding	phospholipase D2 [Source:HGNC Symbol;Acc:HGNC:9068]	-
ENSG00000111752	6715.84964423448	6769.50450845302	7447.41288054458	10316.7051917111	10310.7365641577	9512.87378705645	6977.58901107736	10046.7718476417	-0.525912170285279	7.02194315539016e-11	2.35341150490906e-09	PHC1	12	8913896	8941467	+	6134	protein_coding	polyhomeotic homolog 1 [Source:HGNC Symbol;Acc:HGNC:3182]	-
ENSG00000216819	263.025504201198	145.635496420758	226.915693807853	44.6442557684581	62.1889680620199	86.4628065751877	211.85889814327	64.4320101352219	1.71782476976051	7.20350340247747e-11	2.41042944805758e-09	TUBB2BP1	6	3177044	3179764	-	871	unprocessed_pseudogene	tubulin beta 2B class IIb pseudogene 1 [Source:HGNC Symbol;Acc:HGNC:42332]	-
ENSG00000122674	684.685067356426	778.080554303913	602.12278400768	398.88672001818	381.879132005841	371.397055516147	688.296135222673	384.054302513389	0.841503712825714	7.26351040817048e-11	2.42651508149233e-09	CCZ1	7	5898725	5926550	+	6431	protein_coding	CCZ1 homolog, vacuolar protein trafficking and biogenesis associated [Source:HGNC Symbol;Acc:HGNC:21691]	-
ENSG00000197721	110.532118497002	113.045734983945	134.357976596755	35.9095100746293	32.066186656979	38.3187438230946	119.311943359234	35.431480184901	1.752136807825	7.2745957568576e-11	2.42651508149233e-09	CR1L	1	207645113	207738416	+	2768	protein_coding	complement C3b/C4b receptor 1 like [Source:HGNC Symbol;Acc:HGNC:2335]	-
ENSG00000115461	325.455682241171	324.879184323231	326.440120916561	96.0822026321163	104.943883604659	181.768400186474	325.591662493654	127.598162141083	1.35201201710604	7.3121322890285e-11	2.43518263483428e-09	IGFBP5	2	216672105	216695549	-	6466	protein_coding	insulin like growth factor binding protein 5 [Source:HGNC Symbol;Acc:HGNC:5474]	-
ENSG00000166483	1890.30391540705	1483.8525754199	1433.15175036539	2822.293386406	3349.45895171535	2406.22060571176	1602.43608039745	2859.32431461104	-0.83551558396689	7.56291771029647e-11	2.51472978313501e-09	WEE1	11	9573670	9593457	+	9251	protein_coding	WEE1 G2 checkpoint kinase [Source:HGNC Symbol;Acc:HGNC:12761]	-
ENSG00000204237	630.442453649564	800.486015291722	756.385646026177	406.650938412694	388.681050387624	435.261628554638	729.104704989154	410.197872451652	0.829961043958369	7.74300209077745e-11	2.57055475709731e-09	OXLD1	17	81665036	81666635	-	1600	protein_coding	oxidoreductase like domain containing 1 [Source:HGNC Symbol;Acc:HGNC:27901]	-
ENSG00000254851	22.5158019160559	23.4238910327094	34.8335494880476	97.0527299314306	132.151557131792	95.3055936112865	26.9244141456043	108.169960224836	-2.0047582229915	7.82686835854485e-11	2.59431150733465e-09	AP005018.2	11	117135528	117138582	+	822	unprocessed_pseudogene	proprotein convertase subtilisin/kexin type 7 (PCSK7) pseudogene	-
ENSG00000267260	88.0163165809457	96.7508542655389	85.5910073134884	196.04651446149	273.048437897306	208.29676129477	90.119392719991	225.797237884522	-1.32534165528312	7.92592952690878e-11	2.62302229759441e-09	AC020928.1	19	36773112	36777078	+	2120	lncRNA	novel transcript	-
ENSG00000167685	911.889977600263	1167.12083145587	1180.35970550927	652.194345139214	628.691599001982	619.977624419812	1086.45683818847	633.621189520336	0.778043231538956	8.14181086803676e-11	2.69024318039315e-09	ZNF444	19	56132599	56160893	+	7143	protein_coding	zinc finger protein 444 [Source:HGNC Symbol;Acc:HGNC:16052]	zf-C2H2
ENSG00000211455	1145.23556109393	971.58226283499	784.252485616615	1702.30488299729	1790.84793966098	1588.75407081907	967.023436515179	1693.96896449245	-0.809033682943881	8.27761917524732e-11	2.72899632863967e-09	STK38L	12	27243968	27325959	+	6863	protein_coding	serine/threonine kinase 38 like [Source:HGNC Symbol;Acc:HGNC:17848]	-
ENSG00000073614	565.965384526314	482.735841282794	422.978815212007	887.061951573276	800.682963798506	921.614915540069	490.560013673705	869.78661030395	-0.826521781047388	8.28498482201693e-11	2.72899632863967e-09	KDM5A	12	280057	389320	-	12029	protein_coding	lysine demethylase 5A [Source:HGNC Symbol;Acc:HGNC:9886]	-
ENSG00000198780	387.885860281144	270.902391943509	295.587548512861	720.131256091215	545.125173168643	647.488517421008	318.125266912505	637.581648893622	-1.00324423726862	8.58274015354331e-11	2.82266373130806e-09	FAM169A	5	74777574	74866966	-	6875	protein_coding	family with sequence similarity 169 member A [Source:HGNC Symbol;Acc:HGNC:29138]	-
ENSG00000064393	497.394533236507	427.740618858172	567.289234519633	914.236715954077	882.305984379907	816.484002999784	497.474795538104	871.008901111256	-0.807831082342752	8.71758533039451e-11	2.86254542601319e-09	HIPK2	7	139561570	139777998	-	15622	protein_coding	homeodomain interacting protein kinase 2 [Source:HGNC Symbol;Acc:HGNC:14402]	-
ENSG00000143387	249.720712159892	267.847101808808	253.787289127204	96.0822026321163	127.293044001947	118.886359040883	257.118367698635	114.087201891649	1.17238625471739	8.73843089969889e-11	2.86492786619832e-09	CTSK	1	150796208	150808260	-	1824	protein_coding	cathepsin K [Source:HGNC Symbol;Acc:HGNC:2536]	-
ENSG00000081479	22.5158019160559	26.4791811674106	30.8525724036993	95.111675332802	105.915586230628	103.165848754485	26.6158518290553	101.397703439305	-1.92860616429934	8.98007881479672e-11	2.93958138966972e-09	LRP2	2	169127109	169362534	-	16109	protein_coding	LDL receptor related protein 2 [Source:HGNC Symbol;Acc:HGNC:6694]	-
ENSG00000197380	124.860356079946	176.188397767771	163.22006045828	54.3495287616012	51.5002391763602	52.0741903236926	154.756271435332	52.6413194205513	1.55589576088876	9.13026386519006e-11	2.98410996189258e-09	DACT3	19	46647551	46661182	-	5466	protein_coding	dishevelled binding antagonist of beta catenin 3 [Source:HGNC Symbol;Acc:HGNC:30745]	-
ENSG00000168476	518.886889610924	539.767923797217	622.027669429422	308.627681181949	330.378892829481	281.00412136936	560.227494279188	306.670231793597	0.869424144219116	9.76477007245045e-11	3.18654981265213e-09	REEP4	8	22138020	22141951	-	2266	protein_coding	receptor accessory protein 4 [Source:HGNC Symbol;Acc:HGNC:26176]	-
ENSG00000074370	1290.56482800666	1599.95360053854	1579.45265821519	968.586244715678	882.305984379907	882.313639824075	1489.99036225346	911.06862297322	0.709725051489913	1.00403823289915e-10	3.27142658234111e-09	ATP2A3	17	3923870	3964464	-	6893	protein_coding	ATPase sarcoplasmic/endoplasmic reticulum Ca2+ transporting 3 [Source:HGNC Symbol;Acc:HGNC:813]	-
ENSG00000147381	52.1957226235841	65.1795228736262	40.8050151145701	5.82316379588584	0.971702625969061	5.89519135739916	52.7267535372601	4.23001925975135	3.64070661759291	1.01885781479077e-10	3.31458975209941e-09	MAGEA4	X	151912509	151925170	+	3081	protein_coding	MAGE family member A4 [Source:HGNC Symbol;Acc:HGNC:6802]	-
ENSG00000184860	60.3832869566953	45.8293520205184	38.8145265723959	174.694913876575	125.349638750009	154.257507185278	48.3423885165365	151.434019937287	-1.64839944945087	1.02801144791515e-10	3.33921561379035e-09	SDR42E1	16	81988855	82011481	-	11904	protein_coding	short chain dehydrogenase/reductase family 42E, member 1 [Source:HGNC Symbol;Acc:HGNC:29834]	-
ENSG00000131409	497.394533236507	553.007514380922	623.022913700509	314.450844977835	288.595679912811	313.427673835056	557.808320439313	305.491399575234	0.868893015700793	1.06040267596053e-10	3.43913058644982e-09	LRRC4B	19	50516892	50568435	-	3511	protein_coding	leucine rich repeat containing 4B [Source:HGNC Symbol;Acc:HGNC:25042]	-
ENSG00000136167	462.597384820784	382.929696882554	378.192823013089	1352.91505524414	2479.78510147304	1369.64945870241	407.906634905476	1734.1165384732	-2.08793422184118	1.06872300266927e-10	3.46079103214607e-09	LCP1	13	46125920	46211871	-	4962	protein_coding	lymphocyte cytosolic protein 1 [Source:HGNC Symbol;Acc:HGNC:6528]	-
ENSG00000256223	143.282375829446	105.916724669643	111.467358361752	304.745571984692	233.208630232575	307.532482477656	120.222152953614	281.828894898308	-1.22942331104206	1.07194771772277e-10	3.46590948425058e-09	ZNF10	12	133130575	133159465	+	5541	protein_coding	zinc finger protein 10 [Source:HGNC Symbol;Acc:HGNC:12879]	zf-C2H2
ENSG00000154822	165.798177745502	115.082595073746	156.253350560671	309.598208481264	297.341003546533	364.519332265848	145.711374459973	323.819514764548	-1.15184489818342	1.08594865243952e-10	3.50580146126762e-09	PLCL2	3	16802651	17090604	+	5160	protein_coding	phospholipase C like 2 [Source:HGNC Symbol;Acc:HGNC:9064]	-
ENSG00000112473	2342.66684481145	2391.27374542616	2435.36273135007	1499.4646774406	1721.85705321718	1587.77153892617	2389.76777386256	1603.03108986132	0.576085824297969	1.15059982778982e-10	3.70454925376326e-09	SLC39A7	6	33200445	33204439	+	2845	protein_coding	solute carrier family 39 member 7 [Source:HGNC Symbol;Acc:HGNC:4927]	-
ENSG00000082805	713.341542522316	557.081234560524	552.360570453327	1144.25168589157	1095.10885946713	956.986063684464	607.594449178722	1065.44886968105	-0.810530047623576	1.15102687785918e-10	3.70454925376326e-09	ERC1	12	990509	1495933	+	13484	protein_coding	ELKS/RAB6-interacting/CAST family member 1 [Source:HGNC Symbol;Acc:HGNC:17072]	-
ENSG00000196562	500.464869861424	469.496250699089	500.607868356799	823.977677117846	1032.91989140511	764.409812676092	490.189662972437	873.76912706635	-0.83394285556648	1.15748740611714e-10	3.71966341590785e-09	SULF2	20	47656348	47786616	-	6657	protein_coding	sulfatase 2 [Source:HGNC Symbol;Acc:HGNC:20392]	-
ENSG00000145833	2500.27745822384	2135.64780415616	2040.2507557285	3324.0560001515	3655.54527889561	3327.83552125183	2225.39200603617	3435.81226676631	-0.626677676791546	1.22151984654875e-10	3.91946116972514e-09	DDX46	5	134758771	134855133	+	9205	protein_coding	DEAD-box helicase 46 [Source:HGNC Symbol;Acc:HGNC:18681]	-
ENSG00000180190	1715.2947277868	1513.38704672201	1310.73670502168	2379.73293791868	2387.47335200598	2437.66162628455	1513.13949317683	2401.62263873641	-0.666611971687177	1.32790393551853e-10	4.25433782137782e-09	TDRP	8	489792	545781	-	3613	protein_coding	testis development related protein [Source:HGNC Symbol;Acc:HGNC:26951]	-
ENSG00000101000	508.652434194535	541.804783887018	499.612624085712	231.956024536119	322.605271821728	253.493228368164	516.689947389088	269.351508242004	0.93971269996356	1.37001057953648e-10	4.38257860807412e-09	PROCR	20	35172072	35216240	+	1697	protein_coding	protein C receptor [Source:HGNC Symbol;Acc:HGNC:9452]	-
ENSG00000004700	458.503602654229	267.847101808808	319.473411018951	723.042837989158	678.248432926404	743.776642925195	348.608038493996	715.022637946919	-1.03661534417326	1.39487779642967e-10	4.45536648886876e-09	RECQL	12	21468910	21501669	-	3779	protein_coding	RecQ like helicase [Source:HGNC Symbol;Acc:HGNC:9948]	-
ENSG00000156475	718.45877023051	664.016389275067	698.661478303127	384.328810528465	436.294479060108	414.628458803741	693.712212602901	411.750582797438	0.752582922393232	1.4176614243711e-10	4.52128902982863e-09	PPP2R2B	5	146581146	147084784	-	13206	protein_coding	protein phosphatase 2 regulatory subunit Bbeta [Source:HGNC Symbol;Acc:HGNC:9305]	-
ENSG00000198625	1063.35991776282	1115.18089916595	1141.54517893688	649.282763241271	728.776969476796	722.160941281398	1106.69533195521	700.073557999821	0.660771130010507	1.42828486187442e-10	4.54828899896899e-09	MDM4	1	204516379	204558120	+	11008	protein_coding	MDM4 regulator of p53 [Source:HGNC Symbol;Acc:HGNC:6974]	-
ENSG00000177432	0	1.01843004490041	0	85.406402339659	65.1040759399271	98.2531892899861	0.33947668163347	82.9212225231907	-7.8367810111037	1.43459363931859e-10	4.56148846311843e-09	NAP1L5	4	88695913	88697829	-	1917	protein_coding	nucleosome assembly protein 1 like 5 [Source:HGNC Symbol;Acc:HGNC:19968]	-
ENSG00000120756	473.855285778812	410.427308094865	345.349762067215	709.455455798758	725.861861598888	767.357408354791	409.877451980297	734.224908584146	-0.841401474152589	1.4439746445502e-10	4.58440203038597e-09	PLS1	3	142596393	142713664	+	5288	protein_coding	plastin 1 [Source:HGNC Symbol;Acc:HGNC:9090]	-
ENSG00000166860	627.372117024648	550.970654291121	501.603112627886	1110.28323041557	885.221092257814	939.300489612267	559.981961314552	978.268270761882	-0.805096911241042	1.44746245910871e-10	4.58856482713844e-09	ZBTB39	12	56998836	57006546	-	6268	protein_coding	zinc finger and BTB domain containing 39 [Source:HGNC Symbol;Acc:HGNC:29014]	ZBTB
ENSG00000100867	185.243643036641	209.796589249484	204.02507557285	72.789547448573	54.4153470542674	95.3055936112865	199.688435952992	74.170162704709	1.42941011985131	1.45599723790031e-10	4.60869035618265e-09	DHRS2	14	23630115	23645639	+	7556	protein_coding	dehydrogenase/reductase 2 [Source:HGNC Symbol;Acc:HGNC:18349]	-
ENSG00000182718	5858.20228034108	5051.41302270603	4362.15564017465	7671.04777378028	10572.1245705434	8202.17624192804	5090.59031440725	8815.11619541723	-0.792184497664521	1.47593892797586e-10	4.66480787716028e-09	ANXA2	15	60347134	60402883	-	8824	protein_coding	annexin A2 [Source:HGNC Symbol;Acc:HGNC:537]	-
ENSG00000160888	1379.60459012924	1546.99523820372	1533.67142174518	922.000934348591	1029.03308090124	880.348576038275	1486.75708335938	943.794197096034	0.655626427869484	1.65452864613127e-10	5.22142490854692e-09	IER2	19	13150411	13154911	+	3079	protein_coding	immediate early response 2 [Source:HGNC Symbol;Acc:HGNC:28871]	-
ENSG00000171649	685.708512898065	539.767923797217	522.503242320714	1007.40733668825	1040.69351241286	954.038468005765	582.659893005332	1000.71310570229	-0.780569659355971	1.66228130804702e-10	5.23804966441544e-09	ZIK1	19	57578456	57593890	+	5370	protein_coding	zinc finger protein interacting with K protein 1 [Source:HGNC Symbol;Acc:HGNC:33104]	zf-C2H2
ENSG00000204967	66.5239602065287	89.621843951236	52.747946367615	199.928623658747	223.491603972884	163.100294221377	69.6312501751266	195.506840617669	-1.49039344577639	1.68467672749422e-10	5.30069702870234e-09	PCDHA4	5	140806929	141012347	+	13443	protein_coding	protocadherin alpha 4 [Source:HGNC Symbol;Acc:HGNC:8670]	-
ENSG00000223756	1397.0031643371	1221.09762383559	1481.91871964865	2228.33067922565	2133.85896662806	2006.33012530152	1366.67316927378	2122.83992371841	-0.6352591678176	1.69358887509441e-10	5.32079688164908e-09	TSSC2	11	3380961	3408978	+	3666	transcribed_unprocessed_pseudogene	tumor suppressing subtransferable candidate 2 pseudogene [Source:HGNC Symbol;Acc:HGNC:12384]	-
ENSG00000166341	284.517860575615	279.049832302712	311.511456850254	489.14575885441	541.238362664767	525.654562701425	291.693049909527	518.679561406868	-0.830159052627857	1.72102281774533e-10	5.39694956536167e-09	DCHS1	11	6621330	6655809	-	10713	protein_coding	dachsous cadherin-related 1 [Source:HGNC Symbol;Acc:HGNC:13681]	-
ENSG00000147394	319.315008991338	275.994542168011	310.516212579167	583.286906887898	488.766420862438	572.816093560619	301.941921246172	548.289807103651	-0.860595738562229	1.72294817963493e-10	5.39694956536167e-09	ZNF185	X	152914442	152973480	+	4812	protein_coding	zinc finger protein 185 with LIM domain [Source:HGNC Symbol;Acc:HGNC:12976]	-
ENSG00000189398	69.5942968314454	47.8662121103192	54.7384349097891	168.871750080689	143.811988643421	171.943081257476	57.3996479505179	161.542273327195	-1.49313677732229	1.79534574444875e-10	5.61538332918754e-09	OR7E12P	11	3390780	3391752	-	973	unprocessed_pseudogene	olfactory receptor family 7 subfamily E member 12 pseudogene [Source:HGNC Symbol;Acc:HGNC:8383]	-
ENSG00000131669	706.177423730843	768.914683899809	789.228706972051	433.825702793495	477.105989350809	453.929734519736	754.773604867568	454.953808888013	0.730424262721268	1.83257132716625e-10	5.72332387377656e-09	NINJ1	9	93121496	93134251	-	2604	protein_coding	ninjurin 1 [Source:HGNC Symbol;Acc:HGNC:7824]	-
ENSG00000135823	1851.41298482478	1742.5338068246	1662.05793271542	1161.72117727922	1205.8829588276	1123.03395358454	1752.00157478826	1163.54602989712	0.59038431233945	1.86206943622424e-10	5.80684700962178e-09	STX6	1	180972712	181023121	-	6477	protein_coding	syntaxin 6 [Source:HGNC Symbol;Acc:HGNC:11441]	-
ENSG00000162783	460.550493737506	681.329700038374	613.070470989638	261.071843515548	321.633569195759	296.724631655758	584.98355492184	293.143348122355	0.99691916753545	1.87522655403322e-10	5.83923943656931e-09	IER5	1	181088700	181092900	+	4201	protein_coding	immediate early response 5 [Source:HGNC Symbol;Acc:HGNC:5393]	-
ENSG00000064012	245.626929993337	207.759729159683	195.067877133067	92.2000934348591	92.3117494670608	90.3929341467872	216.151512095362	91.6349256829023	1.23777652160999	1.97664080519564e-10	6.14595351243794e-09	CASP8	2	201233443	201287711	+	7243	protein_coding	caspase 8 [Source:HGNC Symbol;Acc:HGNC:1509]	-
ENSG00000248527	8840.52258867685	7783.86083317383	6707.94638712689	4233.440079609	5408.49681614379	4565.82570630565	7777.44326965919	4735.92086735282	0.715621614709922	2.02590136985731e-10	6.2898419407897e-09	MTATP6P1	1	633696	634376	+	681	unprocessed_pseudogene	MT-ATP6 pseudogene 1 [Source:HGNC Symbol;Acc:HGNC:44575]	-
ENSG00000167191	1935.33551923917	1798.54745929412	1893.9498478787	2995.04724568395	2559.46471680251	2872.92325483919	1875.94427547066	2809.14507244188	-0.582506692283936	2.05413126530712e-10	6.36810900057933e-09	GPRC5B	16	19856691	19886167	-	6654	protein_coding	G protein-coupled receptor class C group 5 member B [Source:HGNC Symbol;Acc:HGNC:13308]	-
ENSG00000123684	773.724829479011	690.495570442477	732.499783520087	428.002538997609	422.690642296541	466.702649127434	732.240061147192	439.131943473861	0.737719385597845	2.06369540030546e-10	6.38836457178259e-09	LPGAT1	1	211743457	211830763	-	8790	protein_coding	lysophosphatidylglycerol acyltransferase 1 [Source:HGNC Symbol;Acc:HGNC:28985]	-
ENSG00000170925	46.0550493737506	58.0505125593233	45.7812364700055	4.85263649657153	5.83021575581436	3.93012757159944	49.9622661343598	4.87099327466178	3.35771044869712	2.10687135021498e-10	6.51245673517333e-09	TEX13B	X	107980864	107982370	-	1248	protein_coding	testis expressed 13B [Source:HGNC Symbol;Acc:HGNC:11736]	-
ENSG00000139132	610.996988358425	518.380892854308	513.546043880931	1011.28944588551	862.871931860526	894.104022538873	547.641308364555	922.755133428302	-0.752909543313566	2.16442226295352e-10	6.68055427896386e-09	FGD4	12	32399529	32646050	+	10629	protein_coding	FYVE, RhoGEF and PH domain containing 4 [Source:HGNC Symbol;Acc:HGNC:19125]	-
ENSG00000203705	547.543364776813	520.417752944109	560.322524622023	262.042370814863	270.133330019399	345.851226300751	542.761214114315	292.675642378338	0.891291020287198	2.19776727935047e-10	6.77355731227885e-09	TATDN3	1	212791828	212816830	+	3992	protein_coding	TatD DNase domain containing 3 [Source:HGNC Symbol;Acc:HGNC:27010]	-
ENSG00000278974	11.2579009580279	7.12901031430286	11.9429312530449	52.4084741629725	92.3117494670608	58.9519135739916	10.1099475084586	67.8907124013416	-2.74654886048909	2.262808402044e-10	6.96383414941452e-09	AC093909.6	4	188740507	188741281	-	775	TEC	tec	-
ENSG00000102003	347.971484157227	301.455293290521	309.52096830808	143.638040298517	173.934770048462	151.309911506579	319.649248585276	156.294240617853	1.03208665068748	2.26829609071117e-10	6.97054663094494e-09	SYP	X	49187804	49200259	-	5215	protein_coding	synaptophysin [Source:HGNC Symbol;Acc:HGNC:11506]	-
ENSG00000263528	463.620830362423	435.888059217375	412.031128230049	232.926551835434	230.293522354667	251.528164582364	437.180005936616	238.249412924155	0.875701244708112	2.29902534903647e-10	7.05469481558046e-09	IKBKE	1	206470476	206496889	+	3791	protein_coding	inhibitor of nuclear factor kappa B kinase subunit epsilon [Source:HGNC Symbol;Acc:HGNC:14552]	-
ENSG00000077684	2859.5068433391	2566.44371314903	2461.23908239834	3790.87963112168	3985.92417172509	3789.62551091476	2629.06321296215	3855.47643792051	-0.552427552078186	2.3359128820684e-10	7.15746794576802e-09	JADE1	4	128809700	128875224	+	9052	protein_coding	jade family PHD finger 1 [Source:HGNC Symbol;Acc:HGNC:30027]	-
ENSG00000099139	234.369029035309	240.349490596497	172.177258898064	436.737284691438	574.276251947715	389.082629588345	215.631926176623	466.698722075833	-1.11448855824351	2.41673750990881e-10	7.39437495593434e-09	PCSK5	9	75890644	76362975	+	13341	protein_coding	proprotein convertase subtilisin/kexin type 5 [Source:HGNC Symbol;Acc:HGNC:8747]	-
ENSG00000283196	0	0	0	56.2905833602298	52.4719418023293	30.4584886798957	0	46.4070046141516	-7.96158854113172	2.43989132411306e-10	7.4543984063228e-09	AC006453.3	2	89542842	89585652	-	2414	transcribed_unprocessed_pseudogene	lymphocyte-specific protein 1 (LSP1) pseudogene	-
ENSG00000139793	19.4454652911392	11.2027304939045	8.95719843978368	82.494820441716	67.0474811918652	69.7597643958901	13.2017980749424	73.1006886764904	-2.47174235598947	2.51224768549546e-10	7.66435505903469e-09	MBNL2	13	97221434	97394120	+	4908	protein_coding	muscleblind like splicing regulator 2 [Source:HGNC Symbol;Acc:HGNC:16746]	-
ENSG00000276248	22.5158019160559	28.5160412572115	32.8430609458735	118.404330516345	105.915586230628	88.4278703609875	27.9583013730469	104.24926236932	-1.8977447099385	2.57217391689101e-10	7.83583791069067e-09	AL442125.1	13	113527260	113530621	+	3362	lncRNA	novel transcript, sense intronic to TMCO3	-
ENSG00000108309	154.540276787474	178.225257857572	182.129701608935	54.3495287616012	67.0474811918652	73.6898919674895	171.631745417994	65.0289673069853	1.40063870909919	2.59630425268448e-10	7.8979350578415e-09	RUNDC3A	17	44308413	44318670	+	4904	protein_coding	RUN domain containing 3A [Source:HGNC Symbol;Acc:HGNC:16984]	-
ENSG00000121486	937.476116141235	817.799326055029	717.571119453781	486.234176956468	495.568339244221	434.279096661738	824.282187216682	472.027204287476	0.804000776058454	2.64106680306636e-10	8.02252583219625e-09	TRMT1L	1	185118101	185157072	-	4914	protein_coding	tRNA methyltransferase 1 like [Source:HGNC Symbol;Acc:HGNC:16782]	-
ENSG00000088298	582.340513192536	593.744716176939	641.932554851163	325.126645270293	387.709347761655	321.287928978254	606.005928073546	344.707974003401	0.813992410250052	2.65190796847596e-10	8.03302227648957e-09	EDEM2	20	35115364	35147336	-	1884	protein_coding	ER degradation enhancing alpha-mannosidase like protein 2 [Source:HGNC Symbol;Acc:HGNC:15877]	-
ENSG00000160229	88.0163165809457	60.0873726491241	94.5482057532721	283.393971399777	175.8781753004	213.20942075927	80.8839649944473	224.160522486482	-1.47017723181355	2.6521434013741e-10	8.03302227648957e-09	ZNF66	19	20776304	20809995	+	5682	protein_coding	zinc finger protein 66 [Source:HGNC Symbol;Acc:HGNC:13135]	zf-C2H2
ENSG00000086504	2111.36815240106	2406.55019609967	2162.66580107221	1366.50243743454	1545.97887791678	1493.44847720779	2226.86138319098	1468.64326418637	0.600527005266364	2.73085091223001e-10	8.25162581658937e-09	MRPL28	16	366969	371289	-	3053	protein_coding	mitochondrial ribosomal protein L28 [Source:HGNC Symbol;Acc:HGNC:14484]	-
ENSG00000196431	84.945979956029	129.340615702352	95.5434500243592	19.4105459862861	28.1793761531028	30.4584886798957	103.276681894247	26.0161369397615	1.98943117703276	2.73214497413756e-10	8.25162581658937e-09	CRYBA4	22	26621963	26630669	+	809	protein_coding	crystallin beta A4 [Source:HGNC Symbol;Acc:HGNC:2396]	-
ENSG00000125841	678.544394106593	740.398642642597	714.58538664052	450.324666881838	433.379371182201	379.257310659346	711.176141129903	420.987116241128	0.756331882582234	2.75330419830506e-10	8.30363459291401e-09	NRSN2	20	346782	359660	+	2933	protein_coding	neurensin 2 [Source:HGNC Symbol;Acc:HGNC:16229]	-
ENSG00000119285	1793.07658895136	1534.77407766492	1390.35624670864	2638.8637268356	2547.80428529088	2320.74033102947	1572.73563777497	2502.46944771865	-0.670222370422806	2.79476179151459e-10	8.41662476098844e-09	HEATR1	1	236549005	236604516	-	9061	protein_coding	HEAT repeat containing 1 [Source:HGNC Symbol;Acc:HGNC:25517]	-
ENSG00000164168	490.230414445035	382.929696882554	408.050151145701	774.480784852817	754.041237751991	695.632580173101	427.070087491096	741.384867592636	-0.795958631583285	2.94169137047394e-10	8.84204916885172e-09	TMEM184C	4	147617386	147672044	+	4709	protein_coding	transmembrane protein 184C [Source:HGNC Symbol;Acc:HGNC:25587]	-
ENSG00000118898	913.936868683541	916.587040410368	951.453523159244	1397.5593110126	1597.47911709314	1345.08616137991	927.325810751051	1446.70819649522	-0.641613086822957	2.94485643932603e-10	8.84204916885172e-09	PPL	16	4882507	4960741	-	7699	protein_coding	periplakin [Source:HGNC Symbol;Acc:HGNC:9273]	-
ENSG00000243709	1631.37219337241	1862.70855212285	1490.87591808844	818.15451332196	1145.63739601752	815.501471106884	1661.65222119457	926.431126815456	0.842764469518578	2.94860801940267e-10	8.84204916885172e-09	LEFTY1	1	225886282	225911382	-	1891	protein_coding	left-right determination factor 1 [Source:HGNC Symbol;Acc:HGNC:6552]	-
ENSG00000175221	1307.96340221452	1321.92219828073	1321.68439200364	2132.24847659353	1904.53714689936	1872.70578786713	1317.18999749963	1969.83047045334	-0.580627093679251	3.03486672562095e-10	9.08778770494535e-09	MED16	19	867630	893218	-	4222	protein_coding	mediator complex subunit 16 [Source:HGNC Symbol;Acc:HGNC:17556]	-
ENSG00000146530	570.059166692869	572.35768523403	624.018157971596	355.212991549036	269.16162739343	345.851226300751	588.811669966165	323.408615081072	0.864612025632671	3.05303918806045e-10	9.12923675510671e-09	VWDE	7	12330885	12403941	-	6712	protein_coding	von Willebrand factor D and EGF domains [Source:HGNC Symbol;Acc:HGNC:21897]	-
ENSG00000264247	85.9694254976679	90.6402739961364	95.5434500243592	222.250751542976	207.944361957379	198.471442365772	90.7177165060545	209.555518622042	-1.20767305263633	3.0927789099095e-10	9.23496773368303e-09	LINC00909	18	74590317	74598885	-	5411	lncRNA	long intergenic non-protein coding RNA 909 [Source:HGNC Symbol;Acc:HGNC:44331]	-
ENSG00000184304	32.7502573324449	30.5529013470123	19.9048854217415	95.111675332802	111.745801986442	102.183316861586	27.7360147003996	103.013598060277	-1.89464942272234	3.10849844249192e-10	9.26877732194797e-09	PRKD1	14	29576479	30191898	-	5221	protein_coding	protein kinase D1 [Source:HGNC Symbol;Acc:HGNC:9407]	-
ENSG00000012817	590.528077525647	561.154954740126	631.980112140293	989.937845300593	920.202386792701	932.422766361968	594.554381468688	947.520999485087	-0.672222301167879	3.11580076306303e-10	9.27742879747624e-09	KDM5D	Y	19703865	19744939	-	9463	protein_coding	lysine demethylase 5D [Source:HGNC Symbol;Acc:HGNC:11115]	-
ENSG00000077152	1485.01948091805	1476.72356510559	1294.81279668428	867.65140558699	906.598550029134	959.933659363164	1418.85194756931	911.394538326429	0.638514433384689	3.14072459632766e-10	9.33845066504703e-09	UBE2T	1	202331657	202341980	-	1652	protein_coding	ubiquitin conjugating enzyme E2 T [Source:HGNC Symbol;Acc:HGNC:25009]	-
ENSG00000143207	1543.35587679147	1554.12424851802	1489.88067381735	1017.11260968139	1028.06137827527	1048.36152972415	1529.12026637561	1031.1785058936	0.568387749987993	3.15269597929722e-10	9.3608428083894e-09	COP1	1	175944831	176207286	-	4177	protein_coding	COP1 E3 ubiquitin ligase [Source:HGNC Symbol;Acc:HGNC:17440]	-
ENSG00000164442	679.567839648232	560.136524695225	659.846951730731	1052.05159245671	1178.67528530047	960.916191256064	633.183772024729	1063.88102300441	-0.748644061230496	3.1705752953632e-10	9.40068886097771e-09	CITED2	6	139371807	139374648	-	2563	protein_coding	Cbp/p300 interacting transactivator with Glu/Asp rich carboxy-terminal domain 2 [Source:HGNC Symbol;Acc:HGNC:1987]	-
ENSG00000138095	5759.95150834375	4894.57479579137	4709.49589078404	7414.8285667613	7768.76249462264	7623.46495701002	5121.34073163972	7602.35200613132	-0.56996296850373	3.19109066536347e-10	9.44822785344484e-09	LRPPRC	2	43886224	43995989	-	10028	protein_coding	leucine rich pentatricopeptide repeat containing [Source:HGNC Symbol;Acc:HGNC:15714]	-
ENSG00000168090	2740.78716050898	3159.16999928107	2874.26545489947	1934.26090753341	1995.87719374045	2037.77114587431	2924.74087156318	1989.30308238272	0.556055680387626	3.29762170920498e-10	9.74995277023145e-09	COPS6	7	100088969	100092187	+	2779	protein_coding	COP9 signalosome subunit 6 [Source:HGNC Symbol;Acc:HGNC:21749]	-
ENSG00000122591	2059.17242977747	1778.17885839611	1703.85819210107	2880.52502436486	2761.57886300407	2726.52600279711	1847.06982675822	2789.54329672201	-0.594892454007363	3.34813103783697e-10	9.88542722810099e-09	FAM126A	7	22889371	23014130	-	14499	protein_coding	family with sequence similarity 126 member A [Source:HGNC Symbol;Acc:HGNC:24587]	-
ENSG00000183098	433.940909654895	406.353587915263	373.216601657653	674.516473023443	653.955867277178	714.300686138199	404.503699742604	680.924342146273	-0.751539340472702	3.37945668998168e-10	9.96396174566485e-09	GPC6	13	93226807	94408020	+	7122	protein_coding	glypican 6 [Source:HGNC Symbol;Acc:HGNC:4454]	-
ENSG00000119927	390.956196906061	334.045054727334	302.554258410471	658.988036234414	565.530928313993	620.960156312712	342.518503347955	615.159706953706	-0.845126645117979	3.56266161379963e-10	1.0489451044764e-08	GPAM	10	112149865	112215377	-	9809	protein_coding	glycerol-3-phosphate acyltransferase, mitochondrial [Source:HGNC Symbol;Acc:HGNC:24865]	-
ENSG00000268205	614.067324983342	636.518778062756	655.865974646382	256.219207018977	409.086805532975	314.410205727955	635.484025897493	326.572072759969	0.960484440039948	3.58182095658848e-10	1.05311530803127e-08	AC005261.2	19	57304305	57308562	+	4258	lncRNA	novel transcript	-
ENSG00000144395	326.47912778281	340.155634996737	321.463899561125	532.819487323554	661.72948828493	559.060647060021	329.366220780224	584.536540889502	-0.827682753680916	3.62027092327832e-10	1.06293776230683e-08	CCDC150	2	196639554	196763490	+	9678	protein_coding	coiled-coil domain containing 150 [Source:HGNC Symbol;Acc:HGNC:26834]	-
ENSG00000120915	229.251801327114	210.815019294385	251.79680058503	91.2295661355448	87.4532363372155	117.903827147983	230.621207068843	98.8622098735812	1.22256753464504	3.63797269280226e-10	1.06664954571578e-08	EPHX2	8	27490781	27545564	+	4185	protein_coding	epoxide hydrolase 2 [Source:HGNC Symbol;Acc:HGNC:3402]	-
ENSG00000188643	740.974572146566	879.923558793953	765.342844465961	442.560448487324	483.907907732592	497.161137807329	795.413658468827	474.543164675748	0.745189889129541	3.74031516447451e-10	1.0951331108651e-08	S100A16	1	153606886	153613145	-	1701	protein_coding	S100 calcium binding protein A16 [Source:HGNC Symbol;Acc:HGNC:20441]	-
ENSG00000125484	1313.08062992271	1135.54950006396	1134.57846903927	1868.26505118004	1807.36688430245	1767.57487532685	1194.40286634198	1814.40227026978	-0.603315283441712	3.79407146576991e-10	1.10933176934668e-08	GTF3C4	9	132670035	132694953	+	9041	protein_coding	general transcription factor IIIC subunit 4 [Source:HGNC Symbol;Acc:HGNC:4667]	-
ENSG00000257093	691.849186147899	577.449835458532	599.137051194419	1081.16741143614	973.646031220999	985.47948857856	622.81202426695	1013.43097707857	-0.702517670469371	3.82584211449343e-10	1.11707171212792e-08	DENND11	7	141656728	141702166	-	7369	protein_coding	DENN domain containing 11 [Source:HGNC Symbol;Acc:HGNC:29472]	-
ENSG00000063169	231.298692410392	274.97611212311	308.525724036993	565.817415500241	697.682485445786	439.191756126238	271.600176190165	567.563885690755	-1.06308658636475	3.94698224949662e-10	1.15084830984285e-08	BICRA	19	47608196	47703277	+	7507	protein_coding	BRD4 interacting chromatin remodeling complex associated protein [Source:HGNC Symbol;Acc:HGNC:4332]	-
ENSG00000136717	1225.06431334177	1349.41980949304	1462.01383422691	744.394438574073	902.711739525257	846.94249167968	1345.49931902057	831.349556593003	0.694736386983435	3.97845687972478e-10	1.15842333537953e-08	BIN1	2	127048027	127107288	-	6862	protein_coding	bridging integrator 1 [Source:HGNC Symbol;Acc:HGNC:1052]	-
ENSG00000150938	520.933780694202	486.809561462396	418.997838127659	867.65140558699	1138.83547763574	735.916387781996	475.580393428085	914.134423668242	-0.942978914979069	4.00216990537593e-10	1.16372060379628e-08	CRIM1	2	36355778	36551135	+	7270	protein_coding	cysteine rich transmembrane BMP regulator 1 [Source:HGNC Symbol;Acc:HGNC:2359]	-
ENSG00000102309	917.007205308457	1055.09352651682	818.090790833576	443.530975786638	369.246997868243	602.292050347615	930.063840886286	471.690008000832	0.97958068425478	4.10044803831705e-10	1.1906548911262e-08	PIN4	X	72181353	72302926	+	4357	protein_coding	peptidylprolyl cis/trans isomerase, NIMA-interacting 4 [Source:HGNC Symbol;Acc:HGNC:8992]	-
ENSG00000135913	122.813464996668	89.621843951236	94.5482057532721	367.829846440122	180.736688430245	307.532482477656	102.327838233726	285.366339116008	-1.47989179251427	4.16036021089977e-10	1.20639000833532e-08	USP37	2	218450251	218568351	-	9280	protein_coding	ubiquitin specific peptidase 37 [Source:HGNC Symbol;Acc:HGNC:20063]	-
novel.103	310.103999116588	342.192495086537	464.779074597664	707.514401200129	641.32373313958	879.366044145375	372.358522933596	742.734726161695	-0.995631666477793	4.25989111634051e-10	1.23355445911503e-08	-	13	55654772	55660443	-	3722	-	PF00077:Retroviral aspartyl protease	-
ENSG00000164076	1606.80950037308	1572.45598932623	1661.06268844433	1035.55262836837	1135.92036975783	1076.85495461825	1613.44272604788	1082.77598424815	0.575442105919463	4.27435393194311e-10	1.23604465348824e-08	CAMKV	3	49857988	49869935	-	3613	protein_coding	CaM kinase like vesicle associated [Source:HGNC Symbol;Acc:HGNC:28788]	-
ENSG00000133935	2001.85947944569	1869.83756243715	1814.33030619174	1193.7485781566	1355.52516322684	1220.30461098163	1895.34244935819	1256.52611745502	0.592952607247885	4.36988481064769e-10	1.26193892730498e-08	ERG28	14	75649791	75660876	-	2320	protein_coding	ergosterol biosynthesis 28 homolog [Source:HGNC Symbol;Acc:HGNC:1187]	-
ENSG00000223760	52.1957226235841	66.1979529185266	91.5624729400109	0	0.971702625969061	0.982531892899861	69.9853828273739	0.65141150628964	6.75101650855678	4.39960593089693e-10	1.26878375689792e-08	MED15P9	2	130129621	130139417	+	2252	transcribed_unprocessed_pseudogene	mediator complex subunit 15 pseudogene 9 [Source:HGNC Symbol;Acc:HGNC:44130]	-
ENSG00000111726	2290.47112218787	2199.80889698488	1998.45049634285	1409.20563860437	1354.55346060087	1532.74975292378	2162.91017183853	1432.16961737634	0.594739584173915	4.50786744348407e-10	1.29822887399027e-08	CMAS	12	22046218	22065674	+	1974	protein_coding	cytidine monophosphate N-acetylneuraminic acid synthetase [Source:HGNC Symbol;Acc:HGNC:18290]	-
ENSG00000152377	244.603484451698	258.681231404704	211.987029741547	442.560448487324	498.483447122128	407.750735553442	238.423915199316	449.598210387631	-0.915509614657326	4.58334722779099e-10	1.31816566042376e-08	SPOCK1	5	136975298	137598379	-	6200	protein_coding	SPARC (osteonectin), cwcv and kazal like domains proteoglycan 1 [Source:HGNC Symbol;Acc:HGNC:11251]	-
ENSG00000185900	41.961267207195	35.6450515715143	25.876351048264	163.048586284803	95.226857344968	116.921295255083	34.4942232756578	125.065579628285	-1.85961862205549	4.63069938137341e-10	1.32996966837511e-08	POMK	8	43093506	43123434	+	1877	protein_coding	protein O-mannose kinase [Source:HGNC Symbol;Acc:HGNC:26267]	-
ENSG00000179598	1.0234455416389	6.11058026940245	0.995244271087075	46.5853103670867	56.3587523062055	38.3187438230946	2.70975669404281	47.0876021654623	-4.12349577988329	4.63742619362509e-10	1.33008954541239e-08	PLD6	17	17200995	17206333	-	2578	protein_coding	phospholipase D family member 6 [Source:HGNC Symbol;Acc:HGNC:30447]	-
ENSG00000042493	1370.39358025449	1677.35428395097	1577.46216967301	930.73568004242	925.060899922546	1050.32659350995	1541.73667795949	968.707724491639	0.670520524741498	4.67006527722161e-10	1.33763106126507e-08	CAPG	2	85394753	85418432	-	2419	protein_coding	capping actin protein, gelsolin like [Source:HGNC Symbol;Acc:HGNC:1474]	-
ENSG00000131724	601.785978483675	638.555638152557	573.260700146155	309.598208481264	357.586566356614	376.309714980647	604.534105594129	347.831496606175	0.797465120506807	4.70408531862944e-10	1.34523968592044e-08	IL13RA1	X	118727133	118794535	+	4650	protein_coding	interleukin 13 receptor subunit alpha 1 [Source:HGNC Symbol;Acc:HGNC:5974]	-
ENSG00000173681	340.807365365755	347.28464531104	371.226113115479	155.284367890289	202.114146201565	179.803336400674	353.106041264091	179.067283497509	0.979740289787802	4.70939181352539e-10	1.34523968592044e-08	BCLAF3	X	19912860	19970298	-	8630	protein_coding	BCLAF1 and THRAP3 family member 3 [Source:HGNC Symbol;Acc:HGNC:27413]	-
ENSG00000182141	256.884830951365	206.741299114783	211.987029741547	519.232105133154	357.586566356614	539.410009202024	225.204386602565	472.076226897264	-1.06790915813899	4.83105423230672e-10	1.3781252269453e-08	ZNF708	19	21291160	21329425	-	4325	protein_coding	zinc finger protein 708 [Source:HGNC Symbol;Acc:HGNC:12945]	zf-C2H2
ENSG00000254585	192.407761828114	199.61228880048	178.148724524586	65.9958563533728	81.6230205814011	86.4628065751877	190.056258384393	78.0272278366539	1.28447787387518	5.07104206536562e-10	1.4446302402699e-08	MAGEL2	15	23643549	23647867	-	4319	protein_coding	MAGE family member L2 [Source:HGNC Symbol;Acc:HGNC:6814]	-
novel.102	37.8674850406394	35.6450515715143	18.9096411506544	124.227494312231	108.830694108535	103.165848754485	30.8073925876027	112.074679058417	-1.86525181495899	5.09912633464947e-10	1.45067047585352e-08	-	13	54244860	54270810	-	1021	-	-	-
ENSG00000182983	46.0550493737506	39.718771751116	35.8287937591347	0	0	0	40.5342049613338	0	7.82015763448098	5.30863522281159e-10	1.50823907186107e-08	ZNF662	3	42906142	42919334	+	6352	protein_coding	zinc finger protein 662 [Source:HGNC Symbol;Acc:HGNC:31930]	zf-C2H2
ENSG00000064989	15.3516831245835	11.2027304939045	20.9001296928286	82.494820441716	60.2455628100818	95.3055936112865	15.8181811037722	79.3486589543614	-2.32462372374352	5.34490648527724e-10	1.51650031784831e-08	CALCRL	2	187341964	187448460	-	7309	protein_coding	calcitonin receptor like receptor [Source:HGNC Symbol;Acc:HGNC:16709]	-
ENSG00000163754	1073.59437317921	1135.54950006396	1074.86381277404	670.634363826186	617.031167490354	760.479685104492	1094.6692286724	682.715072140344	0.681221417510775	5.39827876702977e-10	1.529327209374e-08	GYG1	3	148991341	149027668	+	3511	protein_coding	glycogenin 1 [Source:HGNC Symbol;Acc:HGNC:4699]	-
ENSG00000103479	232.322137952031	230.165190147492	249.806312042856	507.585777541382	392.567860891501	441.156819912037	237.431213380793	447.103486114973	-0.912961040831985	5.40462393142463e-10	1.529327209374e-08	RBL2	16	53433977	53491648	+	7268	protein_coding	RB transcriptional corepressor like 2 [Source:HGNC Symbol;Acc:HGNC:9894]	-
ENSG00000039523	306.010216950032	367.653246209048	412.031128230049	182.45913227109	181.708391056214	179.803336400674	361.89819712971	181.323619909326	0.997309843287667	5.43520859793398e-10	1.53592000607301e-08	RIPOR1	16	67518418	67546788	+	6729	protein_coding	RHO family interacting cell polarization regulator 1 [Source:HGNC Symbol;Acc:HGNC:25836]	-
ENSG00000171865	768.607601770816	674.200689724071	724.537829351391	1284.00761699283	1083.4484279555	1111.24357086974	722.448706948759	1159.56653860602	-0.68266561206817	5.47377469559376e-10	1.54474758176455e-08	RNASEH1	2	3541430	3558333	-	5945	protein_coding	ribonuclease H1 [Source:HGNC Symbol;Acc:HGNC:18466]	-
ENSG00000114023	1223.01742225849	1503.202746273	1169.41201852731	678.3985822207	677.276730300435	873.470852787976	1298.54406235294	743.048721769704	0.805407706949366	5.52490782957771e-10	1.55709334164877e-08	FAM162A	3	122384176	122412334	+	3793	protein_coding	family with sequence similarity 162 member A [Source:HGNC Symbol;Acc:HGNC:17865]	-
ENSG00000163444	4004.74240443303	3683.66147240478	3468.42628473846	2420.49508448988	2581.81387719979	2638.09813243613	3718.94338719209	2546.8023647086	0.546175163264242	5.64224519256917e-10	1.58623241341863e-08	TMEM183A	1	203007374	203024848	+	4038	protein_coding	transmembrane protein 183A [Source:HGNC Symbol;Acc:HGNC:20173]	-
ENSG00000213225	223.111128077281	163.967237228966	149.286640663061	62.1137471561156	54.4153470542674	76.6374876461891	178.788335323103	64.3888606188574	1.47333478365668	5.64334856061843e-10	1.58623241341863e-08	NOC2LP1	2	130229379	130232106	+	2728	transcribed_processed_pseudogene	NOC2 like nucleolar associated transcriptional repressor pseudogene 1 [Source:HGNC Symbol;Acc:HGNC:52285]	-
ENSG00000155380	10576.2862272964	8960.1475350338	8727.29701316256	13194.318634178	14484.1993426948	14010.904792752	9421.24359183093	13896.4742565416	-0.560748663136396	5.92054267695793e-10	1.66193022866778e-08	SLC16A1	1	112911847	112957013	-	5312	protein_coding	solute carrier family 16 member 1 [Source:HGNC Symbol;Acc:HGNC:10922]	-
ENSG00000253731	32.7502573324449	25.4607511225102	25.876351048264	97.0527299314306	95.226857344968	106.113444433185	28.0291198344064	99.4643439031945	-1.82777356042571	6.01127658001766e-10	1.68515587211905e-08	PCDHGA6	5	141373914	141512979	+	7910	protein_coding	protocadherin gamma subfamily A, 6 [Source:HGNC Symbol;Acc:HGNC:8704]	-
ENSG00000167617	115.649346205196	187.391128261675	161.229571916106	53.3790014622869	36.9246997868243	58.9519135739916	154.756682127659	49.7518716077009	1.63766139338318	6.06344781944801e-10	1.69752381781917e-08	CDC42EP5	19	54465026	54473296	-	935	protein_coding	CDC42 effector protein 5 [Source:HGNC Symbol;Acc:HGNC:17408]	-
ENSG00000145555	2407.1439139347	2149.90582478476	2317.9239073618	3890.84394295105	3149.28821076573	3417.24592350572	2291.65788202709	3485.7926924075	-0.605101808671594	6.17798193534288e-10	1.72729492279792e-08	MYO10	5	16661907	16936288	-	13982	protein_coding	myosin X [Source:HGNC Symbol;Acc:HGNC:7593]	-
ENSG00000204128	73.688078998001	103.879864579842	90.5672286689238	15.5284367890289	15.547242015505	29.4759567869958	89.3783907489222	20.1838785305099	2.14800270890312	6.20727407591526e-10	1.73318602376648e-08	C2orf72	2	231037523	231049719	+	3818	protein_coding	chromosome 2 open reading frame 72 [Source:HGNC Symbol;Acc:HGNC:27418]	-
ENSG00000215301	5820.33479530044	4495.35021819041	4138.22567918006	8116.51980416554	7574.42196942883	7588.09380886562	4817.9702308903	7759.67852748667	-0.687621345391241	7.00151157937628e-10	1.95236594715385e-08	DDX3X	X	41333284	41364472	+	15892	protein_coding	DEAD-box helicase 3 X-linked [Source:HGNC Symbol;Acc:HGNC:2745]	-
ENSG00000255624	3.07033662491671	2.03686008980082	1.99048854217415	40.7621465712009	50.5285365503912	39.3012757159944	2.36589508563056	43.5306529458622	-4.20361627810904	7.03576425122439e-10	1.95932557701534e-08	AC073585.1	10	122879681	122898615	+	2135	transcribed_processed_pseudogene	chromosome 10 open reading frame 88 (C10orf88) pseudogene	-
ENSG00000071537	468.738058070618	340.155634996737	390.135754266133	749.247075070645	711.286322209352	666.156623386105	399.676482444496	708.896673555367	-0.826908167633374	7.0513295650063e-10	1.96106963799338e-08	SEL1L	14	81471547	81533853	-	9553	protein_coding	SEL1L adaptor subunit of ERAD E3 ubiquitin ligase [Source:HGNC Symbol;Acc:HGNC:10717]	-
ENSG00000138650	68.5708512898065	109.990444849244	133.362732325668	299.892935488121	209.887767209317	329.148184121453	103.974676154906	279.642962272964	-1.42634935059656	7.16051041595946e-10	1.98881054122321e-08	PCDH10	4	133149294	133208606	+	10182	protein_coding	protocadherin 10 [Source:HGNC Symbol;Acc:HGNC:13404]	-
ENSG00000114251	132.024474871419	134.432765926854	131.372243783494	33.9684554760007	39.8398076647315	56.9868497881919	132.609828193922	43.598370976308	1.60552626895473	7.17254488468379e-10	1.98953182518446e-08	WNT5A	3	55465715	55490539	-	7397	protein_coding	Wnt family member 5A [Source:HGNC Symbol;Acc:HGNC:12784]	-
ENSG00000187630	210.829781577614	247.478500910799	197.058365675241	73.7600747478873	95.226857344968	105.130912540285	218.455549387885	91.3726148777134	1.25763011736653	7.25211177878458e-10	2.0089588489955e-08	DHRS4L2	14	23969874	24006408	+	2516	protein_coding	dehydrogenase/reductase 4 like 2 [Source:HGNC Symbol;Acc:HGNC:19731]	-
ENSG00000105472	193.431207369753	255.625941270003	225.920449536766	81.5242931424017	85.5098310852773	113.973699576384	224.992532725507	93.6692746013543	1.26467527612665	7.5206460582453e-10	2.08061337997204e-08	CLEC11A	19	50723364	50725718	+	1434	protein_coding	C-type lectin domain containing 11A [Source:HGNC Symbol;Acc:HGNC:10576]	-
ENSG00000197958	28213.3232463596	30922.5914533111	28323.6567108671	18922.370754731	19650.7422049723	22220.9412898232	29153.1904701793	20264.6847498422	0.524689499395416	7.54921919458538e-10	2.08578099398499e-08	RPL12	9	127447674	127451406	-	2453	protein_coding	ribosomal protein L12 [Source:HGNC Symbol;Acc:HGNC:10302]	-
ENSG00000134769	637.606572441037	498.0122919563	566.293990248546	954.028335225963	1123.28823562023	872.488320895076	567.304284881961	983.268297247091	-0.793557631730501	7.69207028008619e-10	2.12246771694368e-08	DTNA	18	34493290	34891844	+	12634	protein_coding	dystrobrevin alpha [Source:HGNC Symbol;Acc:HGNC:3057]	-
ENSG00000182963	2063.26621194403	1689.57544448978	1628.21962749845	2945.55035341892	2811.13569692849	2630.23787729293	1793.68709464409	2795.64130921345	-0.640364703780277	7.78601964063467e-10	2.14558274567607e-08	GJC1	17	44798448	44830816	-	8716	protein_coding	gap junction protein gamma 1 [Source:HGNC Symbol;Acc:HGNC:4280]	-
ENSG00000164663	367.416949448366	361.542665939645	373.216601657653	653.164872438528	575.247954573684	618.012560634012	367.392072348555	615.475129215408	-0.744339027653695	7.80214283864619e-10	2.14721897103786e-08	USP49	6	41789896	41895361	-	10921	protein_coding	ubiquitin specific peptidase 49 [Source:HGNC Symbol;Acc:HGNC:20078]	-
ENSG00000183011	493.300751069951	564.210244874827	488.664937103754	272.71817110732	254.586088003894	322.270460871154	515.391977682844	283.191573327456	0.863997494538509	7.81520632978224e-10	2.14800996920651e-08	NAA38	17	7856685	7885238	-	1943	protein_coding	N(alpha)-acetyltransferase 38, NatC auxiliary subunit [Source:HGNC Symbol;Acc:HGNC:28212]	-
ENSG00000143183	1796.14692557628	1721.14677588169	1563.5287498778	1044.28737406219	1066.92948331403	1198.68890933783	1693.60748377859	1103.30192223802	0.618247539032399	7.86368118068236e-10	2.15851904908808e-08	TMCO1	1	165724293	165827755	-	5584	protein_coding	transmembrane and coiled-coil domains 1 [Source:HGNC Symbol;Acc:HGNC:18188]	-
ENSG00000185164	468.738058070618	334.045054727334	491.650669917015	1041.37579216425	888.136200135721	676.964474208004	431.477927571656	868.825488835992	-1.0097011327484	8.13422789619288e-10	2.2298785211917e-08	NOMO2	16	18417325	18562211	-	6801	protein_coding	NODAL modulator 2 [Source:HGNC Symbol;Acc:HGNC:22652]	-
ENSG00000078018	209.806336035975	151.746076690161	132.367488054581	332.890863664807	465.44555783918	330.130716014353	164.639966926906	376.155712506113	-1.19267350480771	8.16842705832607e-10	2.23634559502041e-08	MAP2	2	209424058	209734118	+	11802	protein_coding	microtubule associated protein 2 [Source:HGNC Symbol;Acc:HGNC:6839]	-
ENSG00000203952	137.141702579613	176.188397767771	130.376999512407	43.6737284691438	51.5002391763602	59.9344454668915	147.90236661993	51.7028043707985	1.516480311211	8.23068483304867e-10	2.25046779462385e-08	CCDC160	X	134237047	134246207	+	1790	protein_coding	coiled-coil domain containing 160 [Source:HGNC Symbol;Acc:HGNC:37286]	-
ENSG00000165752	438.034691821451	600.873726491241	493.641158459189	250.396043223091	300.25611142444	250.545632689464	510.84985892396	267.065929112332	0.93563816911571	8.2830547458193e-10	2.26185333026706e-08	STK32C	10	132207492	132331847	-	3553	protein_coding	serine/threonine kinase 32C [Source:HGNC Symbol;Acc:HGNC:21332]	-
ENSG00000132466	1677.42724274616	1349.41980949304	1309.74146075059	2482.608831646	2767.40907875988	2059.38684751811	1445.52950432993	2436.46825264133	-0.753314862654804	8.44568021148783e-10	2.30151739866239e-08	ANKRD17	4	73073376	73258798	-	12042	protein_coding	ankyrin repeat domain 17 [Source:HGNC Symbol;Acc:HGNC:23575]	-
ENSG00000198205	0	0	0	37.8505646732579	35.9529971608552	45.1964670733936	0	39.6666763025023	-7.734779831008	8.45683449422663e-10	2.30151739866239e-08	ZXDA	X	57906708	57910820	-	4113	protein_coding	zinc finger X-linked duplicated A [Source:HGNC Symbol;Acc:HGNC:13198]	zf-C2H2
ENSG00000129521	469.761503612257	423.66689867857	422.978815212007	757.011293465159	839.551068837268	657.313836350007	438.802405834278	751.292066217478	-0.775990102514684	8.46105964595299e-10	2.30151739866239e-08	EGLN3	14	33924227	34462774	-	7363	protein_coding	egl-9 family hypoxia inducible factor 3 [Source:HGNC Symbol;Acc:HGNC:14661]	-
ENSG00000120333	1020.37520501399	926.771340859372	863.872027303581	525.05526892904	598.568817596941	602.292050347615	937.00619105898	575.305378957865	0.703656402840325	8.57879512939388e-10	2.33053582632413e-08	MRPS14	1	175010789	175023425	-	2594	protein_coding	mitochondrial ribosomal protein S14 [Source:HGNC Symbol;Acc:HGNC:14049]	-
ENSG00000143149	2156.39975623317	2056.21026065393	1938.73584007762	1397.5593110126	1249.60957699621	1449.23454202729	2050.44861898824	1365.46781001204	0.586522577137119	8.75177674757498e-10	2.37446854074167e-08	ALDH9A1	1	165662216	165698863	-	3308	protein_coding	aldehyde dehydrogenase 9 family member A1 [Source:HGNC Symbol;Acc:HGNC:412]	-
ENSG00000186480	1370.39358025449	1478.76042519539	1295.80804095537	783.215530546645	983.363057480689	762.444748890292	1381.65401546842	843.007778972542	0.712672955132198	9.05908234868144e-10	2.45468528268064e-08	INSIG1	7	155297776	155310235	+	3650	protein_coding	insulin induced gene 1 [Source:HGNC Symbol;Acc:HGNC:6083]	-
ENSG00000109846	70.6177423730843	76.3822533675307	90.5672286689238	22.322127884229	13.6038367635669	17.6855740721975	79.1890748031796	17.8705129066645	2.14796771253023	9.07876399275962e-10	2.45686038166066e-08	CRYAB	11	111908564	111923722	-	4388	protein_coding	crystallin alpha B [Source:HGNC Symbol;Acc:HGNC:2389]	-
ENSG00000283632	90.0632076642235	172.114677588169	166.205793271542	34.938982775315	50.5285365503912	38.3187438230946	142.794559507978	41.2620877162669	1.79130996363932	9.13363072976696e-10	2.46853935146432e-08	EXOC3L2	19	45212621	45245431	-	2964	protein_coding	exocyst complex component 3 like 2 [Source:HGNC Symbol;Acc:HGNC:30162]	-
ENSG00000273213	0	0	0	28.1452916801149	52.4719418023293	40.2838076088943	0	40.3003470304461	-7.75773995859022	9.14754478587988e-10	2.46913433586599e-08	H3-2	1	143894544	143905966	-	3959	protein_coding	H3.2 histone (putative) [Source:HGNC Symbol;Acc:HGNC:32060]	-
ENSG00000204287	25.5861385409726	18.3317408082074	18.9096411506544	63.0842744554299	106.887288856597	102.183316861586	20.9425068332781	90.718293391204	-2.11556077814263	9.25709952014121e-10	2.49551042179152e-08	HLA-DRA	6	32439878	32445046	+	1244	protein_coding	major histocompatibility complex, class II, DR alpha [Source:HGNC Symbol;Acc:HGNC:4947]	-
ENSG00000179271	3203.38454532977	3413.77751050617	3137.00994246646	2224.44857002839	2311.6805471804	2340.39096888747	3251.3906661008	2292.17336203208	0.504329130054674	9.33433263439021e-10	2.51179204192853e-08	GADD45GIP1	19	12953119	12957223	-	1769	protein_coding	GADD45G interacting protein 1 [Source:HGNC Symbol;Acc:HGNC:29996]	-
ENSG00000172819	1390.86249108727	1526.62663730571	1522.72373476322	964.704135518421	1006.68392050395	1003.16506265076	1480.0709543854	991.517706224375	0.578017800558392	9.34132612718546e-10	2.51179204192853e-08	RARG	12	53210567	53232980	-	5127	protein_coding	retinoic acid receptor gamma [Source:HGNC Symbol;Acc:HGNC:9866]	THR-like
ENSG00000103175	70.6177423730843	79.4375435022319	66.681366162834	14.5579094897146	14.5755393895359	17.6855740721975	72.2455506793834	15.606340983816	2.21101146317981	9.73231489661554e-10	2.6135914692427e-08	WFDC1	16	84294846	84329844	+	8578	protein_coding	WAP four-disulfide core domain 1 [Source:HGNC Symbol;Acc:HGNC:15466]	-
ENSG00000130147	1344.80744171352	1329.05120859503	1315.71292637711	1956.58303541764	2397.19037826567	1883.51363868903	1329.85719222856	2079.09568412412	-0.644726151910994	1.0005070290318e-09	2.68342095152918e-08	SH3BP4	2	234952017	235055714	+	7085	protein_coding	SH3 domain binding protein 4 [Source:HGNC Symbol;Acc:HGNC:10826]	-
ENSG00000111897	964.085700223847	727.159052058892	723.542585080304	1415.99932969957	1320.54386869195	1292.02943916332	804.929112454348	1342.85754585161	-0.738573655883807	1.02120846532454e-09	2.73546323475307e-08	SERINC1	6	122443351	122471807	-	3125	protein_coding	serine incorporator 1 [Source:HGNC Symbol;Acc:HGNC:13464]	-
ENSG00000244879	711.294651439038	897.23686955726	1176.37872842492	484.293122357839	461.558747335304	510.916584307928	928.30341647374	485.589484667023	0.935123443367495	1.03777375851812e-09	2.77549176974295e-08	GABPB1-AS1	15	50354959	50372202	+	17179	lncRNA	GABPB1 antisense RNA 1 [Source:HGNC Symbol;Acc:HGNC:44157]	-
ENSG00000006016	191.384316286475	265.810241719007	242.839602145246	107.728530223888	68.9908864438033	105.130912540285	233.344720050243	93.9501097359921	1.31277809567531	1.03878516499558e-09	2.77549176974295e-08	CRLF1	19	18572220	18607741	-	2967	protein_coding	cytokine receptor like factor 1 [Source:HGNC Symbol;Acc:HGNC:2364]	-
ENSG00000203930	47.0784949153895	51.9399322899209	33.8383052169605	136.844349203317	154.500717529081	112.991167683484	44.2855774740903	134.778744805294	-1.60692548536147	1.05753499140499e-09	2.8220120447859e-08	LINC00632	X	140709562	140793215	+	28876	lncRNA	long intergenic non-protein coding RNA 632 [Source:HGNC Symbol;Acc:HGNC:27865]	-
ENSG00000087245	619.184552691537	811.688745785626	615.060959531812	1194.71910545591	1304.99662667645	1041.48380647385	681.978086002992	1180.39984620207	-0.791625663243334	1.05964051331287e-09	2.82405583579629e-08	MMP2	16	55389700	55506691	+	4706	protein_coding	matrix metallopeptidase 2 [Source:HGNC Symbol;Acc:HGNC:7166]	-
ENSG00000197183	730.740116730177	801.504445336622	887.757889809671	499.821559146868	474.190881472902	502.073797271829	806.667483958823	492.028745963866	0.713426327464015	1.11607903650272e-09	2.97071492026691e-08	NOL4L	20	32443059	32585074	-	9448	protein_coding	nucleolar protein 4 like [Source:HGNC Symbol;Acc:HGNC:16106]	-
ENSG00000178057	431.894018571617	540.786353842117	457.812364700055	276.600280304577	246.812466996141	262.336015404263	476.830912371263	261.916254234994	0.864332876029046	1.17642658870118e-09	3.12739582804659e-08	NDUFAF3	3	49020459	49023495	+	1727	protein_coding	NADH:ubiquinone oxidoreductase complex assembly factor 3 [Source:HGNC Symbol;Acc:HGNC:29918]	-
ENSG00000185829	8.18756433311123	20.3686008980082	19.9048854217415	75.7011293465159	137.010070261638	58.9519135739916	16.1536835509536	90.554371060715	-2.48552455286614	1.18510771754319e-09	3.14650576744684e-08	ARL17A	17	46516702	46579682	-	5211	protein_coding	ADP ribosylation factor like GTPase 17A [Source:HGNC Symbol;Acc:HGNC:24096]	-
ENSG00000164713	987.624947681542	1025.55905521471	1075.85905704513	708.484928499444	646.182246269425	630.785475241711	1029.68101998046	661.817550003527	0.637715172806261	1.22173896655252e-09	3.23968291243947e-08	BRI3	7	98252379	98310441	+	5139	protein_coding	brain protein I3 [Source:HGNC Symbol;Acc:HGNC:1109]	-
ENSG00000236956	35.8205939573616	32.5897614368131	42.7955036567442	0	0	0	37.0686196836396	0	7.69176054929055	1.26196791039859e-09	3.34215395968752e-08	NF1P8	2	131189834	131198007	-	1596	unprocessed_pseudogene	neurofibromin 1 pseudogene 8 [Source:HGNC Symbol;Acc:HGNC:7767]	-
ENSG00000137094	1041.8675613884	1108.05188885165	1140.54993466579	730.807056383673	703.5127012016	725.108536960097	1096.82312830195	719.809431515123	0.607723102899546	1.2672983063776e-09	3.35205967336841e-08	DNAJB5	9	34989641	34998900	+	5891	protein_coding	DnaJ heat shock protein family (Hsp40) member B5 [Source:HGNC Symbol;Acc:HGNC:14887]	-
ENSG00000141096	120.766573913391	153.782936779962	191.086900048718	63.0842744554299	41.7832129166696	53.0567222165925	155.212136914024	52.6414031962307	1.56042801224548	1.27206348864829e-09	3.360447419072e-08	DPEP3	16	67975663	67980549	-	1738	protein_coding	dipeptidase 3 [Source:HGNC Symbol;Acc:HGNC:23029]	-
ENSG00000111057	6045.492814461	6347.87446986425	6002.31819892615	4047.09883814066	4625.30449961273	3617.68242965729	6131.8951610838	4096.69525580356	0.581845346641976	1.29739912866218e-09	3.42308773858917e-08	KRT18	12	52948871	52952906	+	3069	protein_coding	keratin 18 [Source:HGNC Symbol;Acc:HGNC:6430]	-
ENSG00000159199	1950.68720236375	2676.43415799828	2215.41374743983	1258.77390721066	1380.78943150204	1514.08164695869	2280.84503593395	1384.54832855713	0.720192009156045	1.30057158457125e-09	3.42716869679331e-08	ATP5MC1	17	48892765	48895871	+	2615	protein_coding	ATP synthase membrane subunit c locus 1 [Source:HGNC Symbol;Acc:HGNC:841]	-
ENSG00000068366	2676.31009138573	2165.18227545827	2078.07003802981	1465.4962219646	1535.29014903112	1396.1778198107	2306.5208016246	1465.65473026881	0.654074911904842	1.31418988612962e-09	3.45873120967522e-08	ACSL4	X	109624244	109733403	-	6546	protein_coding	acyl-CoA synthetase long chain family member 4 [Source:HGNC Symbol;Acc:HGNC:3571]	-
ENSG00000196456	629.419008107925	724.103761924191	720.556852267042	407.621465712009	447.954910571737	368.449459837448	691.35987409972	408.008612040398	0.760823928039301	1.36602038368696e-09	3.59065781901556e-08	ZNF775	7	150368790	150398630	+	2541	protein_coding	zinc finger protein 775 [Source:HGNC Symbol;Acc:HGNC:28501]	zf-C2H2
ENSG00000225151	37.8674850406394	12.2211605388049	20.9001296928286	93.1706207341734	89.3966415891536	129.694209862782	23.6629250907576	104.08715739537	-2.13800649372217	1.37390994469412e-09	3.60689857336199e-08	GOLGA2P7	15	84199311	84230136	-	4915	transcribed_unprocessed_pseudogene	GOLGA2 pseudogene 7 [Source:HGNC Symbol;Acc:HGNC:49516]	-
ENSG00000143641	1526.98074812524	1661.05940323257	1569.50021550432	2425.34772098645	2540.03066428312	2137.9893989501	1585.84678895404	2367.78926140656	-0.578323706472395	1.38278323901756e-09	3.62567829125985e-08	GALNT2	1	230057990	230282122	+	7712	protein_coding	polypeptide N-acetylgalactosaminyltransferase 2 [Source:HGNC Symbol;Acc:HGNC:4124]	-
ENSG00000197111	4569.6843434177	4777.45534062782	4580.11413554272	3117.33368539755	3517.563506008	3224.66967249734	4642.41793986275	3286.52228796763	0.498305390999994	1.50864358263989e-09	3.9507720951095e-08	PCBP2	12	53452102	53481162	+	7926	protein_coding	poly(rC) binding protein 2 [Source:HGNC Symbol;Acc:HGNC:8648]	-
ENSG00000100401	3604.57519765222	3565.52358719633	3621.69390248587	5232.11267060343	5984.71647334344	4764.29714867142	3597.26422911147	5327.04209753943	-0.566447642242549	1.51370202107005e-09	3.95910078240419e-08	RANGAP1	22	41245611	41286251	-	5348	protein_coding	Ran GTPase activating protein 1 [Source:HGNC Symbol;Acc:HGNC:9854]	-
ENSG00000101337	1617.04395578947	1804.65803956353	1868.07349683044	1215.10017874151	1195.19422994194	1049.34406161705	1763.25849739448	1153.2128234335	0.61259507544688	1.5166714428437e-09	3.96195175794151e-08	TM9SF4	20	32109714	32167258	+	5207	protein_coding	transmembrane 9 superfamily member 4 [Source:HGNC Symbol;Acc:HGNC:30797]	-
ENSG00000196187	1686.63825262091	1824.00821041663	1885.98789371001	1144.25168589157	1295.27960041676	1058.18684865315	1798.87811891585	1165.90604498716	0.625645119700202	1.54054719092057e-09	4.01934100641047e-08	TMEM63A	1	225845536	225882380	-	10350	protein_coding	transmembrane protein 63A [Source:HGNC Symbol;Acc:HGNC:29118]	-
ENSG00000112365	398.120315697533	310.621163694625	358.287937591347	616.284835064585	584.964980833375	638.645730384909	355.676472327835	613.298515427623	-0.786038908150827	1.54520051154322e-09	4.02649839108067e-08	ZBTB24	6	109462594	109483237	-	5519	protein_coding	zinc finger and BTB domain containing 24 [Source:HGNC Symbol;Acc:HGNC:21143]	ZBTB
ENSG00000108950	247.673821076615	145.635496420758	273.692174548946	77.6421839451445	75.7928048255867	92.3579979325869	222.333830682106	81.9309955677727	1.44071229321791	1.55620284892846e-09	4.05016200719269e-08	FAM20A	17	68535113	68601367	-	6181	protein_coding	FAM20A golgi associated secretory pathway pseudokinase [Source:HGNC Symbol;Acc:HGNC:23015]	-
ENSG00000174080	51.1722770819452	60.0873726491241	50.7574578254408	132.96224000606	140.896880765514	162.117762328477	54.0057025188367	145.325627700017	-1.42819427700292	1.5695583303046e-09	4.07988399027759e-08	CTSF	11	66563464	66568841	-	2905	protein_coding	cathepsin F [Source:HGNC Symbol;Acc:HGNC:2531]	-
ENSG00000253953	41.961267207195	47.8662121103192	39.809770843483	140.726458400574	137.010070261638	106.113444433185	43.2124167203324	127.949991031799	-1.56657692952106	1.59440228298948e-09	4.1393589319829e-08	PCDHGB4	5	141387698	141512979	+	6906	protein_coding	protocadherin gamma subfamily B, 4 [Source:HGNC Symbol;Acc:HGNC:8711]	-
ENSG00000006659	4.09378216655561	1.01843004490041	5.97146562652245	56.2905833602298	36.9246997868243	44.2139351804937	3.69455927932616	45.8097394425159	-3.62758490547269	1.62548633929245e-09	4.2148680834716e-08	LGALS14	19	39704481	39709444	+	904	protein_coding	galectin 14 [Source:HGNC Symbol;Acc:HGNC:30054]	-
ENSG00000131828	2556.56696301398	2449.32425798548	2456.2628610429	1665.42484562335	1787.93283178307	1787.22551318485	2487.38469401412	1746.86106353042	0.509864433395628	1.64054602649008e-09	4.24869174255987e-08	PDHA1	X	19343893	19361718	+	4506	protein_coding	pyruvate dehydrogenase E1 alpha 1 subunit [Source:HGNC Symbol;Acc:HGNC:8806]	-
ENSG00000127311	144.305821371085	159.893517049364	118.434068259362	314.450844977835	314.831650813976	257.423355939763	140.877802226604	295.568617243858	-1.06969381465745	1.70799284740517e-09	4.41793830872987e-08	HELB	12	66302545	66347645	+	13796	protein_coding	DNA helicase B [Source:HGNC Symbol;Acc:HGNC:17196]	-
ENSG00000134250	1115.5556403864	864.647108120447	855.910073134885	1635.33849934461	1715.05513483539	1388.3175646675	945.370940547245	1579.57039961583	-0.740759972204547	1.73038430246549e-09	4.47037150493567e-08	NOTCH2	1	119911553	120100779	-	19930	protein_coding	notch receptor 2 [Source:HGNC Symbol;Acc:HGNC:7882]	-
ENSG00000184613	844.342571852095	799.467585246821	761.361867381612	1339.32767305374	1147.58080126946	1229.14739801773	801.724008160176	1238.68529078031	-0.627747925732795	1.74467857677087e-09	4.50178324074746e-08	NELL2	12	44508275	44921848	-	6424	protein_coding	neural EGFL like 2 [Source:HGNC Symbol;Acc:HGNC:7751]	-
ENSG00000139514	2300.70557760425	2023.62049921711	1974.56463383676	3200.79903313858	3398.04408301381	2868.99312726759	2099.63023688604	3155.94541447333	-0.588020710842354	1.75616687828865e-09	4.52588679232312e-08	SLC7A1	13	29509414	29595688	-	7688	protein_coding	solute carrier family 7 member 1 [Source:HGNC Symbol;Acc:HGNC:11057]	-
ENSG00000269893	1192.31405600932	1449.22595389328	1223.15520916602	750.217602369959	855.098310852773	828.274385714583	1288.23173968954	811.196766312438	0.667254452782986	1.78273437404408e-09	4.58874521846438e-08	SNHG8	4	118278709	118285316	+	6608	lncRNA	small nucleolar RNA host gene 8 [Source:HGNC Symbol;Acc:HGNC:33098]	-
ENSG00000102103	1230.18154104996	1450.24438393818	1241.06960604558	790.009221641845	905.626847403165	787.008046212788	1307.16517701124	827.548038419266	0.659456972888677	1.8065021351729e-09	4.6442526233634e-08	PQBP1	X	48890197	48903143	+	2835	protein_coding	polyglutamine binding protein 1 [Source:HGNC Symbol;Acc:HGNC:9330]	-
ENSG00000163104	1413.37829300333	1070.36997719033	988.277561189465	1993.46307279159	1902.59374164742	1868.77566029553	1157.34194379437	1921.61082491151	-0.731681380299087	1.83195868411587e-09	4.70396114736256e-08	SMARCAD1	4	94207611	94291292	+	6313	protein_coding	SWI/SNF-related, matrix-associated actin-dependent regulator of chromatin, subfamily a, containing DEAD/H box 1 [Source:HGNC Symbol;Acc:HGNC:18398]	-
ENSG00000162413	589.504631984008	566.247104964628	586.198875670287	1031.67051917111	873.560660746186	877.400980359576	580.650204206308	927.544053425623	-0.675776182957626	1.86678826663486e-09	4.78756246337342e-08	KLHL21	1	6590724	6614607	-	6901	protein_coding	kelch like family member 21 [Source:HGNC Symbol;Acc:HGNC:29041]	-
ENSG00000134294	7366.76100871683	6529.15501785652	5799.28836762439	9522.81386087197	10342.8027508147	9430.34110805286	6565.06813139925	9765.31923991317	-0.572896765452007	1.90145061699285e-09	4.8705322547784e-08	SLC38A2	12	46358188	46372773	-	6509	protein_coding	solute carrier family 38 member 2 [Source:HGNC Symbol;Acc:HGNC:13448]	-
ENSG00000111859	106.438336330446	118.137885208447	66.681366162834	210.604423951204	301.227814050409	227.947399152768	97.0858625672425	246.593212384794	-1.34581421952977	1.91769715385131e-09	4.90618612868197e-08	NEDD9	6	11183298	11382348	-	10359	protein_coding	neural precursor cell expressed, developmentally down-regulated 9 [Source:HGNC Symbol;Acc:HGNC:7733]	-
ENSG00000183688	1275.21314488207	1328.03277855013	1205.24081228645	2121.57267630107	2842.2301809595	1768.55740721975	1269.49557857289	2244.12008816011	-0.821963571071964	1.92931023401313e-09	4.92991382342192e-08	RFLNB	17	439978	445939	-	3621	protein_coding	refilin B [Source:HGNC Symbol;Acc:HGNC:28705]	-
ENSG00000280145	4.09378216655561	5.09215022450205	7.9619541686966	50.4674195643439	46.6417260465149	48.1440627520932	5.71596218658475	48.417736120984	-3.07916591462932	1.95746571464655e-09	4.99580323613365e-08	CU638689.4	21	6630182	6670695	-	7492	lncRNA	novel transcript	-
ENSG00000142173	2763.30296242504	3507.47307463701	3844.62861920937	2089.5452754237	2238.80285023272	1932.64023333403	3371.80155209047	2086.99611966348	0.692134865984037	1.9829727054208e-09	5.05478205598257e-08	COL6A2	21	46098112	46132848	+	5334	protein_coding	collagen type VI alpha 2 chain [Source:HGNC Symbol;Acc:HGNC:2212]	-
ENSG00000277734	10.234455416389	3.05529013470123	4.97622135543538	64.0548017547442	52.4719418023293	40.2838076088943	6.08865563550854	52.2701837219893	-3.10426940748414	2.02938923968087e-09	5.16685441566574e-08	TRAC	14	22547506	22552156	+	978	TR_C_gene	T cell receptor alpha constant [Source:HGNC Symbol;Acc:HGNC:12029]	-
ENSG00000135636	791.123403686872	821.87304623463	862.876783032494	512.438414037954	549.983686298488	509.934052415028	825.291077651332	524.118717583823	0.655070831407733	2.04297777791605e-09	5.19517666299737e-08	DYSF	2	71453722	71686768	+	8389	protein_coding	dysferlin [Source:HGNC Symbol;Acc:HGNC:3097]	-
ENSG00000109586	1361.18257037974	1155.91810096196	1100.74016382231	1828.47343190815	1959.9241965796	1776.41766236295	1205.94694505467	1854.93843028357	-0.621354618370788	2.07962163868398e-09	5.28163330855814e-08	GALNT7	4	173168811	173323967	+	6807	protein_coding	polypeptide N-acetylgalactosaminyltransferase 7 [Source:HGNC Symbol;Acc:HGNC:4129]	-
ENSG00000185668	657.052037732176	726.140622013992	736.480760604436	282.423444100463	470.304070969025	252.510696475264	706.557806783534	335.079403848251	1.07619625801197	2.08198722992828e-09	5.28163330855814e-08	POU3F1	1	38043829	38046793	-	2965	protein_coding	POU class 3 homeobox 1 [Source:HGNC Symbol;Acc:HGNC:9214]	Pou
ENSG00000197956	753.255918646233	905.384309916464	769.323821550309	369.770901038751	507.22877075585	493.23101023573	809.321350037668	456.743560676777	0.825373409043008	2.08849576466236e-09	5.29177634793836e-08	S100A6	1	153534599	153536244	-	971	protein_coding	S100 calcium binding protein A6 [Source:HGNC Symbol;Acc:HGNC:10496]	-
ENSG00000169189	506.605543111257	616.150177164748	498.617379814625	243.602352127891	291.510787790718	335.043375478852	540.45770003021	290.052171799154	0.897966317959973	2.1590586782044e-09	5.46344772951393e-08	NSMCE1	16	27224994	27268772	-	3745	protein_coding	NSE1 homolog, SMC5-SMC6 complex component [Source:HGNC Symbol;Acc:HGNC:29897]	-
ENSG00000001617	1388.81560000399	1595.87988035894	1625.23389468519	1020.02419157934	1054.29734917643	947.160744755466	1536.64312501604	1007.16076183708	0.609524609624276	2.16143228803881e-09	5.46344772951393e-08	SEMA3F	3	50155045	50189075	+	4826	protein_coding	semaphorin 3F [Source:HGNC Symbol;Acc:HGNC:10728]	-
ENSG00000120159	906.772749892068	780.117414393713	748.42369185748	1221.89386983671	1312.7702476842	1248.79803587572	811.771285381087	1261.15405113221	-0.635772222856318	2.2178450103697e-09	5.59932822318606e-08	CAAP1	9	26840685	26892803	-	3160	protein_coding	caspase activity and apoptosis inhibitor 1 [Source:HGNC Symbol;Acc:HGNC:25834]	-
ENSG00000196459	330.572909949366	300.436863245621	315.492433934603	146.54962219646	164.217743788771	177.838272614875	315.500735709863	162.868546200035	0.954080108358577	2.23766614866293e-09	5.64261244975636e-08	TRAPPC2	X	13712244	13734635	-	6107	protein_coding	trafficking protein particle complex 2 [Source:HGNC Symbol;Acc:HGNC:23068]	-
ENSG00000115306	3648.58335594269	3344.52426745294	3131.03847683994	5177.76314184183	5360.88338747131	4489.18821865946	3374.71536674519	5009.2782493242	-0.569899088968933	2.26615971886587e-09	5.70623146314063e-08	SPTBN1	2	54456317	54671446	+	18473	protein_coding	spectrin beta, non-erythrocytic 1 [Source:HGNC Symbol;Acc:HGNC:11275]	-
ENSG00000068650	1009.11730405596	854.462807671443	1032.0683091173	1605.25215306586	1434.23307593033	1452.18213770599	965.216140281566	1497.2224555674	-0.633298433559523	2.26830888767698e-09	5.70623146314063e-08	ATP11A	13	112690329	112887168	+	13733	protein_coding	ATPase phospholipid transporting 11A [Source:HGNC Symbol;Acc:HGNC:13552]	-
ENSG00000177685	379.698295948033	592.726286132038	605.108516820942	251.366570522405	264.303114263585	267.248674868762	525.844366300338	260.972786551584	1.01098913654932	2.27340944997718e-09	5.71224608044921e-08	CRACR2B	11	826144	831991	+	4224	protein_coding	calcium release activated channel regulator 2B [Source:HGNC Symbol;Acc:HGNC:28703]	-
ENSG00000147234	68.5708512898065	108.972014804344	100.519671379795	29.1158189794292	12.6321341375978	23.5807654295967	92.687512491315	21.7762395155412	2.08996125927957	2.37206626310549e-09	5.95303915387224e-08	FRMPD3	X	107522450	107605251	+	9158	protein_coding	FERM and PDZ domain containing 3 [Source:HGNC Symbol;Acc:HGNC:29382]	-
ENSG00000258289	389.932751364422	367.653246209048	360.278426133521	224.191806141605	183.651796308152	193.558782901273	372.621474568997	200.467461783677	0.894185719777212	2.37646847916429e-09	5.95699548267093e-08	CHURC1	14	64914361	64944591	+	5404	protein_coding	churchill domain containing 1 [Source:HGNC Symbol;Acc:HGNC:20099]	-
ENSG00000198468	138.165148121252	197.575428710679	147.296152120887	329.00875446755	298.312706172502	381.222374445146	161.012242984273	336.181278361732	-1.06212419941712	2.39379240195884e-09	5.99329425483306e-08	FLVCR1-DT	1	212852105	212858126	-	4270	lncRNA	FLVCR1 divergent transcript [Source:HGNC Symbol;Acc:HGNC:39077]	-
ENSG00000128595	3764.23270214789	3167.31743964027	2826.49372988729	4890.48706124479	5191.80713055269	4856.65514660401	3252.68129055848	4979.64977946716	-0.614491483262299	2.42261834814719e-09	6.05677368878352e-08	CALU	7	128739292	128773400	+	6342	protein_coding	calumenin [Source:HGNC Symbol;Acc:HGNC:1458]	-
ENSG00000167291	2678.35698246901	2709.02391943509	2672.2308678688	3933.54714412088	3847.94239883748	3534.1672187608	2686.53725659096	3771.88558723972	-0.489561544558275	2.42489302847744e-09	6.05677368878352e-08	TBC1D16	17	79932343	80035872	-	11579	protein_coding	TBC1 domain family member 16 [Source:HGNC Symbol;Acc:HGNC:28356]	-
ENSG00000156453	2236.228508481	1941.12766558018	1892.95460360762	3413.34451168842	3482.58221147311	2699.01510979592	2023.4369258896	3198.31394431915	-0.660587983723354	2.44543789202043e-09	6.10086108895653e-08	PCDH1	5	141853111	141879246	-	5903	protein_coding	protocadherin 1 [Source:HGNC Symbol;Acc:HGNC:8655]	-
ENSG00000163530	254.837939868087	301.455293290521	262.744487566988	134.903294604689	111.745801986442	146.397252042079	273.012573575199	131.015449544403	1.05936886952076	2.46352734199507e-09	6.13822572319499e-08	DPPA2	3	109293788	109316517	-	1383	protein_coding	developmental pluripotency associated 2 [Source:HGNC Symbol;Acc:HGNC:19197]	-
ENSG00000144681	165.798177745502	157.856656959563	165.210549000454	305.716099284007	374.105510998088	288.864376512559	162.95512790184	322.895328931551	-0.986647933768203	2.46623840782987e-09	6.13822572319499e-08	STAC	3	36380344	36548007	+	4396	protein_coding	SH3 and cysteine rich domain [Source:HGNC Symbol;Acc:HGNC:11353]	-
ENSG00000171914	524.004117319118	524.491473123711	517.527020965279	850.181914199332	908.541955281072	754.584493747093	522.007537136036	837.769454409166	-0.682572385195062	2.48570027700714e-09	6.1793688136306e-08	TLN2	15	62390526	62844631	+	16209	protein_coding	talin 2 [Source:HGNC Symbol;Acc:HGNC:15447]	-
ENSG00000135547	327.502573324449	354.413655625342	411.035883958962	213.516005849147	139.925178139545	175.873208829075	364.317370969584	176.438130939256	1.04622130712359	2.51804792536912e-09	6.25241087334587e-08	HEY2	6	125747664	125761269	+	2689	protein_coding	hes related family bHLH transcription factor with YRPW motif 2 [Source:HGNC Symbol;Acc:HGNC:4881]	bHLH
ENSG00000176731	251.76760324317	220.999319743389	192.082144319805	396.945665419551	388.681050387624	511.899116200827	221.616355768788	432.508610669334	-0.964942935441776	2.52491215571509e-09	6.26207919466233e-08	RBIS	8	85214048	85220421	-	2542	protein_coding	ribosomal biogenesis factor [Source:HGNC Symbol;Acc:HGNC:32235]	-
ENSG00000246705	1058.24269005463	1363.67783012165	1238.08387323232	762.834457261045	750.154427248115	785.042982426989	1220.00146446953	766.010622312049	0.671509204809927	2.63102847250109e-09	6.51759238881262e-08	H2AJ	12	14774383	14778002	+	3356	protein_coding	H2A.J histone [Source:HGNC Symbol;Acc:HGNC:14456]	-
ENSG00000105289	419.61267207195	534.675773572715	726.528317893565	296.010826290863	229.321819728698	276.091461904861	560.272254512743	267.141369308141	1.06885508241422	2.6487759223125e-09	6.55385507256687e-08	TJP3	19	3708362	3750813	+	3964	protein_coding	tight junction protein 3 [Source:HGNC Symbol;Acc:HGNC:11829]	-
ENSG00000258376	1.0234455416389	4.07372017960164	1.99048854217415	36.8800373739436	38.8681050387624	47.1615308591933	2.36255142113823	40.9698910906331	-4.11632721256322	2.75848374612951e-09	6.81730314796672e-08	AC004846.1	14	73242651	73245979	-	3050	lncRNA	novel transcript, antisense to PAPLN	-
ENSG00000171388	113.602455121918	207.759729159683	162.224816187193	58.2316379588584	56.3587523062055	53.0567222165925	161.195666822932	55.8823708272188	1.52836638756656	2.77305726557401e-09	6.8452951072091e-08	APLN	X	129645259	129654956	-	3224	protein_coding	apelin [Source:HGNC Symbol;Acc:HGNC:16665]	-
ENSG00000167522	2511.53535918187	2335.26009295664	2601.56852462161	3912.19554353597	3945.11266143439	3256.11069307014	2482.78799225337	3704.4729660135	-0.577304190035372	2.80097034348973e-09	6.90611179077274e-08	ANKRD11	16	89267630	89490561	-	19527	protein_coding	ankyrin repeat domain 11 [Source:HGNC Symbol;Acc:HGNC:21316]	-
ENSG00000184897	3508.37131673816	4561.54817110893	4748.31041735644	2739.79856596429	2646.91795313972	2812.0062774794	4272.74330173451	2732.90759886114	0.644778705719777	2.8430885037842e-09	7.00145958881102e-08	H1-10	3	129314771	129316286	-	1516	protein_coding	H1.10 linker histone [Source:HGNC Symbol;Acc:HGNC:4722]	-
ENSG00000150991	12105.3138665049	14018.6895680541	11120.859485127	6937.32913549866	8405.22771463238	8713.09282623596	12414.954306562	8018.54989212233	0.630662724261073	2.84628379470189e-09	7.00145958881102e-08	UBC	12	124911604	124917368	-	3898	protein_coding	ubiquitin C [Source:HGNC Symbol;Acc:HGNC:12468]	-
ENSG00000181222	2810.38145734043	2738.5583907372	3121.08603412907	4545.94986998821	4181.23639954487	3909.49440184855	2890.00862740223	4212.22689046054	-0.543471637652053	2.8874439662938e-09	7.09442963326802e-08	POLR2A	17	7484366	7514616	+	8355	protein_coding	RNA polymerase II subunit A [Source:HGNC Symbol;Acc:HGNC:9187]	-
ENSG00000185339	620.207998233175	529.583623348213	608.094249634203	990.908372599907	1147.58080126946	843.99489600098	585.961957071864	994.161356623449	-0.762702450733972	2.92656399368441e-09	7.18217643199779e-08	TCN2	22	30607003	30627271	+	2950	protein_coding	transcobalamin 2 [Source:HGNC Symbol;Acc:HGNC:11653]	-
ENSG00000116962	648.864473399065	675.219119768971	678.756592881385	1059.81581085122	1110.65610148264	943.230617183866	667.613395349807	1037.90084317258	-0.636598109913825	2.95133930177577e-09	7.23455625822499e-08	NID1	1	235975830	236065109	-	5811	protein_coding	nidogen 1 [Source:HGNC Symbol;Acc:HGNC:7821]	-
ENSG00000154620	114.625900663557	82.4928336369331	99.5244271087075	220.309696944348	205.029254079472	237.772718081766	98.8810538030659	221.037223035195	-1.16055331337362	2.97103436784196e-09	7.27437578495661e-08	TMSB4Y	Y	13703899	13706024	+	1337	protein_coding	thymosin beta 4 Y-linked [Source:HGNC Symbol;Acc:HGNC:11882]	-
ENSG00000109265	145.329266912724	114.064165028846	109.476869819578	421.208847902409	250.699277500018	241.702845653366	122.956767253716	304.536990351931	-1.30895636620582	2.97652810516049e-09	7.27937227202879e-08	CRACD	4	56049073	56328625	+	6745	protein_coding	capping protein inhibiting regulator of actin dynamics [Source:HGNC Symbol;Acc:HGNC:29219]	-
ENSG00000280511	439.058137363089	486.809561462396	552.360570453327	295.040298991549	279.850356279089	246.615505117865	492.742756426271	273.835386796168	0.847627542880825	3.06104689353716e-09	7.47379955650003e-08	AL591030.1	6	76561328	76562590	+	627	lncRNA	novel transcript	-
ENSG00000102908	416.542335447034	336.081914817135	305.539991223732	690.044909812472	642.295435765549	564.95583841742	352.7214138293	632.432061331814	-0.842809723159551	3.06311978407857e-09	7.47379955650003e-08	NFAT5	16	69565094	69704666	+	16401	protein_coding	nuclear factor of activated T cells 5 [Source:HGNC Symbol;Acc:HGNC:7774]	RHD
ENSG00000163492	93.1335442891402	56.0136524695225	60.7099005363116	212.545478549833	146.727096521328	211.24435697347	69.9523657649914	190.172310681544	-1.44347775970347	3.09632897043775e-09	7.54609376020789e-08	CCDC141	2	178829757	179050086	-	15446	protein_coding	coiled-coil domain containing 141 [Source:HGNC Symbol;Acc:HGNC:26821]	-
ENSG00000166250	440.081582904728	315.713313919127	323.454388103299	593.962707180356	727.805266850826	651.418644992608	359.749761642385	657.72887300793	-0.87078395926753	3.10948781687548e-09	7.56941254821615e-08	CLMP	11	123069872	123195248	-	5057	protein_coding	CXADR like membrane protein [Source:HGNC Symbol;Acc:HGNC:24039]	-
ENSG00000154642	450.316038321117	399.22457760096	382.173800097437	753.129184267902	598.568817596941	835.152108964882	410.571472006505	728.950036943242	-0.828278762792346	3.1325197947201e-09	7.61668394377098e-08	C21orf91	21	17788974	17819386	-	6228	protein_coding	chromosome 21 open reading frame 91 [Source:HGNC Symbol;Acc:HGNC:16459]	-
ENSG00000170421	11327.4952548594	12126.4465446292	11560.7574529475	7919.50276240474	8761.84257836302	8702.28497541407	11671.5664174787	8461.21010539394	0.464066476010325	3.14559158612517e-09	7.6396562473623e-08	KRT8	12	52897187	52949954	-	6881	protein_coding	keratin 8 [Source:HGNC Symbol;Acc:HGNC:6446]	-
ENSG00000129951	1226.08775888341	1414.59933236667	1460.02334568474	2070.13472943742	2749.91843149244	1991.59214690802	1366.90347897827	2270.54843594596	-0.732087369128434	3.15027323859846e-09	7.64222211080484e-08	PLPPR3	19	812488	821977	-	2741	protein_coding	phospholipid phosphatase related 3 [Source:HGNC Symbol;Acc:HGNC:23497]	-
ENSG00000146066	707.200869272482	775.025264169211	695.675745489865	468.76468556881	434.35107380817	456.877330198435	725.967292977186	453.331029858472	0.679283311106133	3.23402595188819e-09	7.8363794358339e-08	HIGD2A	5	176388751	176389761	+	654	protein_coding	HIG1 hypoxia inducible domain family member 2A [Source:HGNC Symbol;Acc:HGNC:28311]	-
novel.106	14.3282375829446	15.2764506735061	3.9809770843483	51.4379468636582	77.7362100775249	71.7248281816898	11.1952217802664	66.966328374291	-2.58451135355933	3.27220546708652e-09	7.91978914485085e-08	-	13	90705846	90749108	-	235	-	-	-
ENSG00000048392	1247.58011525782	1273.03755612551	1046.9969731836	1929.40827103684	1654.80957202531	2068.22963455421	1189.20488152231	1884.14915920545	-0.664018553022624	3.33633876205578e-09	8.06575200033233e-08	RRM2B	8	102204502	102238961	-	5391	protein_coding	ribonucleotide reductase regulatory TP53 inducible subunit M2B [Source:HGNC Symbol;Acc:HGNC:17296]	-
ENSG00000237550	6768.04536685807	6994.57754837601	6748.75140224146	8932.73326288888	9381.78885373128	10328.3752581633	6837.12477249184	9547.63245826116	-0.481746790929194	3.34808076503723e-09	8.08486719447307e-08	AC243919.1	15	82372196	82372912	-	717	transcribed_processed_pseudogene	ribosomal protein L9 pseudogene 9	-
ENSG00000172201	133.047920413057	113.045734983945	149.286640663061	303.775044685378	226.406711850791	362.554268480049	131.793432020021	297.578675005406	-1.17448714737264	3.3891983175103e-09	8.17479287545018e-08	ID4	6	19837370	19842197	+	3873	protein_coding	inhibitor of DNA binding 4, HLH protein [Source:HGNC Symbol;Acc:HGNC:5363]	bHLH
novel.406	327.502573324449	316.731743964027	353.311716235912	172.753859277947	123.406233498071	189.628655329673	332.515344508129	161.929582701897	1.03838231199521	3.42408032708803e-09	8.24948998575347e-08	-	GL000195.1	137966	167408	+	15083	-	PF00078:Reverse transcriptase (RNA-dependent DNA polymerase)	RVT_1
ENSG00000138386	526.051008402396	482.735841282794	453.831387615706	796.802912737046	729.748672102765	831.221981393282	487.539412433632	785.924522077697	-0.689025612254332	3.43760251179173e-09	8.27261398984948e-08	NAB1	2	190646746	190692766	+	4887	protein_coding	NGFI-A binding protein 1 [Source:HGNC Symbol;Acc:HGNC:7626]	-
ENSG00000149177	412.448553280478	443.017069531678	436.912235007226	678.3985822207	895.909821143474	671.069282850605	430.792619273127	748.45922873826	-0.796937307615384	3.53739419992958e-09	8.50305668514429e-08	PTPRJ	11	47980558	48170841	+	9620	protein_coding	protein tyrosine phosphatase receptor type J [Source:HGNC Symbol;Acc:HGNC:9673]	-
ENSG00000176024	98.2507719973347	122.211605388049	98.5291828376204	228.073915338862	216.689685591101	240.720313760466	106.330520074335	228.494638230143	-1.103766475309	3.55900341367765e-09	8.54525637400212e-08	ZNF613	19	51927147	51948759	+	3853	protein_coding	zinc finger protein 613 [Source:HGNC Symbol;Acc:HGNC:25827]	zf-C2H2
ENSG00000163376	263.025504201198	218.962459653588	175.162991711325	430.914120895552	379.935726753903	500.108733486029	219.050318522037	436.986193711828	-0.996806497261269	3.68822602929331e-09	8.84544856923007e-08	KBTBD8	3	66998307	67011210	+	4736	protein_coding	kelch repeat and BTB domain containing 8 [Source:HGNC Symbol;Acc:HGNC:30691]	-
ENSG00000205213	1430.77686721119	996.0245839126	1090.78772111143	1995.40412739021	1910.36736265517	1876.63591543873	1172.52972407841	1927.46913516137	-0.717194029313957	3.73462997532591e-09	8.94656073975517e-08	LGR4	11	27365961	27472790	-	6355	protein_coding	leucine rich repeat containing G protein-coupled receptor 4 [Source:HGNC Symbol;Acc:HGNC:13299]	-
ENSG00000177463	705.153978189204	667.071679409768	692.690012676604	1139.399049395	961.98559970937	1106.33091140524	688.305223425192	1069.23852016987	-0.635444777883806	3.78964035467862e-09	9.06803726639955e-08	NR2C2	3	14947584	15053600	+	11821	protein_coding	nuclear receptor subfamily 2 group C member 2 [Source:HGNC Symbol;Acc:HGNC:7972]	RXR-like
ENSG00000079102	265.072395284476	267.847101808808	228.906182350027	461.97099447361	510.143878633757	406.768203660542	253.94189314777	459.62769225597	-0.856353210711826	3.83503165438753e-09	9.16624742700041e-08	RUNX1T1	8	91954967	92103286	-	13535	protein_coding	RUNX1 partner transcriptional co-repressor 1 [Source:HGNC Symbol;Acc:HGNC:1535]	-
ENSG00000162813	660.122374357093	621.24232738925	544.39861628463	352.301409651093	387.709347761655	336.025907371752	608.587772676991	358.6788882615	0.762506197888016	4.06585698923167e-09	9.70694577463114e-08	BPNT1	1	220057482	220090462	-	3113	protein_coding	3'(2'), 5'-bisphosphate nucleotidase 1 [Source:HGNC Symbol;Acc:HGNC:1096]	-
ENSG00000108515	359.229385115255	414.501028274467	538.427150658108	197.987569060119	232.236927606606	232.860058617267	437.38585468261	221.028185094664	0.985106605677918	4.07541071489958e-09	9.71874810868756e-08	ENO3	17	4948092	4957131	+	4292	protein_coding	enolase 3 [Source:HGNC Symbol;Acc:HGNC:3354]	-
ENSG00000197969	847.412908477012	738.361782552797	716.575875182694	1266.53812560517	1179.64698792644	1124.01648547744	767.450188737501	1190.06719966968	-0.633081894053706	4.10321540252078e-09	9.77399818085205e-08	VPS13A	9	77177445	77421537	+	20100	protein_coding	vacuolar protein sorting 13 homolog A [Source:HGNC Symbol;Acc:HGNC:1908]	-
ENSG00000125414	73.688078998001	95.7324242206385	72.6528317893565	197.017041760804	174.906472674431	193.558782901273	80.691111669332	188.494099112169	-1.22433761761178	4.11999223630571e-09	9.80288446202716e-08	MYH2	17	10521148	10549700	-	6366	protein_coding	myosin heavy chain 2 [Source:HGNC Symbol;Acc:HGNC:7572]	-
ENSG00000180917	240.509702285142	203.686008980082	168.196281813716	415.385684106523	377.020618875996	379.257310659346	204.130664359647	390.554537880622	-0.936660324130549	4.17552377312873e-09	9.92381247591057e-08	CMTR2	16	71281389	71289715	-	7582	protein_coding	cap methyltransferase 2 [Source:HGNC Symbol;Acc:HGNC:25635]	-
ENSG00000261175	181.149860870086	201.649148890281	177.153480253499	89.2885115369162	81.6230205814011	52.0741903236926	186.650830004622	74.3285741473366	1.32772019400057	4.34726461829284e-09	1.0320347457008e-07	LINC02188	16	86710122	86742083	+	5840	lncRNA	long intergenic non-protein coding RNA 2188 [Source:HGNC Symbol;Acc:HGNC:53050]	-
ENSG00000122705	3931.05432543503	4143.99185269977	3987.94379424591	2899.93557035115	2973.41003546533	2931.87516841318	4020.99665746023	2935.07359140989	0.454154308326444	4.3944985491631e-09	1.04207450972899e-07	CLTA	9	36190856	36304781	+	2515	protein_coding	clathrin light chain A [Source:HGNC Symbol;Acc:HGNC:2090]	-
ENSG00000129667	430.870573029978	472.55154083379	487.669692832667	280.482389501835	242.925656492265	274.126398119061	463.697268898812	265.844814704387	0.802759773211201	4.47645999273719e-09	1.06031745063924e-07	RHBDF2	17	76470891	76501790	-	6924	protein_coding	rhomboid 5 homolog 2 [Source:HGNC Symbol;Acc:HGNC:20788]	-
ENSG00000109832	409.378216655561	423.66689867857	373.216601657653	238.749715631319	224.463306598853	211.24435697347	402.087238997262	224.819126401214	0.838492230767249	4.51387033520688e-09	1.06797868166663e-07	DDX25	11	125903348	125943702	+	11036	protein_coding	DEAD-box helicase 25 [Source:HGNC Symbol;Acc:HGNC:18698]	-
ENSG00000129317	665.239602065287	560.136524695225	561.31776889311	971.497826613621	924.089197296577	919.64985175427	595.564631884541	938.412291888156	-0.656144822811374	4.56912204874788e-09	1.07983925907684e-07	PUS7L	12	43718993	43758817	-	14037	protein_coding	pseudouridine synthase 7 like [Source:HGNC Symbol;Acc:HGNC:25276]	-
ENSG00000137312	2519.72292351498	2869.93586652935	2792.65542467033	1933.2903802341	1864.69733923463	1929.69263765533	2727.43807157156	1909.22678570802	0.514592532024166	4.61044038747364e-09	1.08838402920864e-07	FLOT1	6	30727709	30742732	-	3185	protein_coding	flotillin 1 [Source:HGNC Symbol;Acc:HGNC:3757]	-
ENSG00000117480	277.353741784143	330.989764592633	325.444876645474	143.638040298517	181.708391056214	143.44965636338	311.26279434075	156.265362572704	0.994154051765632	4.63074768736861e-09	1.09195516775635e-07	FAAH	1	46394317	46413848	+	2724	protein_coding	fatty acid amide hydrolase [Source:HGNC Symbol;Acc:HGNC:3553]	-
ENSG00000107036	559.82471127648	454.219800025583	420.988326669833	847.27033230139	1245.72276649234	741.811579139395	478.344279323965	944.934892644373	-0.982398106378809	4.7455834691153e-09	1.11778374427284e-07	RIC1	9	5629025	5776557	+	8591	protein_coding	RIC1 homolog, RAB6A GEF complex partner 1 [Source:HGNC Symbol;Acc:HGNC:17686]	-
ENSG00000099204	1162.63413530179	996.0245839126	904.677042418151	1697.45224650072	1677.1587324226	1463.97252042079	1021.11192054418	1612.86116644804	-0.659684967011557	4.81610461283041e-09	1.13312836320399e-07	ABLIM1	10	114431113	114768061	-	10231	protein_coding	actin binding LIM protein 1 [Source:HGNC Symbol;Acc:HGNC:78]	-
ENSG00000128191	744.044908771483	548.933794201321	695.675745489865	1206.36543304768	1022.23116251945	1081.76761408275	662.884816154223	1103.45473654996	-0.735176885059271	4.87004571713583e-09	1.14454218241851e-07	DGCR8	22	20080232	20111877	+	7315	protein_coding	DGCR8 microprocessor complex subunit [Source:HGNC Symbol;Acc:HGNC:2847]	-
ENSG00000151208	947.710571557624	811.688745785626	791.219195514225	1628.54480824941	1323.45897656986	1234.06005748222	850.206170952492	1395.3546141005	-0.71490695672494	4.91007989327401e-09	1.15266586002349e-07	DLG5	10	77790791	77926755	-	10500	protein_coding	discs large MAGUK scaffold protein 5 [Source:HGNC Symbol;Acc:HGNC:2904]	-
ENSG00000111716	2193.24379573217	2528.76180148772	2188.54215212048	1470.34885846117	1581.93187507763	1633.95053789247	2303.51591644679	1562.07709047709	0.56036849520951	4.9231808208969e-09	1.15445578292912e-07	LDHB	12	21635342	21757857	-	2983	polymorphic_pseudogene	lactate dehydrogenase B [Source:HGNC Symbol;Acc:HGNC:6541]	-
ENSG00000065534	248.697266618254	243.404780731198	256.773021940465	434.796230092809	433.379371182201	422.48871394694	249.625023096639	430.221438407317	-0.78524108213082	4.96487864382002e-09	1.16294007433744e-07	MYLK	3	123610049	123884331	-	22167	protein_coding	myosin light chain kinase [Source:HGNC Symbol;Acc:HGNC:7590]	-
ENSG00000176485	2146.16530081678	2368.86828443835	2516.97276157921	1473.26044035912	1701.45129807183	1559.27811403208	2344.00211561145	1577.99661748767	0.570942122041815	4.9894843764729e-09	1.16740643885045e-07	PLAAT3	11	63573195	63616883	-	3116	protein_coding	phospholipase A and acyltransferase 3 [Source:HGNC Symbol;Acc:HGNC:17825]	-
ENSG00000134323	1347.87777833844	1077.49898750463	1069.88759141861	1945.90723512518	1827.7726394478	1697.81511093096	1165.08811908722	1823.83166183465	-0.646681925968904	5.06008218889785e-09	1.18261189162035e-07	MYCN	2	15940550	15947007	+	2616	protein_coding	MYCN proto-oncogene, bHLH transcription factor [Source:HGNC Symbol;Acc:HGNC:7559]	bHLH
ENSG00000107104	588.481186442369	557.081234560524	533.450929302672	938.499898436934	1310.82684243226	820.414130571384	559.671116768522	1023.24695714686	-0.870635459335845	5.11770779169512e-09	1.194755237616e-07	KANK1	9	470291	746106	+	11908	protein_coding	KN motif and ankyrin repeat domains 1 [Source:HGNC Symbol;Acc:HGNC:19309]	-
ENSG00000176393	1499.34771850099	1599.95360053854	1688.92952803477	1071.46213844299	1126.20334349814	899.999213896272	1596.07694902477	1032.55489861247	0.628293916778213	5.23252898035550e-09	1.22020955127073e-07	RNPEP	1	201982372	202006147	+	3455	protein_coding	arginyl aminopeptidase [Source:HGNC Symbol;Acc:HGNC:10078]	-
ENSG00000134871	2185.05623139906	2369.88671448325	2484.12970063334	3505.54460512327	3666.23400778127	3113.64356859966	2346.35754883855	3428.4740605014	-0.547112033554247	5.2921087357482e-09	1.23273971556141e-07	COL4A2	13	110305812	110513209	+	19271	protein_coding	collagen type IV alpha 2 chain [Source:HGNC Symbol;Acc:HGNC:2203]	-
ENSG00000131236	2314.01036964556	2181.47715617668	2003.42671769828	3061.04310203732	3149.28821076573	3027.18076202447	2166.30474784017	3079.17069160917	-0.507394303955739	5.73126316801803e-09	1.3335624596577e-07	CAP1	1	40040233	40072649	+	3814	protein_coding	cyclase associated actin cytoskeleton regulatory protein 1 [Source:HGNC Symbol;Acc:HGNC:20040]	-
ENSG00000005100	1687.66169816255	1485.8894355097	1444.09943734735	2341.88237324542	2297.10500779086	2137.0068670572	1539.21685700653	2258.66474936449	-0.553385025385059	5.76451028173162e-09	1.33981963891052e-07	DHX33	17	5440917	5468982	-	5789	protein_coding	DEAH-box helicase 33 [Source:HGNC Symbol;Acc:HGNC:16718]	-
ENSG00000164151	1537.21520354163	1279.14813639491	1063.91612579208	2043.93049235593	2129.00045349821	2084.9326767335	1293.42648857621	2085.95454086255	-0.689692580552938	5.7990030692759e-09	1.34635224342957e-07	ICE1	5	5420664	5490220	+	8681	protein_coding	interactor of little elongation complex ELL subunit 1 [Source:HGNC Symbol;Acc:HGNC:29154]	-
ENSG00000213988	714.364988063954	617.168607209648	689.704279863343	1054.96317435465	1006.68392050395	1027.72835997325	673.745958378982	1029.79181827728	-0.612057679192385	5.92655543422412e-09	1.37445231142881e-07	ZNF90	19	20077994	20127076	+	6088	protein_coding	zinc finger protein 90 [Source:HGNC Symbol;Acc:HGNC:13165]	zf-C2H2
ENSG00000169174	1912.81971732311	1958.44097634349	1958.64072549936	1302.4476356798	1445.89350744196	1185.91599473013	1943.30047305532	1311.41904595063	0.567335678647049	5.97835930566495e-09	1.38494277497498e-07	PCSK9	1	55039447	55064852	+	5711	protein_coding	proprotein convertase subtilisin/kexin type 9 [Source:HGNC Symbol;Acc:HGNC:20001]	-
ENSG00000276547	35.8205939573616	31.5713313919127	19.9048854217415	109.669584822517	131.179854505823	76.6374876461891	29.0989369236719	105.828975658176	-1.86454200331834	6.04113781999586e-09	1.3979497956458e-07	PCDHGB5	5	141397987	141512979	+	4851	protein_coding	protocadherin gamma subfamily B, 5 [Source:HGNC Symbol;Acc:HGNC:8712]	-
ENSG00000180530	161.704395578947	133.414335881954	132.367488054581	313.480317678521	249.727574874049	302.619823013157	142.49540650516	288.609238521909	-1.01849481941973	6.06663801583774e-09	1.40120181537238e-07	NRIP1	21	14961235	15065936	-	8497	protein_coding	nuclear receptor interacting protein 1 [Source:HGNC Symbol;Acc:HGNC:8001]	-
ENSG00000140575	3643.4661282345	3293.60276520792	2993.69476742992	4825.46173219073	4694.29538605653	4732.85612809863	3310.25455362411	4750.8710821153	-0.521318695538888	6.06848468969682e-09	1.40120181537238e-07	IQGAP1	15	90388242	90502239	+	11507	protein_coding	IQ motif containing GTPase activating protein 1 [Source:HGNC Symbol;Acc:HGNC:6110]	-
ENSG00000063660	1332.52609521385	1376.91742070535	1294.81279668428	823.007149818532	979.476246976813	828.274385714583	1334.75210420116	876.919260836642	0.605987482975369	6.28588494408113e-09	1.44981116527543e-07	GPC1	2	240435663	240468076	+	6522	protein_coding	glypican 1 [Source:HGNC Symbol;Acc:HGNC:4449]	-
ENSG00000037749	173.985742078614	113.045734983945	106.491137006317	319.303481474407	271.105032645368	279.03905758356	131.174204689625	289.815857234445	-1.14441681647204	6.2993475070368e-09	1.45132835842451e-07	MFAP3	5	154038906	154220478	+	7795	protein_coding	microfibril associated protein 3 [Source:HGNC Symbol;Acc:HGNC:7034]	-
ENSG00000142347	151.469940162558	160.911947094265	172.177258898064	73.7600747478873	68.9908864438033	56.0043178952921	161.519715384962	66.2517596956609	1.28552455599848	6.37473443313353e-09	1.46709363083939e-07	MYO1F	19	8520778	8577577	-	8561	protein_coding	myosin IF [Source:HGNC Symbol;Acc:HGNC:7600]	-
ENSG00000059915	181.149860870086	212.851879384186	218.953739639157	85.406402339659	73.8493995736486	107.095976326085	204.318493297809	88.7839260797975	1.20299984420844	6.4803321243775e-09	1.48976970026175e-07	PSD	10	102402617	102421539	-	5979	protein_coding	pleckstrin and Sec7 domain containing [Source:HGNC Symbol;Acc:HGNC:9507]	-
ENSG00000127603	5023.07071836374	4351.75158185945	4227.7976635779	6849.01115126106	7490.85554359549	6024.88556726195	4534.20665460036	6788.2507540395	-0.582232476091195	6.509181112136e-09	1.4947717540843e-07	MACF1	1	39081316	39487177	+	42810	protein_coding	microtubule actin crosslinking factor 1 [Source:HGNC Symbol;Acc:HGNC:13664]	-
ENSG00000244119	47.0784949153895	30.5529013470123	90.5672286689238	0.970527299314306	2.91510787790718	10.8078508218985	56.0662083104419	4.89782866637332	3.52152404235085	6.55121647482125e-09	1.50278775305448e-07	PDCL3P4	3	101712472	101713191	+	720	processed_pseudogene	PDCL3 pseudogene 4 [Source:HGNC Symbol;Acc:HGNC:44505]	-
ENSG00000171988	2623.09092322051	2295.54132120552	2353.75270112093	3936.45872601883	3210.50547620178	3653.05357780168	2424.12831518232	3600.0059266741	-0.570562834168445	6.65297578430851e-09	1.52447154901095e-07	JMJD1C	10	63167221	63521850	-	11162	protein_coding	jumonji domain containing 1C [Source:HGNC Symbol;Acc:HGNC:12313]	-
ENSG00000248329	836.155007518984	655.868948915863	806.147859580531	1941.05459862861	3109.44840310099	1853.05515000914	766.057272005126	2301.18605057958	-1.58685251940647	6.66901434138614e-09	1.52542864514194e-07	APELA	4	164877178	164898965	+	2919	protein_coding	apelin receptor early endogenous ligand [Source:HGNC Symbol;Acc:HGNC:48925]	-
ENSG00000152082	623.278334858092	829.002056548933	793.209684056399	409.562520310637	430.464263304294	473.580372377733	748.496691821141	437.869051997555	0.773691037982655	6.67183135072893e-09	1.52542864514194e-07	MZT2B	2	130181737	130190729	+	1815	protein_coding	mitotic spindle organizing protein 2B [Source:HGNC Symbol;Acc:HGNC:25886]	-
ENSG00000162062	1143.18867001065	1212.95018347639	1204.24556801536	823.007149818532	817.20190843998	752.619429961293	1186.79480716747	797.609496073268	0.573292971003091	6.6788607725725e-09	1.52542864514194e-07	TEDC2	16	2460086	2464963	+	2848	protein_coding	tubulin epsilon and delta complex 2 [Source:HGNC Symbol;Acc:HGNC:25849]	-
ENSG00000227507	60.3832869566953	132.395905837053	129.38175524132	25.233709782172	30.1227814050409	27.5108930011961	107.386982678356	27.6224613961363	1.95936342991123	6.75874986651862e-09	1.54200439324761e-07	LTB	6	31580525	31582522	-	1535	protein_coding	lymphotoxin beta [Source:HGNC Symbol;Acc:HGNC:6711]	-
ENSG00000183908	103.367999705529	109.990444849244	112.462602632839	46.5853103670867	28.1793761531028	21.6157016437969	108.607015729204	32.1267960546621	1.75655987667576	6.87859638221426e-09	1.56765070630766e-07	LRRC55	11	57181747	57191717	+	5410	protein_coding	leucine rich repeat containing 55 [Source:HGNC Symbol;Acc:HGNC:32324]	-
ENSG00000188846	16411.9727057215	17786.8807341856	15750.735834224	11155.2407783186	12485.4070410765	12234.4871303891	16649.863091377	11958.3783165947	0.477484226024601	7.01499131221961e-09	1.59700898329267e-07	RPL14	3	40457292	40468587	+	8626	protein_coding	ribosomal protein L14 [Source:HGNC Symbol;Acc:HGNC:10305]	-
ENSG00000164978	389.932751364422	444.035499576578	413.026372501136	234.867606434062	213.774577713193	253.493228368164	415.664874480712	234.04513750514	0.828765030557753	7.06489585793564e-09	1.60663505481274e-07	NUDT2	9	34329506	34343711	+	1073	protein_coding	nudix hydrolase 2 [Source:HGNC Symbol;Acc:HGNC:8049]	-
ENSG00000102181	389.932751364422	396.169287466259	434.921746465052	244.572879427205	184.623498934122	233.842590510167	407.007928431911	221.012989623831	0.881122727497534	7.17858328708833e-09	1.63072967968867e-07	CD99L2	X	150766336	150898816	-	5763	protein_coding	CD99 molecule like 2 [Source:HGNC Symbol;Acc:HGNC:18237]	-
ENSG00000115825	1466.59746116855	1248.5952350479	1107.70687371991	1883.79348796907	2038.63210928309	1989.62708312222	1274.29985664545	1970.68422679146	-0.629151992701395	7.45669805063008e-09	1.69208451674201e-07	PRKD3	2	37250502	37324808	-	10244	protein_coding	protein kinase D3 [Source:HGNC Symbol;Acc:HGNC:9408]	-
ENSG00000177076	48.1019404570285	41.7556318409168	54.7384349097891	124.227494312231	143.811988643421	123.799018505382	48.1986690692448	130.612833820345	-1.43766552113282	7.50648560434077e-09	1.70155078521621e-07	ACER2	9	19409009	19452505	+	2773	protein_coding	alkaline ceramidase 2 [Source:HGNC Symbol;Acc:HGNC:23675]	-
ENSG00000175893	287.588197200532	218.962459653588	271.701686006771	509.526832140011	420.747237044603	482.423159413832	259.417447620297	470.899076199482	-0.860069750358099	7.55620497328592e-09	1.7109812786449e-07	ZDHHC21	9	14611071	14693471	-	9426	protein_coding	zinc finger DHHC-type containing 21 [Source:HGNC Symbol;Acc:HGNC:20750]	-
ENSG00000181191	1648.77076758027	1412.56247227687	1410.26113213039	954.028335225963	1031.94818877914	988.42708425726	1490.53145732918	991.467869420788	0.58811102249615	7.65518275277448e-09	1.73153334346823e-07	PJA1	X	69160851	69165793	-	3117	protein_coding	praja ring finger ubiquitin ligase 1 [Source:HGNC Symbol;Acc:HGNC:16648]	-
ENSG00000254852	109.508672955363	58.0505125593233	110.472114090665	12.616854891086	32.066186656979	14.7379783934979	92.6770998684504	19.8070066471876	2.22596107726367	7.74348305753832e-09	1.74962879245408e-07	NPIPA2	16	14748066	14765413	+	1428	protein_coding	nuclear pore complex interacting protein family member A2 [Source:HGNC Symbol;Acc:HGNC:41979]	-
ENSG00000169744	951.80435372418	1087.68328795364	1035.05404193056	615.31430776527	634.521814757797	722.160941281398	1024.84722786946	657.332354601488	0.640837436615509	7.77680469665641e-09	1.75527644336417e-07	LDB2	4	16501541	16898678	-	5455	protein_coding	LIM domain binding 2 [Source:HGNC Symbol;Acc:HGNC:6533]	-
ENSG00000136960	60.3832869566953	51.9399322899209	50.7574578254408	135.873821904003	136.038367635668	145.414720149179	54.3602256906857	139.108969896284	-1.35594638464293	7.8139816921513e-09	1.76178126259082e-07	ENPP2	8	119557086	119673453	-	6729	protein_coding	ectonucleotide pyrophosphatase/phosphodiesterase 2 [Source:HGNC Symbol;Acc:HGNC:3357]	-
ENSG00000049769	162.727841120586	208.778159204584	213.977518283721	79.5832385437731	95.226857344968	79.5850833248887	195.16117286963	84.7983930712099	1.20272792765241	8.12658068087325e-09	1.83030392450309e-07	PPP1R3F	X	49269793	49301461	+	4378	protein_coding	protein phosphatase 1 regulatory subunit 3F [Source:HGNC Symbol;Acc:HGNC:14944]	-
ENSG00000237975	0	0	0	26.2042370814863	33.0378892829481	34.3886162514951	0	31.2102475386432	-7.38889295667392	8.19288875911598e-09	1.84326881463099e-07	FLG-AS1	1	152168125	152445456	+	14980	lncRNA	FLG antisense RNA 1 [Source:HGNC Symbol;Acc:HGNC:27913]	-
ENSG00000176994	447.245701696201	312.658023784426	340.37354071178	745.364965873387	603.427330726787	637.66319849201	366.759088730802	662.151831697395	-0.852576660533883	8.41581248680277e-09	1.89140450996044e-07	SMCR8	17	18315293	18328056	+	8297	protein_coding	SMCR8-C9orf72 complex subunit [Source:HGNC Symbol;Acc:HGNC:17921]	-
ENSG00000144028	5947.24204246367	5689.96866085859	5743.55468844351	8514.43599688441	7932.98023841141	7486.89302389694	5793.58846392192	7978.10308639759	-0.461604300831314	8.42600583093897e-09	1.89167868926544e-07	SNRNP200	2	96274338	96321271	-	11188	protein_coding	small nuclear ribonucleoprotein U5 subunit 200 [Source:HGNC Symbol;Acc:HGNC:30859]	-
ENSG00000149308	306.010216950032	218.962459653588	248.811067771769	537.672123820126	400.341481899253	561.02571084582	257.927914791796	499.6797721884	-0.954129886011724	8.53670412489977e-09	1.91449212401077e-07	NPAT	11	108157215	108222638	-	7530	protein_coding	nuclear protein, coactivator of histone transcription [Source:HGNC Symbol;Acc:HGNC:7896]	-
ENSG00000287763	29.6799207075282	43.7924919307176	53.7431906387021	0	6.80191838178343	0.982531892899861	42.4052010923159	2.59481675822776	4.02909397602326	8.66651127516077e-09	1.94153798290823e-07	AC068279.2	2	87311460	87348728	-	1417	lncRNA	novel transcript	-
ENSG00000186205	818.756433311123	733.269632328295	755.39040175509	423.149902501038	540.266660038798	393.012757159944	769.138822464836	452.143106566593	0.766319273725431	8.77471880948658e-09	1.96369264567714e-07	MARC1	1	220786913	220819659	+	9106	protein_coding	mitochondrial amidoxime reducing component 1 [Source:HGNC Symbol;Acc:HGNC:26189]	-
ENSG00000115484	7271.58057334441	7309.27243225024	6953.77172208539	5210.76107001851	5521.2143207562	5201.52384101186	7178.20824256001	5311.16641059553	0.434577666656556	8.89147276405821e-09	1.98771089437021e-07	CCT4	2	61868085	61888671	-	2701	protein_coding	chaperonin containing TCP1 subunit 4 [Source:HGNC Symbol;Acc:HGNC:1617]	-
ENSG00000147955	2104.20403360959	2305.72562165453	2390.57673915115	1381.06034692426	1696.59278494198	1440.3917549912	2266.83546480509	1506.01496228581	0.58997402289013	9.02301932079983e-09	2.01498167692565e-07	SIGMAR1	9	34634722	34637809	-	2196	protein_coding	sigma non-opioid intracellular receptor 1 [Source:HGNC Symbol;Acc:HGNC:8157]	-
ENSG00000123689	39.9143761239172	67.216382963427	29.8573281326123	2.91158189794292	4.8585131298453	5.89519135739916	45.6626957399855	4.55509546172913	3.32605290193602	9.12180660548444e-09	2.03488682592823e-07	G0S2	1	209675412	209676390	+	876	protein_coding	G0/G1 switch 2 [Source:HGNC Symbol;Acc:HGNC:30229]	-
ENSG00000104899	66.5239602065287	93.6955641308376	118.434068259362	25.233709782172	25.2642682751956	25.5458292153964	92.8845308655761	25.347935757588	1.87423044638213	9.21257366208034e-09	2.05296263604985e-07	AMH	19	2249309	2252073	+	2587	protein_coding	anti-Mullerian hormone [Source:HGNC Symbol;Acc:HGNC:464]	-
novel.328	78.8053067061956	147.672356510559	172.177258898064	33.9684554760007	37.8964024127934	46.1789989662934	132.884974038273	39.3479522850292	1.75669179244577	9.34542154208499e-09	2.08036780917311e-07	-	6	152683260	152689200	+	1500	-	-	-
ENSG00000113712	1897.46803419853	1414.59933236667	1496.84738371496	2707.77116508692	2389.41675725792	2448.46947710645	1602.97158342672	2515.21913315043	-0.650021911133775	9.48871906508883e-09	2.11003888830314e-07	CSNK1A1	5	149492982	149551471	-	8505	protein_coding	casein kinase 1 alpha 1 [Source:HGNC Symbol;Acc:HGNC:2451]	-
ENSG00000117643	383.792078114589	374.782256523351	428.950280838529	235.838133733376	222.519901346915	212.22688886637	395.841538492156	223.52830798222	0.824563983200138	9.67092507001047e-09	2.1468257651099e-07	MAN1C1	1	25617468	25786207	+	9026	protein_coding	mannosidase alpha class 1C member 1 [Source:HGNC Symbol;Acc:HGNC:19080]	-
ENSG00000173898	922.124433016652	764.840963720207	919.605706484457	1431.5277664886	1778.21580552338	1217.35701530293	868.857034407106	1475.70019577164	-0.764212863344493	9.67451485628956e-09	2.1468257651099e-07	SPTBN2	11	66685248	66729226	-	10072	protein_coding	spectrin beta, non-erythrocytic 2 [Source:HGNC Symbol;Acc:HGNC:11276]	-
ENSG00000188636	550.61370140173	414.501028274467	367.245136031131	865.710350988361	859.956823982619	691.702452601502	444.119955235776	805.789875857494	-0.859853940277464	9.73210753926509e-09	2.15733500562826e-07	RTL6	22	44492583	44498233	-	5419	protein_coding	retrotransposon Gag like 6 [Source:HGNC Symbol;Acc:HGNC:13343]	-
ENSG00000126267	3500.18375240505	4056.40686883833	3544.06484934107	2255.50544360645	2529.34193539747	2727.50853469001	3700.21849019482	2504.11863789798	0.563323772733296	9.98014282916802e-09	2.20999360274885e-07	COX6B1	19	35648323	35658782	+	1369	protein_coding	cytochrome c oxidase subunit 6B1 [Source:HGNC Symbol;Acc:HGNC:2280]	-
ENSG00000130313	799.310968019983	899.273729647061	971.358408580985	592.021652581727	552.898794176396	550.217860023922	889.98103541601	565.046102260681	0.655531554741787	1.04025686061034e-08	2.3011180355222e-07	PGLS	19	17511636	17521288	+	2840	protein_coding	6-phosphogluconolactonase [Source:HGNC Symbol;Acc:HGNC:8903]	-
ENSG00000101331	171.938850995336	225.07303992299	256.773021940465	98.0232572307449	78.7079127034939	105.130912540285	217.928304286264	93.954027491508	1.21439293322175	1.04693867131879e-08	2.3134710828167e-07	CCM2L	20	32010438	32032180	+	2599	protein_coding	CCM2 like scaffold protein [Source:HGNC Symbol;Acc:HGNC:16153]	-
ENSG00000179295	2905.56189271285	2367.84985439345	2263.18547245201	3819.0249228018	3761.46086512623	3656.98370537328	2512.1990731861	3745.82316443377	-0.576416953474464	1.05533819973418e-08	2.32959000927709e-07	PTPN11	12	112418351	112509913	+	7023	protein_coding	protein tyrosine phosphatase non-receptor type 11 [Source:HGNC Symbol;Acc:HGNC:9644]	-
ENSG00000125534	1570.98890641572	1898.35360369436	1790.44444368565	1200.5422692518	1214.62828246133	1052.29165729575	1753.26231793191	1155.82073633629	0.601107462466875	1.07932489390614e-08	2.38004687117524e-07	PPDPF	20	63520765	63522206	+	1053	protein_coding	pancreatic progenitor cell differentiation and proliferation factor [Source:HGNC Symbol;Acc:HGNC:16142]	-
ENSG00000167863	3101.03999116588	3256.93928359151	2699.10246318815	1652.80799073226	1656.75297727725	2264.73601313418	3019.02724598184	1858.09899371456	0.700277071102832	1.08213160869118e-08	2.38374257500719e-07	ATP5PD	17	75038863	75046985	-	3231	protein_coding	ATP synthase peripheral stalk subunit d [Source:HGNC Symbol;Acc:HGNC:845]	-
ENSG00000108592	1631.37219337241	1417.65462250137	1303.76999512407	2215.71382433456	2730.48437897306	2042.68380533881	1450.93227033262	2329.62733621548	-0.683239430784792	1.10850154940016e-08	2.43928195854956e-07	FTSJ3	17	63819433	63830012	-	5204	protein_coding	FtsJ RNA 2'-O-methyltransferase 3 [Source:HGNC Symbol;Acc:HGNC:17136]	-
ENSG00000134184	121.790019455029	112.027304939045	139.33419795219	49.4968922650296	36.9246997868243	48.1440627520932	124.383840782088	44.8552182679824	1.47185523416678	1.12262960585206e-08	2.46779506996531e-07	GSTM1	1	109687814	109709039	+	2512	protein_coding	glutathione S-transferase mu 1 [Source:HGNC Symbol;Acc:HGNC:4632]	-
ENSG00000132510	133.047920413057	170.077817498368	206.015564115025	80.5537658430874	55.3870496802365	57.9693816810918	169.71376734215	64.6367324014719	1.39290378080739	1.12831734013233e-08	2.47771435909685e-07	KDM6B	17	7839904	7854796	+	7258	protein_coding	lysine demethylase 6B [Source:HGNC Symbol;Acc:HGNC:29012]	-
ENSG00000065526	778.842057187205	658.924239050565	796.19541686966	1284.00761699283	1160.21293540706	1070.95976326085	744.653904369143	1171.72677188691	-0.653949353145807	1.12993625435726e-08	2.47868742748235e-07	SPEN	1	15836095	15940456	+	14336	protein_coding	spen family transcriptional repressor [Source:HGNC Symbol;Acc:HGNC:17575]	-
ENSG00000113328	5267.67420281543	4320.18025046754	4552.24729595228	6786.89740410495	6490.00183884736	6978.92403526771	4713.36724974508	6751.94109274	-0.518563528419171	1.14412114100232e-08	2.50719519474739e-07	CCNG1	5	163437569	163446151	+	3096	protein_coding	cyclin G1 [Source:HGNC Symbol;Acc:HGNC:1592]	-
ENSG00000115255	294.752315992004	420.611608543869	408.050151145701	214.486533148462	182.680093682183	166.047889900076	374.471358560525	187.738172243574	0.996171763115716	1.16903539744231e-08	2.55913138250065e-07	REEP6	19	1491166	1497927	+	2030	protein_coding	receptor accessory protein 6 [Source:HGNC Symbol;Acc:HGNC:30078]	-
ENSG00000173272	1441.01132262758	1976.77271715169	1806.36835202304	969.556772014992	1167.01485378884	1091.59293301175	1741.38413060077	1076.05485293853	0.694539345833607	1.19137156519535e-08	2.60532198816217e-07	MZT2A	2	131464900	131492743	-	4068	protein_coding	mitotic spindle organizing protein 2A [Source:HGNC Symbol;Acc:HGNC:33187]	-
ENSG00000181404	229.251801327114	290.252562796617	349.330739151563	132.96224000606	148.670501773266	133.624337434381	289.611701091765	138.419026404569	1.06544747508021	1.25910087529327e-08	2.75058088622356e-07	WASHC1	9	14475	73865	-	2316	protein_coding	WASH complex subunit 1 [Source:HGNC Symbol;Acc:HGNC:24361]	-
ENSG00000250899	803.404750186539	656.887378960764	681.742325694646	1199.57174195248	1286.53427678304	996.287339400459	714.011484947316	1160.79778604533	-0.701259122268396	1.27848001086674e-08	2.7900245454536e-07	AC125807.2	12	3041437	3044950	+	3514	lncRNA	novel transcript	-
ENSG00000178718	622.254889316453	647.72150855666	636.956333495728	395.975138120237	421.718939670572	385.152502016745	635.644243789614	400.948859935852	0.664765455508282	1.28961734898679e-08	2.80879184148112e-07	RPP25	15	74954416	74957464	-	3049	protein_coding	ribonuclease P and MRP subunit p25 [Source:HGNC Symbol;Acc:HGNC:30361]	-
ENSG00000177200	368.440394990005	292.289422886417	296.582792783948	744.394438574073	466.417260465149	628.820411455911	319.104203553457	613.210703498378	-0.942531032564762	1.28974455792122e-08	2.80879184148112e-07	CHD9	16	53055033	53329150	+	16504	protein_coding	chromodomain helicase DNA binding protein 9 [Source:HGNC Symbol;Acc:HGNC:25701]	-
ENSG00000161682	1282.37726367355	1401.35974178296	1306.75572793733	921.030407049277	916.315576288824	906.876937146571	1330.16424446461	914.740973494891	0.540148154316535	1.29677813300513e-08	2.8211950280579e-07	FAM171A2	17	44353215	44363853	-	3570	protein_coding	family with sequence similarity 171 member A2 [Source:HGNC Symbol;Acc:HGNC:30480]	-
ENSG00000179562	344.90114753231	281.086692392513	273.692174548946	549.318451411897	484.879610358561	516.811775665327	299.893338157923	517.003279145262	-0.786035620056028	1.38825212386924e-08	3.01708690961727e-07	GCC1	7	127580628	127593611	-	4966	protein_coding	GRIP and coiled-coil domain containing 1 [Source:HGNC Symbol;Acc:HGNC:19095]	-
ENSG00000197822	411.425107738839	288.215702706816	270.706441735684	666.752254628929	590.795196589189	549.235328131022	323.449084060446	602.260926449713	-0.897307670514684	1.39896437124161e-08	3.03723665397986e-07	OCLN	5	69492292	69558104	+	6761	protein_coding	occludin [Source:HGNC Symbol;Acc:HGNC:8104]	-
ENSG00000185219	516.839998527646	438.943349352076	436.912235007226	796.802912737046	712.258024835322	726.091068852997	464.231860962316	745.050668808455	-0.682700279072786	1.41559810855285e-08	3.07018762617311e-07	ZNF445	3	44431705	44477670	-	18886	protein_coding	zinc finger protein 445 [Source:HGNC Symbol;Acc:HGNC:21018]	zf-C2H2
ENSG00000128340	108.485227413724	153.782936779962	180.139213066761	55.3200560609155	39.8398076647315	60.9169773597914	147.469125753482	52.0256136951461	1.50387806156109	1.45947500785943e-08	3.16209585207447e-07	RAC2	22	37225270	37244448	-	2523	protein_coding	Rac family small GTPase 2 [Source:HGNC Symbol;Acc:HGNC:9802]	-
ENSG00000132932	206.735999411058	155.819796869763	191.086900048718	384.328810528465	311.916542936068	357.641609015549	184.54756544318	351.295654160028	-0.928658591774586	1.50962361448705e-08	3.26738967320344e-07	ATP8A2	13	25371974	26025851	+	10512	protein_coding	ATPase phospholipid transporting 8A2 [Source:HGNC Symbol;Acc:HGNC:13533]	-
ENSG00000143375	1210.73607575882	1203.78431307228	1285.8555982445	1762.47757555478	1943.40525193812	1678.16447307296	1233.45866235854	1794.68243352195	-0.540985067122379	1.51827015990546e-08	3.28273366574021e-07	CGN	1	151510510	151538692	+	6616	protein_coding	cingulin [Source:HGNC Symbol;Acc:HGNC:17429]	-
novel.339	36.8440394990005	49.9030722001201	62.7003890784857	132.96224000606	159.359230658926	121.833954719583	49.8158335925354	138.051808461523	-1.46935763615287	1.52624322051324e-08	3.2965915298811e-07	-	6	131293998	131345105	-	7906	-	-	-
novel.7	55.2660592485008	41.7556318409168	60.7099005363116	130.050658108117	226.406711850791	118.886359040883	52.5771972085764	158.447909666597	-1.59116882133823	1.56035830802804e-08	3.36682840240932e-07	-	1	43085876	43098941	+	4897	-	-	-
ENSG00000277791	3994.50794901664	4488.2212078761	4018.79636664961	2685.44903720269	2969.52322496145	3108.73090913516	4167.17517451412	2921.2343904331	0.512501223484053	1.56474795785472e-08	3.37284782203837e-07	PSMB3	17	38752741	38764225	+	1168	protein_coding	proteasome 20S subunit beta 3 [Source:HGNC Symbol;Acc:HGNC:9540]	-
ENSG00000198742	520.933780694202	454.219800025583	435.916990736139	915.207243253391	687.965459186095	770.305004033491	470.356857151974	791.159235490992	-0.750409742562561	1.57144798454177e-08	3.38382992462973e-07	SMURF1	7	99027438	99144100	-	6276	protein_coding	SMAD specific E3 ubiquitin protein ligase 1 [Source:HGNC Symbol;Acc:HGNC:16807]	-
ENSG00000131143	6847.8741191059	7595.45127486725	7168.7444846402	5028.30193774742	5411.4119240217	5367.57173091194	7204.02329287112	5269.09519756035	0.451254582988358	1.57655744372053e-08	3.39136810929311e-07	COX4I1	16	85798633	85807068	+	4816	protein_coding	cytochrome c oxidase subunit 4I1 [Source:HGNC Symbol;Acc:HGNC:2265]	-
ENSG00000103490	337.737028740838	426.722188813271	446.864677718097	180.518077672461	249.727574874049	197.488910472872	403.774631757402	209.244854339794	0.948514261811488	1.57936981924433e-08	3.39395465438223e-07	PYCARD	16	31201486	31203450	-	1660	protein_coding	PYD and CARD domain containing [Source:HGNC Symbol;Acc:HGNC:16608]	-
ENSG00000258592	28.6564751658893	49.9030722001201	51.7527020965279	5.82316379588584	5.83021575581436	0.982531892899861	43.4374164875124	4.21197048153335	3.36405111202277	1.58640276950219e-08	3.40559641383662e-07	AL391152.1	14	57066260	57112660	-	1577	lncRNA	novel transcript	-
ENSG00000102109	173.985742078614	250.533791045501	255.777777669378	96.0822026321163	114.660909864349	89.4104022538873	226.765770264497	100.051171583451	1.18061330147792	1.60038763682821e-08	3.43212327283575e-07	PCSK1N	X	48831096	48835610	-	1338	protein_coding	proprotein convertase subtilisin/kexin type 1 inhibitor [Source:HGNC Symbol;Acc:HGNC:17301]	-
ENSG00000205592	13.3047920413057	10.1843004490041	6.96670989760953	49.4968922650296	68.9908864438033	51.0916584307928	10.1519341293065	56.5264790465419	-2.47958640777401	1.60410340350185e-08	3.43659591963644e-07	MUC19	12	40393395	40570832	+	29488	protein_coding	mucin 19, oligomeric [Source:HGNC Symbol;Acc:HGNC:14362]	-
ENSG00000145506	169.891959912058	192.483278486177	242.839602145246	79.5832385437731	71.9059943217105	104.148380647385	201.738280181161	85.2125378376229	1.2441286250709	1.60778352892058e-08	3.43862248187048e-07	NKD2	5	1008802	1038943	+	2912	protein_coding	NKD inhibitor of WNT signaling pathway 2 [Source:HGNC Symbol;Acc:HGNC:17046]	-
ENSG00000114554	1940.45274694736	1955.38568620879	2007.40769478263	3034.83886495584	3329.05319657	2522.15936907394	1967.74870931293	2962.01714353326	-0.590051752378336	1.60831163944988e-08	3.43862248187048e-07	PLXNA1	3	126988594	127037392	+	10944	protein_coding	plexin A1 [Source:HGNC Symbol;Acc:HGNC:9099]	-
novel.93	0	0	0	22.322127884229	23.3208630232575	44.2139351804937	0	29.9523086959934	-7.32926075867504	1.65079643393448e-08	3.52588040767707e-07	-	13	29647412	29655459	+	703	-	-	-
ENSG00000197265	658.075483273815	719.011611699689	708.613921013997	402.768829215437	465.44555783918	446.069479376537	695.233671995834	438.094622143718	0.666337266293857	1.6543375830941e-08	3.52986746854319e-07	GTF2E2	8	30578318	30658236	-	2580	protein_coding	general transcription factor IIE subunit 2 [Source:HGNC Symbol;Acc:HGNC:4651]	-
ENSG00000160218	327.502573324449	267.847101808808	222.934716723505	561.935306302983	480.021097228716	464.737585341634	272.761463952254	502.231329624445	-0.881268279944057	1.65986781709724e-08	3.53808629446178e-07	TRAPPC10	21	44012309	44106552	+	11951	protein_coding	trafficking protein particle complex 10 [Source:HGNC Symbol;Acc:HGNC:11868]	-
ENSG00000108830	2836.99104142304	3172.40958986477	3055.39991223732	2020.63783717239	1884.13139175401	2299.12462938567	3021.60018117504	2067.96461943736	0.547156592562522	1.71061983263193e-08	3.64258350421351e-07	RND2	17	43025231	43032041	+	4368	protein_coding	Rho family GTPase 2 [Source:HGNC Symbol;Acc:HGNC:18315]	-
ENSG00000132432	2765.34985350832	2858.73313603545	2545.83484544074	1638.25008124255	1898.70693114354	2011.24278476601	2723.30594499483	1849.39993238404	0.558300980429399	1.71992367970294e-08	3.65869940381611e-07	SEC61G	7	54752250	54759974	-	1842	protein_coding	SEC61 translocon gamma subunit [Source:HGNC Symbol;Acc:HGNC:18277]	-
ENSG00000134308	8301.16678823314	7199.28198740099	6544.72632666861	10436.0800495267	11174.5801986442	10285.1438548757	7348.39170076758	10631.9347010156	-0.532938311969038	1.76984124930076e-08	3.76109106618037e-07	YWHAQ	2	9583967	9630997	-	2701	protein_coding	tyrosine 3-monooxygenase/tryptophan 5-monooxygenase activation protein theta [Source:HGNC Symbol;Acc:HGNC:12854]	-
ENSG00000162878	1362.20601592138	1301.55359738272	1336.61305606994	639.577490248128	994.051786366349	671.069282850605	1333.45755645802	768.232853155027	0.795504721358322	1.77987009652102e-08	3.77859431065052e-07	PKDCC	2	42048021	42058517	+	3913	protein_coding	protein kinase domain containing, cytoplasmic [Source:HGNC Symbol;Acc:HGNC:25123]	-
ENSG00000125845	44.0081582904728	35.6450515715143	59.7146562652245	110.640112121831	128.264746627916	164.082826114277	46.4559553757372	134.329228288008	-1.53045500964235	1.79670164983781e-08	3.81048968613993e-07	BMP2	20	6767686	6780246	+	3545	protein_coding	bone morphogenetic protein 2 [Source:HGNC Symbol;Acc:HGNC:1069]	-
ENSG00000120370	309.080553574949	279.049832302712	311.511456850254	149.461204094403	144.78369126939	178.820804507775	299.880614242638	157.688566623856	0.927595893065488	1.80177625519416e-08	3.81741158148223e-07	GORAB	1	170532129	170553446	+	3773	protein_coding	golgin, RAB6 interacting [Source:HGNC Symbol;Acc:HGNC:25676]	-
ENSG00000150760	1017.30486838907	911.494890185866	1008.18244661121	1512.08153233169	1377.87432362413	1411.8983300971	978.994068395381	1433.95139535097	-0.550601176411149	1.83135289549988e-08	3.87617975803543e-07	DOCK1	10	126905409	127452517	+	8142	protein_coding	dedicator of cytokinesis 1 [Source:HGNC Symbol;Acc:HGNC:2987]	-
ENSG00000068489	644.770691232509	688.458710352677	677.761348610298	1117.07692151077	970.730923343092	971.724042077962	670.330250065161	1019.84396231061	-0.605403650356793	1.838835917825e-08	3.88554915813362e-07	PRR11	17	59155499	59204705	+	4080	protein_coding	proline rich 11 [Source:HGNC Symbol;Acc:HGNC:25619]	-
ENSG00000133107	211.853227119253	198.59385875558	198.053609946328	333.861390964121	521.804310145386	358.624140908449	202.83356527372	404.763280672652	-0.99691566101348	1.83946589811553e-08	3.88554915813362e-07	TRPC4	13	37636636	37870425	-	4205	protein_coding	transient receptor potential cation channel subfamily C member 4 [Source:HGNC Symbol;Acc:HGNC:12336]	-
ENSG00000144677	905.749304350429	780.117414393713	692.690012676604	1233.54019742848	1495.45034136638	1162.33522930054	792.852243806916	1297.10858936513	-0.710398347358764	1.90593499652489e-08	4.01922820635431e-07	CTDSPL	3	37861880	37984469	+	5876	protein_coding	CTD small phosphatase like [Source:HGNC Symbol;Acc:HGNC:16890]	-
ENSG00000099624	2005.95326161225	2305.72562165453	2217.404235982	1443.17409408037	1572.21484881794	1531.76722103088	2176.36103974959	1515.71872130973	0.521954332348214	1.90656430262052e-08	4.01922820635431e-07	ATP5F1D	19	1241746	1244825	+	2249	protein_coding	ATP synthase F1 subunit delta [Source:HGNC Symbol;Acc:HGNC:837]	-
ENSG00000127804	1182.07960059293	943.066221577779	1014.15391223773	1552.84367890289	1616.91316961252	1547.48773131728	1046.43324480281	1572.41485994423	-0.587585804946451	1.91399143442002e-08	4.03085448841243e-07	METTL16	17	2405562	2511891	-	8934	protein_coding	methyltransferase like 16 [Source:HGNC Symbol;Acc:HGNC:28484]	-
ENSG00000143499	354.112157407061	293.307852931318	285.635105801991	134.903294604689	122.434530872102	190.611187222573	311.01837204679	149.316337566454	1.05882794816994	1.91912543392344e-08	4.03763306113174e-07	SMYD2	1	214281102	214337131	+	4889	protein_coding	SET and MYND domain containing 2 [Source:HGNC Symbol;Acc:HGNC:20982]	-
ENSG00000082512	613.043879441703	628.371337703553	709.609165285084	391.122501623665	413.94531866282	414.628458803741	650.341460810113	406.565426363409	0.677914347631537	1.92395073873411e-08	4.04374930441214e-07	TRAF5	1	211326615	211374946	+	9022	protein_coding	TNF receptor associated factor 5 [Source:HGNC Symbol;Acc:HGNC:12035]	-
ENSG00000198040	594.621859692203	468.477820654188	510.560311067669	845.329277702761	789.994234912846	881.331107931175	524.553330471354	838.884873515594	-0.677461502138897	1.94128579807135e-08	4.07612011047233e-07	ZNF84	12	133037292	133063304	+	9520	protein_coding	zinc finger protein 84 [Source:HGNC Symbol;Acc:HGNC:13159]	zf-C2H2
ENSG00000130803	516.839998527646	511.251882540005	513.546043880931	798.743967335674	793.881045416723	754.584493747093	513.879308316194	782.403168833163	-0.606518661770907	1.95141044070834e-08	4.09330184085299e-07	ZNF317	19	9140397	9163424	+	5048	protein_coding	zinc finger protein 317 [Source:HGNC Symbol;Acc:HGNC:13507]	zf-C2H2
ENSG00000143061	1167.75136300999	1122.30990948025	1097.75443100904	1699.39330109935	1620.79998011639	1538.64494428118	1129.27190116643	1619.61274183231	-0.520340525646098	1.95780564130725e-08	4.09976130421101e-07	IGSF3	1	116574399	116667755	-	7400	protein_coding	immunoglobulin superfamily member 3 [Source:HGNC Symbol;Acc:HGNC:5950]	-
ENSG00000142156	3363.04204982544	3910.77137241757	4811.01080643492	2604.8952713596	2710.07862382771	2229.36486498978	4028.27474289264	2514.7795867257	0.679767853868069	1.95837940958232e-08	4.09976130421101e-07	COL6A1	21	45981769	46005050	+	5311	protein_coding	collagen type VI alpha 1 chain [Source:HGNC Symbol;Acc:HGNC:2211]	-
ENSG00000183971	247.673821076615	295.344713021119	362.268914675695	129.080130808803	171.019662170555	134.606869327281	301.762482924476	144.902220768879	1.05862541953568	1.96835768388426e-08	4.11656233471865e-07	NPW	16	2009926	2020755	+	928	protein_coding	neuropeptide W [Source:HGNC Symbol;Acc:HGNC:30509]	-
ENSG00000130770	2552.47318084742	3251.84713336701	2968.81366065275	1806.15130402392	1922.0277941668	2103.6007826986	2924.37799162239	1943.92662696311	0.589206685374582	1.97849441614384e-08	4.13366112851619e-07	ATP5IF1	1	28236109	28246906	+	2225	protein_coding	ATP synthase inhibitory factor subunit 1 [Source:HGNC Symbol;Acc:HGNC:871]	-
ENSG00000073910	112.579009580279	99.8061444002401	136.348465138929	235.838133733376	245.840764370172	233.842590510167	116.244539706483	238.507162871239	-1.03624490415021	2.01570964508311e-08	4.20724505227694e-07	FRY	13	31846713	32299125	+	18852	protein_coding	FRY microtubule binding protein [Source:HGNC Symbol;Acc:HGNC:20367]	-
ENSG00000113721	304.986771408393	358.487375804944	325.444876645474	535.731069221497	670.474811918652	510.916584307928	329.639674619604	572.374155149359	-0.796127239089282	2.01934631105317e-08	4.21066662545123e-07	PDGFRB	5	150113839	150155872	-	7135	protein_coding	platelet derived growth factor receptor beta [Source:HGNC Symbol;Acc:HGNC:8804]	-
ENSG00000187164	524.004117319118	492.920141731798	585.2036313992	817.183986022646	1006.68392050395	794.868301355987	534.042630150039	872.912069294193	-0.708750296232948	2.05815617369458e-08	4.28735081992644e-07	SHTN1	10	116881477	117126586	-	8252	protein_coding	shootin 1 [Source:HGNC Symbol;Acc:HGNC:29319]	-
ENSG00000128594	124.860356079946	119.156315253348	126.396022428059	259.13078891692	228.350117102729	242.685377546266	123.470897920451	243.388761188638	-0.979022177945643	2.07680517787114e-08	4.31925703485596e-07	LRRC4	7	128027071	128032107	-	4403	protein_coding	leucine rich repeat containing 4 [Source:HGNC Symbol;Acc:HGNC:15586]	-
ENSG00000185133	233.34558349367	235.257340371995	252.792044856117	112.58116672046	108.830694108535	136.571933113081	240.464989573927	119.327931314025	1.01127781146446	2.07757062442196e-08	4.31925703485596e-07	INPP5J	22	31122731	31134697	+	4823	protein_coding	inositol polyphosphate-5-phosphatase J [Source:HGNC Symbol;Acc:HGNC:8956]	-
ENSG00000165494	671.380275315121	543.841643976819	638.946822037902	1192.77805085728	858.013418730681	1060.15191243895	618.056247109947	1036.9811273423	-0.746556325458274	2.08035763610589e-08	4.32079008145303e-07	PCF11	11	83156988	83187451	+	9951	protein_coding	PCF11 cleavage and polyadenylation factor subunit [Source:HGNC Symbol;Acc:HGNC:30097]	-
ENSG00000198169	323.408791157893	297.381573110919	371.226113115479	163.048586284803	169.076256918617	195.523846687072	330.672159128097	175.882896630164	0.91120212738313	2.09214764938602e-08	4.34100045243177e-07	ZNF251	8	144720907	144756417	-	5045	protein_coding	zinc finger protein 251 [Source:HGNC Symbol;Acc:HGNC:13045]	zf-C2H2
ENSG00000177600	12271.1120442505	14324.2185815243	12282.3095494856	8535.78759746933	9522.68573449679	9464.72972430436	12959.2133917534	9174.40101875683	0.498289944253658	2.09921728699459e-08	4.35138639401505e-07	RPLP2	11	809965	812880	+	1637	protein_coding	ribosomal protein lateral stalk subunit P2 [Source:HGNC Symbol;Acc:HGNC:10377]	-
ENSG00000100387	2386.67500310192	2646.89968669616	2373.65758654267	1549.93209700495	1488.6484229846	1883.51363868903	2469.07742544692	1640.69805289286	0.589704731204334	2.13837425505772e-08	4.42819918181451e-07	RBX1	22	40951347	40973309	+	3092	protein_coding	ring-box 1 [Source:HGNC Symbol;Acc:HGNC:9928]	-
ENSG00000198393	212.876672660892	183.317408082074	154.262862018497	364.918264542179	335.237405959326	332.095779800153	183.485647587154	344.083816767219	-0.907710850578218	2.14702474221401e-08	4.4417496163507e-07	ZNF26	12	132986365	133032952	+	20862	protein_coding	zinc finger protein 26 [Source:HGNC Symbol;Acc:HGNC:13053]	zf-C2H2
ENSG00000130303	600.762532942036	671.14539958937	793.209684056399	344.537191256579	301.227814050409	466.702649127434	688.372538862602	370.82255147814	0.892821541291983	2.23469625526622e-08	4.61859134875169e-07	BST2	19	17402939	17405630	-	1101	protein_coding	bone marrow stromal cell antigen 2 [Source:HGNC Symbol;Acc:HGNC:1119]	-
ENSG00000069275	22690.8111036761	21150.7551724917	19560.5309039454	15354.7124024516	14306.3777621425	16069.3091083772	21134.0323933711	15243.4664243238	0.471371221688672	2.25385075715062e-08	4.65361682776614e-07	NUCKS1	1	205712822	205750182	-	6449	protein_coding	nuclear casein kinase and cyclin dependent kinase substrate 1 [Source:HGNC Symbol;Acc:HGNC:29923]	-
ENSG00000230937	94.1569898307791	102.861434534941	126.396022428059	34.938982775315	42.7549155426387	30.4584886798957	107.804815597926	36.0507956659498	1.58041314828354	2.25666294351968e-08	4.65486414015052e-07	MIR205HG	1	209428817	209432838	+	3523	lncRNA	MIR205 host gene [Source:HGNC Symbol;Acc:HGNC:43562]	-
ENSG00000178343	179.102969786808	118.137885208447	135.353220867842	45.6147830677724	22.3491603972884	63.8645730384909	144.198025287699	43.9428388345172	1.7149102017794	2.29644269340515e-08	4.73228821306685e-07	SHISA3	4	42397488	42402487	+	2322	protein_coding	shisa family member 3 [Source:HGNC Symbol;Acc:HGNC:25159]	-
ENSG00000105220	6615.55198115387	6828.57345105724	6984.62429448909	4839.04911438113	5319.10017455464	4443.00921969317	6809.5832422334	4867.05283620965	0.484510703447094	2.32705246066948e-08	4.79068290267317e-07	GPI	19	34359480	34402413	+	10680	protein_coding	glucose-6-phosphate isomerase [Source:HGNC Symbol;Acc:HGNC:4458]	-
ENSG00000258417	3.07033662491671	8.14744035920327	8.95719843978368	46.5853103670867	53.4436444282983	42.248871394694	6.72499180796789	47.4259420633597	-2.81516797663844	2.33144015356555e-08	4.79503315876247e-07	AC100868.1	8	132024238	132085655	-	2413	protein_coding	novel protein	-
ENSG00000143842	2541.2152798894	2632.64166606756	2773.74578351968	1671.24800941924	2041.547217161	1705.67536607416	2649.20090982554	1806.15686421813	0.5526484894975	2.34739419427965e-08	4.82314005941611e-07	SOX13	1	204073115	204127743	+	7420	protein_coding	SRY-box transcription factor 13 [Source:HGNC Symbol;Acc:HGNC:11192]	HMG
ENSG00000143742	12189.2364009193	10701.6629118135	10015.1430999492	7476.94231391742	7080.79703543655	8265.05828307363	10968.6808042274	7607.5992108092	0.527868598373217	2.35404636460278e-08	4.83209848219972e-07	SRP9	1	225777813	225790468	+	2220	protein_coding	signal recognition particle 9 [Source:HGNC Symbol;Acc:HGNC:11304]	-
ENSG00000155096	7571.45011704461	6911.06628469418	6128.71422135421	9706.24352044238	10457.463660679	9337.00057822737	6870.41020769766	9833.56925311626	-0.517357132767998	2.39295065439525e-08	4.90717828261735e-07	AZIN1	8	102826308	102893864	-	5931	protein_coding	antizyme inhibitor 1 [Source:HGNC Symbol;Acc:HGNC:16432]	-
ENSG00000065057	1108.39152159493	1388.12015119926	1192.30263676232	738.571274778187	786.10742440897	851.855151144179	1229.60476985217	792.177950110446	0.634346191753499	2.40892823115351e-08	4.93514247239525e-07	NTHL1	16	2039815	2047866	-	2430	protein_coding	nth like DNA glycosylase 1 [Source:HGNC Symbol;Acc:HGNC:8028]	-
ENSG00000133119	1201.52506588407	944.084651622679	902.686553875977	1661.54273642609	1485.73331510669	1640.82826114277	1016.09875712758	1596.03477089185	-0.651609019803405	2.41650922384739e-08	4.945867082323e-07	RFC3	13	33818069	33966558	+	2858	protein_coding	replication factor C subunit 3 [Source:HGNC Symbol;Acc:HGNC:9971]	-
ENSG00000183114	97.2273264556958	164.985667273866	120.424556801536	39.7916192718866	53.4436444282983	32.4235524656954	127.545850177033	41.8862720552934	1.60605249803001	2.4241364083336e-08	4.95666533696222e-07	FAM43B	1	20552573	20555020	+	2448	protein_coding	family with sequence similarity 43 member B [Source:HGNC Symbol;Acc:HGNC:31791]	-
ENSG00000169905	1212.7829668421	1162.02868123137	1088.79723256926	766.716566458302	828.862339951609	707.4229628879	1154.53629354758	767.667289765937	0.588612041825289	2.44034063272185e-08	4.98496326341175e-07	TOR1AIP2	1	179839967	179877803	-	18876	protein_coding	torsin 1A interacting protein 2 [Source:HGNC Symbol;Acc:HGNC:24055]	-
ENSG00000196189	306.010216950032	317.750174008928	368.240380302218	149.461204094403	198.227335697688	174.890676936175	330.666923753726	174.193072242756	0.92495490657175	2.45319848504256e-08	5.00276697889012e-07	SEMA4A	1	156147366	156177752	+	6771	protein_coding	semaphorin 4A [Source:HGNC Symbol;Acc:HGNC:10729]	-
ENSG00000136521	1501.39460958427	1538.84779784452	1380.40380399777	942.382007634191	987.249867984566	1078.82001840405	1473.54873714219	1002.8172980076	0.55522178213306	2.45380250280935e-08	5.00276697889012e-07	NDUFB5	3	179604690	179627647	+	5871	protein_coding	NADH:ubiquinone oxidoreductase subunit B5 [Source:HGNC Symbol;Acc:HGNC:7700]	-
ENSG00000167815	4269.8147997175	4490.2580679659	4620.91915065729	3287.17596277756	3376.66662524249	2971.17644412918	4460.33067278023	3211.67301071641	0.473823561753058	2.46002796836135e-08	5.0106134880218e-07	PRDX2	19	12796820	12801800	-	2034	protein_coding	peroxiredoxin 2 [Source:HGNC Symbol;Acc:HGNC:9353]	-
ENSG00000103148	682.638176273148	768.914683899809	802.166882496182	453.236248779781	512.087283885695	455.894798305535	751.239914223047	473.739443657004	0.66527697105636	2.47365021874294e-08	5.03349616422006e-07	NPRL3	16	84271	138860	-	6609	protein_coding	NPR3 like, GATOR1 complex subunit [Source:HGNC Symbol;Acc:HGNC:14124]	-
ENSG00000163257	856.623918351762	795.39386506722	711.599653827259	1398.52983831192	1090.25034633729	1243.88537641122	787.87247908208	1244.22185368681	-0.659374119018151	2.50075554646768e-08	5.08374423096289e-07	DCAF16	4	17800655	17810758	-	4816	protein_coding	DDB1 and CUL4 associated factor 16 [Source:HGNC Symbol;Acc:HGNC:25987]	-
ENSG00000175334	3899.32751364422	4656.26216528467	4168.08300731267	2922.25769823538	3085.15583745177	3005.56506038067	4241.22422874719	3004.32619868927	0.497440334993234	2.50441867446326e-08	5.08628613452409e-07	BANF1	11	66002228	66004149	+	1496	protein_coding	barrier to autointegration factor 1 [Source:HGNC Symbol;Acc:HGNC:17397]	-
ENSG00000073111	2003.90637052897	1584.67714986504	1679.97232959498	2846.55656888886	2592.50260608545	2469.10264685735	1756.18528332966	2636.05394061055	-0.586011054445083	2.52894887105241e-08	5.13116180468294e-07	MCM2	3	127598410	127622436	+	4715	protein_coding	minichromosome maintenance complex component 2 [Source:HGNC Symbol;Acc:HGNC:6944]	-
ENSG00000175513	98.2507719973347	98.7877143553397	121.419801072623	32.9979281766864	16.518944641474	43.2314032875939	106.152762475099	30.9160920352514	1.78075703485011	2.5520998331358e-08	5.17315544060921e-07	TSGA10IP	11	65945445	65959963	+	2062	protein_coding	testis specific 10 interacting protein [Source:HGNC Symbol;Acc:HGNC:26555]	-
ENSG00000130528	69.5942968314454	80.4559735471323	111.467358361752	23.2926551835434	26.2359709011646	24.5632973224965	87.1725429134434	24.6973078024015	1.82017570080497	2.55668302920292e-08	5.17746733320142e-07	HRC	19	49151198	49155396	-	2657	protein_coding	histidine rich calcium binding protein [Source:HGNC Symbol;Acc:HGNC:5178]	-
ENSG00000008083	5192.9626782758	4909.85124646487	4697.55295953099	7203.25361551078	8971.73034557234	6441.47908985149	4933.45562809055	7538.8210169782	-0.611766997315467	2.56674986582078e-08	5.19286505963222e-07	JARID2	6	15246069	15522042	+	6244	protein_coding	jumonji and AT-rich interaction domain containing 2 [Source:HGNC Symbol;Acc:HGNC:6196]	ARID
ENSG00000087157	400.167206780811	521.436182989009	543.403372013543	856.005077995218	853.154905600835	737.881451567795	488.335587261121	815.68047838795	-0.739920309993897	2.59574028830764e-08	5.24648140151613e-07	PGS1	17	78378649	78425114	+	5058	protein_coding	phosphatidylglycerophosphate synthase 1 [Source:HGNC Symbol;Acc:HGNC:30029]	-
ENSG00000011105	670.356829773482	686.421850262876	615.060959531812	974.409408511564	1112.59950673457	940.283021505167	657.279879856057	1009.09731225043	-0.618650879358904	2.62135317036272e-08	5.28834055575632e-07	TSPAN9	12	3077355	3286564	+	6905	protein_coding	tetraspanin 9 [Source:HGNC Symbol;Acc:HGNC:21640]	-
ENSG00000147364	304.986771408393	268.865531853708	275.68266309112	517.291050534525	447.954910571737	466.702649127434	283.17832211774	477.316203411232	-0.753383553870335	2.62146761575132e-08	5.28834055575632e-07	FBXO25	8	406428	477967	+	11438	protein_coding	F-box protein 25 [Source:HGNC Symbol;Acc:HGNC:13596]	-
ENSG00000148297	1420.5424117948	1208.87646329679	1236.09338469015	1878.9408514725	1985.18846485479	1788.20804507775	1288.50408659391	1884.11245380168	-0.548284626820595	2.6421517437135e-08	5.32497140623558e-07	MED22	9	133338312	133348131	-	7235	protein_coding	mediator complex subunit 22 [Source:HGNC Symbol;Acc:HGNC:11477]	-
ENSG00000150459	3906.49163243569	4412.85738455347	4137.23043490897	2728.15223837252	2745.0599183626	3210.91422599674	4152.19315063271	2894.70879424395	0.520491858070234	2.70282261642142e-08	5.44204427667431e-07	SAP18	13	21140514	21149084	+	3396	protein_coding	Sin3A associated protein 18 [Source:HGNC Symbol;Acc:HGNC:10530]	-
ENSG00000143367	237.439365660226	281.086692392513	227.91093807894	447.413084983895	464.473855213211	395.960352838644	248.812332043893	435.949097678583	-0.809386025892797	2.75349270334173e-08	5.53877668694151e-07	TUFT1	1	151540305	151583583	+	3878	protein_coding	tuftelin 1 [Source:HGNC Symbol;Acc:HGNC:12422]	-
ENSG00000147180	466.69116698734	453.201369980682	436.912235007226	764.775511859673	638.408625261673	756.549557532893	452.268257325083	719.911231551413	-0.670700777961604	2.76590850397725e-08	5.55844777620062e-07	ZNF711	X	85244032	85273362	+	5004	protein_coding	zinc finger protein 711 [Source:HGNC Symbol;Acc:HGNC:13128]	zf-C2H2
ENSG00000111642	1159.56379867688	1306.64574760723	1343.57976596755	744.394438574073	937.693034060144	708.405494780799	1269.92977075055	796.830989138339	0.672405206708101	2.78702707646687e-08	5.59555407609506e-07	CHD4	12	6570082	6614524	-	12713	protein_coding	chromodomain helicase DNA binding protein 4 [Source:HGNC Symbol;Acc:HGNC:1919]	-
ENSG00000251247	73.688078998001	79.4375435022319	78.6242974158789	185.370714169033	147.698799147297	195.523846687072	77.2499733053706	176.197786667801	-1.18937576695035	2.79089323429367e-08	5.59798480229733e-07	ZNF345	19	36850361	36913029	+	4739	protein_coding	zinc finger protein 345 [Source:HGNC Symbol;Acc:HGNC:16367]	zf-C2H2
ENSG00000182484	84.945979956029	101.843004490041	148.291396391974	32.0274008773721	40.8115102907005	33.4060843585953	111.693460279348	35.4149985088893	1.65770822924812	2.82983004186324e-08	5.67068888902271e-07	WASH6P	X	156020826	156025710	+	4618	transcribed_unprocessed_pseudogene	WASP family homolog 6, pseudogene [Source:HGNC Symbol;Acc:HGNC:31685]	-
ENSG00000156983	481.019404570285	481.717411237894	437.907479278313	858.916659893161	677.276730300435	729.038664531697	466.881431695497	755.077351575098	-0.69373977582056	2.93743626690947e-08	5.88073066882417e-07	BRPF1	3	9731729	9748015	+	6099	protein_coding	bromodomain and PHD finger containing 1 [Source:HGNC Symbol;Acc:HGNC:14255]	-
ENSG00000070018	1183.10304613457	1067.31468705563	1002.21098098468	1712.98068328975	1558.61101205437	1527.83709345928	1084.20957139163	1599.8095962678	-0.56141008723779	3.01467471346775e-08	6.02963544920433e-07	LRP6	12	12116025	12267044	-	10369	protein_coding	LDL receptor related protein 6 [Source:HGNC Symbol;Acc:HGNC:6698]	-
ENSG00000113361	46.0550493737506	54.9952224246221	31.8478166747864	107.728530223888	129.236449253885	137.55446500598	44.2993628243864	124.839814827918	-1.49583153973972	3.05316098133585e-08	6.10082337891385e-07	CDH6	5	31193686	31329146	+	12443	protein_coding	cadherin 6 [Source:HGNC Symbol;Acc:HGNC:1765]	-
ENSG00000152990	1427.70653058627	1245.5399449132	1150.50237737666	2070.13472943742	2030.85848827534	1723.36094014636	1274.58295095871	1941.45138595304	-0.60727012725133	3.17813259443048e-08	6.34409284992301e-07	ADGRA3	4	22345071	22516066	-	9261	protein_coding	adhesion G protein-coupled receptor A3 [Source:HGNC Symbol;Acc:HGNC:13839]	-
ENSG00000085982	336.713583199199	349.32150540084	325.444876645474	180.518077672461	208.916064583348	169.978017471676	337.159988415171	186.470719909162	0.854283620977867	3.1809241223702e-08	6.34409284992301e-07	USP40	2	233475520	233566782	-	9352	protein_coding	ubiquitin specific peptidase 40 [Source:HGNC Symbol;Acc:HGNC:20069]	-
ENSG00000279531	176.032633161891	289.234132751716	331.416342271996	112.58116672046	111.745801986442	119.868890933783	265.561036061868	114.731953213562	1.21125120926857	3.24076353328298e-08	6.45732854868984e-07	AC022140.2	5	25425412	25425599	-	188	TEC	TEC	-
ENSG00000130723	2052.008310986	1843.35838126974	2092.99870209612	3051.33782904418	2879.15488074633	2635.15053675743	1996.12179811729	2855.21441551598	-0.516386993797221	3.48560251713876e-08	6.93862008156771e-07	PRRC2B	9	131373636	131500197	+	12390	protein_coding	proline rich coiled-coil 2B [Source:HGNC Symbol;Acc:HGNC:28121]	-
ENSG00000255135	290.658533825449	340.155634996737	336.392563627431	163.048586284803	182.680093682183	183.733463972274	322.402244149872	176.487381313087	0.869506373461846	3.54028577900976e-08	7.04082684031177e-07	AP002360.2	11	76435559	76444687	-	1056	lncRNA	novel transcript	-
ENSG00000169629	25.5861385409726	31.5713313919127	23.8858625060898	84.4358750403447	96.198559970937	82.5326790035883	27.014444146325	87.72237133829	-1.69980378737039	3.54440166110515e-08	7.04236865388857e-07	RGPD8	2	112368369	112434488	-	8609	protein_coding	RANBP2 like and GRIP domain containing 8 [Source:HGNC Symbol;Acc:HGNC:9849]	-
ENSG00000134809	737.904235521649	887.052569108256	707.61867674291	1142.31063129294	1161.18463803303	1351.96388463021	777.525160457605	1218.48638465206	-0.648188629974471	3.62057467489515e-08	7.18541678503597e-07	TIMM10	11	57528464	57530803	-	776	protein_coding	translocase of inner mitochondrial membrane 10 [Source:HGNC Symbol;Acc:HGNC:11814]	-
ENSG00000171604	2387.69844864356	2640.78910642676	2386.59576206681	1655.71957263021	1850.12179984509	1740.06398232565	2471.69443904571	1748.63511826698	0.499250586069072	3.62321428892995e-08	7.18541678503597e-07	CXXC5	5	139647299	139683882	+	3795	protein_coding	CXXC finger protein 5 [Source:HGNC Symbol;Acc:HGNC:26943]	-
ENSG00000136810	5467.24608343502	5874.30449898556	4926.45914188102	3326.96758204944	3876.12177499058	3997.92227220953	5422.66990810053	3733.67054308319	0.538397281538761	3.62845968573528e-08	7.18905626268659e-07	TXN	9	110243810	110256507	-	1010	protein_coding	thioredoxin [Source:HGNC Symbol;Acc:HGNC:12435]	-
ENSG00000123685	116.672791746835	136.469626016655	106.491137006317	38.8210919725723	45.6700234205459	49.126594644993	119.877851589936	44.5392366793704	1.42842706662412	3.68221957683391e-08	7.2887202722287e-07	BATF3	1	212686417	212699840	-	2569	protein_coding	basic leucine zipper ATF-like transcription factor 3 [Source:HGNC Symbol;Acc:HGNC:28915]	TF_bZIP
ENSG00000197976	1637.51286662225	1833.17408082074	2043.23648854177	1155.89801348334	1339.97792121133	1141.70205954964	1837.97447866158	1212.52599808144	0.600171834369272	3.74910313621762e-08	7.4141503953662e-07	AKAP17A	X	1591604	1602520	+	4070	protein_coding	A-kinase anchoring protein 17A [Source:HGNC Symbol;Acc:HGNC:18783]	-
ENSG00000172748	0	0	0	33.9684554760007	24.2925656492265	21.6157016437969	0	26.6255742563414	-7.15996334900754	3.7892466322452e-08	7.48651436310788e-07	ZNF596	8	232137	264703	+	6008	protein_coding	zinc finger protein 596 [Source:HGNC Symbol;Acc:HGNC:27268]	zf-C2H2
ENSG00000116833	131.00102932978	98.7877143553397	93.5529614821851	240.690770229948	207.944361957379	229.912462938567	107.780568389101	226.182531708631	-1.07000139864696	3.90481108337224e-08	7.70761446147661e-07	NR5A2	1	200027614	200177420	+	7543	protein_coding	nuclear receptor subfamily 5 group A member 2 [Source:HGNC Symbol;Acc:HGNC:7984]	SF-like
ENSG00000127561	634.53623581612	748.546083001801	730.509294977913	466.823630970181	453.785126327551	400.873012303143	704.530537931945	440.493923200292	0.677527032965464	3.91478906295572e-08	7.72008121947329e-07	SYNGR3	16	1989660	1994275	+	3395	protein_coding	synaptogyrin 3 [Source:HGNC Symbol;Acc:HGNC:11501]	-
ENSG00000166441	28772.1245120945	32766.9682646258	29235.3004631828	20748.9031320406	22150.9330615907	23255.5473730468	30258.1310799677	22051.794522226	0.456427935540292	3.97763628967977e-08	7.83268229589472e-07	RPL27A	11	8682788	8714759	+	6816	protein_coding	ribosomal protein L27a [Source:HGNC Symbol;Acc:HGNC:10329]	-
ENSG00000077157	350.018375240505	309.602733649724	402.078685519178	193.134932563547	204.057551453503	185.698527758074	353.899931469803	194.297003925041	0.865276132321785	3.97931916839962e-08	7.83268229589472e-07	PPP1R12B	1	202348699	202592706	+	21069	protein_coding	protein phosphatase 1 regulatory subunit 12B [Source:HGNC Symbol;Acc:HGNC:7619]	-
ENSG00000149451	145.329266912724	189.427988351476	282.649372988729	95.111675332802	75.7928048255867	67.7947006100904	205.802209417643	79.566393589493	1.37137302954734	4.0089104639023e-08	7.88356730312727e-07	ADAM33	20	3667965	3682246	-	5834	protein_coding	ADAM metallopeptidase domain 33 [Source:HGNC Symbol;Acc:HGNC:15478]	-
ENSG00000212747	211.853227119253	235.257340371995	218.953739639157	116.463275917717	94.2551547189989	116.921295255083	222.021435710135	109.213241963933	1.02365297055511	4.06185730199695e-08	7.98024359584321e-07	RTL8B	X	135020513	135022542	-	2030	protein_coding	retrotransposon Gag like 8B [Source:HGNC Symbol;Acc:HGNC:33156]	-
ENSG00000144893	93.1335442891402	88.6034139063356	92.557717211098	227.103388039548	186.56690418606	175.873208829075	91.4315584688579	196.514500351561	-1.1039637929214	4.06864502677064e-08	7.98613648131767e-07	MED12L	3	151085697	151437072	+	12619	protein_coding	mediator complex subunit 12L [Source:HGNC Symbol;Acc:HGNC:16050]	-
ENSG00000154118	789.076512603594	1014.35632472081	1006.19195806903	610.461671268699	553.870496802365	597.379390883115	936.541598464478	587.23718631806	0.673532063428971	4.1167136377557e-08	8.07297118116539e-07	JPH3	16	87601835	87698156	+	6320	protein_coding	junctophilin 3 [Source:HGNC Symbol;Acc:HGNC:14203]	-
ENSG00000101180	104.391445247168	141.561776241157	150.281884934148	60.172692557487	45.6700234205459	38.3187438230946	132.078368807491	48.0538199337091	1.45858278745046	4.17423894024357e-08	8.17817203524858e-07	HRH3	20	62214960	62220278	-	2692	protein_coding	histamine receptor H3 [Source:HGNC Symbol;Acc:HGNC:5184]	-
ENSG00000135776	220.040791452364	153.782936779962	150.281884934148	388.210919725723	404.228292403129	282.96918515516	174.701871055491	358.469465761337	-1.03754448724572	4.17981294282676e-08	8.18148901093138e-07	ABCB10	1	229516582	229558707	-	4268	protein_coding	ATP binding cassette subfamily B member 10 [Source:HGNC Symbol;Acc:HGNC:41]	-
ENSG00000176928	233.34558349367	179.243687902472	126.396022428059	726.924947186415	1305.96832930242	629.802943348811	179.661764608067	887.565406612548	-2.30475579453521	4.25232819834555e-08	8.31570786171823e-07	GCNT4	5	75025346	75052558	-	5884	protein_coding	glucosaminyl (N-acetyl) transferase 4 [Source:HGNC Symbol;Acc:HGNC:17973]	-
ENSG00000133315	409.378216655561	616.150177164748	588.189364212461	273.688698406634	222.519901346915	332.095779800153	537.905919344257	276.101459851234	0.962462286367206	4.26888356518597e-08	8.34034610173173e-07	MACROD1	11	63998558	64166113	-	2096	protein_coding	mono-ADP ribosylhydrolase 1 [Source:HGNC Symbol;Acc:HGNC:29598]	-
ENSG00000163281	196.501543994669	157.856656959563	165.210549000454	303.775044685378	303.171219302347	365.501864158748	173.189583318229	324.149376048824	-0.904418109162197	4.35950353600486e-08	8.5095087076406e-07	GNPDA2	4	44682200	44726588	-	7216	protein_coding	glucosamine-6-phosphate deaminase 2 [Source:HGNC Symbol;Acc:HGNC:21526]	-
ENSG00000164050	1776.70146028514	1876.96657275145	2005.41720624046	2678.65534610749	2569.1817430622	2611.56977132783	1886.36174642568	2619.8022868325	-0.473771984334002	4.36690951791591e-08	8.5160795140782e-07	PLXNB1	3	48403854	48430086	-	9768	protein_coding	plexin B1 [Source:HGNC Symbol;Acc:HGNC:9103]	-
ENSG00000138346	947.710571557624	727.159052058892	626.00864651377	1343.209782251	1211.71317458342	1261.57095048342	766.959423376762	1272.16463577261	-0.730328713920507	4.37499116073377e-08	8.52395458959599e-07	DNA2	10	68414064	68472121	-	4925	protein_coding	DNA replication helicase/nuclease 2 [Source:HGNC Symbol;Acc:HGNC:2939]	-
ENSG00000196924	20547.7161394843	19712.7319490923	20706.0570599666	31367.4423138384	39672.6748130648	25474.1043872147	20322.1683828477	32171.4071713726	-0.662727084092656	4.43241819873418e-08	8.62786777908728e-07	FLNA	X	154348524	154374638	-	10642	protein_coding	filamin A [Source:HGNC Symbol;Acc:HGNC:3754]	-
ENSG00000101152	1237.34565984143	1161.01025118647	1088.79723256926	1608.16373496381	1866.64074448657	1633.95053789247	1162.38438119905	1702.91833911428	-0.551036264882906	4.43732952319856e-08	8.62945974894362e-07	DNAJC5	20	63895126	63936031	+	5343	protein_coding	DnaJ heat shock protein family (Hsp40) member C5 [Source:HGNC Symbol;Acc:HGNC:16235]	-
ENSG00000110492	4603.45804629179	5276.48606262902	5277.78036957476	3665.68160951014	3436.91218805257	3771.93993684256	5052.57482616519	3624.84457813509	0.479135403044643	4.45083940951967e-08	8.64775535410914e-07	MDK	11	46380756	46383837	+	2196	protein_coding	midkine [Source:HGNC Symbol;Acc:HGNC:6972]	-
ENSG00000187994	315.221226824782	394.132427376458	329.425853729822	160.137004386861	189.482012063967	207.314229401871	346.259835977021	185.644415284233	0.899440162304369	4.4728482481428e-08	8.68251509383962e-07	RINL	19	38867830	38878275	-	4201	protein_coding	Ras and Rab interactor like [Source:HGNC Symbol;Acc:HGNC:24795]	-
ENSG00000178385	123.836910538307	112.027304939045	109.476869819578	301.833990086749	189.482012063967	252.510696475264	115.113695098977	247.942232875327	-1.10714701454582	4.51596698667628e-08	8.75815087820815e-07	PLEKHM3	2	207821288	208025527	-	11638	protein_coding	pleckstrin homology domain containing M3 [Source:HGNC Symbol;Acc:HGNC:34006]	-
ENSG00000224078	22675.4594205515	19290.0834804586	20070.095970742	30154.2831896955	32006.9127967949	26371.1560054323	20678.5462905841	29510.7839973075	-0.513114834310796	4.58261409977509e-08	8.87923601446311e-07	SNHG14	15	24978583	25420336	+	122609	lncRNA	small nucleolar RNA host gene 14 [Source:HGNC Symbol;Acc:HGNC:37462]	-
ENSG00000108433	468.738058070618	358.487375804944	408.050151145701	701.691237404244	721.003348469043	615.064964955313	411.758528340421	679.253183609533	-0.722293542460517	4.62049966852118e-08	8.94442181010973e-07	GOSR2	17	46923075	46975524	+	14366	protein_coding	golgi SNAP receptor complex member 2 [Source:HGNC Symbol;Acc:HGNC:4431]	-
ENSG00000132549	273.259959617587	205.722869069883	209.001296928286	465.853103670867	424.63404754848	368.449459837448	229.328041871919	419.645537018931	-0.872180621059136	4.64960739511346e-08	8.99251132994375e-07	VPS13B	8	99013266	99877580	+	16716	protein_coding	vacuolar protein sorting 13 homolog B [Source:HGNC Symbol;Acc:HGNC:2183]	-
ENSG00000089472	965.109145765486	970.56383279009	886.762645538584	1330.59292735991	1323.45897656986	1406.9856706326	940.811874698053	1353.67919152079	-0.524992774978353	4.65755291605195e-08	8.99962172532459e-07	HEPH	X	66162549	66268867	+	7113	protein_coding	hephaestin [Source:HGNC Symbol;Acc:HGNC:4866]	-
ENSG00000072274	2322.19793397867	1785.30786871042	1546.60959726931	2954.28509911275	3752.71554149251	2805.1285542291	1884.70513331947	3170.70973161145	-0.750579185732831	4.72064055981477e-08	9.11317066313691e-07	TFRC	3	196027183	196082096	-	7794	protein_coding	transferrin receptor [Source:HGNC Symbol;Acc:HGNC:11763]	-
ENSG00000196943	478.972513487007	408.390448005064	415.01686104331	773.510257553502	670.474811918652	650.436113099708	434.126607511794	698.140394190621	-0.685600336515914	4.7547183958017e-08	9.17055978974342e-07	NOP9	14	24299850	24309124	+	6045	protein_coding	NOP9 nucleolar protein [Source:HGNC Symbol;Acc:HGNC:19826]	-
ENSG00000196378	125.883801621585	151.746076690161	146.3009078498	53.3790014622869	58.3021575581436	63.8645730384909	141.310262053849	58.5152440196405	1.27232120204853	4.78157442745957e-08	9.21392783412022e-07	ZNF34	8	144773114	144787345	-	2220	protein_coding	zinc finger protein 34 [Source:HGNC Symbol;Acc:HGNC:13098]	zf-C2H2
ENSG00000106367	1179.00926396802	1324.97748841543	1189.31690394905	735.659692880244	789.022532286877	906.876937146571	1231.1012187775	810.519720771231	0.603096099513341	4.80347118214421e-08	9.24766904025406e-07	AP1S1	7	101154456	101161596	+	1699	protein_coding	adaptor related protein complex 1 subunit sigma 1 [Source:HGNC Symbol;Acc:HGNC:559]	-
ENSG00000164867	101.321108622251	141.561776241157	135.353220867842	51.4379468636582	44.6983207945768	47.1615308591933	126.078701910417	47.7659328391428	1.40047616768504	4.87240041264283e-08	9.37181323895287e-07	NOS3	7	150991017	151014588	+	5931	protein_coding	nitric oxide synthase 3 [Source:HGNC Symbol;Acc:HGNC:7876]	-
ENSG00000198720	628.395562566287	762.804103630406	732.499783520087	461.000467174296	456.700234205459	420.52365016114	707.89981657226	446.074783846965	0.66628526862976	5.01402434741661e-08	9.63542819215037e-07	ANKRD13B	17	29589769	29614761	+	4307	protein_coding	ankyrin repeat domain 13B [Source:HGNC Symbol;Acc:HGNC:26363]	-
ENSG00000184076	922.124433016652	1026.57748525961	858.895805948146	592.021652581727	616.059464864384	636.68066659911	935.865908074803	614.92059468174	0.60582905129508	5.03822634072472e-08	9.67311926127667e-07	UQCR10	22	29767369	29770413	+	975	protein_coding	ubiquinol-cytochrome c reductase, complex III subunit X [Source:HGNC Symbol;Acc:HGNC:30863]	-
ENSG00000169084	782.935839353761	699.661440846581	705.628188200736	434.796230092809	511.115581259726	447.052011269437	729.408489467026	464.321274207324	0.651497343562995	5.18674501108664e-08	9.94920578514262e-07	DHRSX	X	2219506	2502805	-	3628	protein_coding	dehydrogenase/reductase X-linked [Source:HGNC Symbol;Acc:HGNC:18399]	-
ENSG00000265972	579.270176567619	713.919461475187	826.052745002272	412.47410220858	319.690163943821	449.999606948136	706.414127681693	394.054624366846	0.842416592228681	5.22408393786697e-08	1.00117194085612e-06	TXNIP	1	145992435	145996579	-	3604	protein_coding	thioredoxin interacting protein [Source:HGNC Symbol;Acc:HGNC:16952]	-
ENSG00000108298	22714.3503511338	24114.3866031519	22015.7985207172	16187.4248252633	17999.8194434509	17100.9675959221	22948.1784916676	17096.0706215454	0.424710986723223	5.31507431163487e-08	1.0176846645193e-06	RPL19	17	39200283	39204732	+	1761	protein_coding	ribosomal protein L19 [Source:HGNC Symbol;Acc:HGNC:10312]	-
ENSG00000214776	0	1.01843004490041	0	39.7916192718866	50.5285365503912	34.3886162514951	0.33947668163347	41.5695906912576	-6.84084602864289	5.35800632103229e-08	1.02497396781925e-06	AC092821.2	12	9480608	9576275	+	12000	transcribed_unprocessed_pseudogene	alpha-2-macroglobulin like 1 pseudogene	-
ENSG00000128422	86.9928710393068	50.9215022450205	90.5672286689238	12.616854891086	21.3774577713193	21.6157016437969	76.160533984417	18.5366714354008	2.03941080811487	5.41508421372312e-08	1.03495367461013e-06	KRT17	17	41619442	41624842	-	2996	protein_coding	keratin 17 [Source:HGNC Symbol;Acc:HGNC:6427]	-
ENSG00000156802	601.785978483675	505.141302270603	543.403372013543	1114.16533961282	707.399511705476	1195.74131365913	550.110217589274	1005.76872165914	-0.870490077416291	5.47753610204934e-08	1.04594147252991e-06	ATAD2	8	123319850	123416350	-	7100	protein_coding	ATPase family AAA domain containing 2 [Source:HGNC Symbol;Acc:HGNC:30123]	-
ENSG00000130159	1007.07041297268	1199.71059289268	1108.702117991	693.927019009729	788.050829660908	711.353090459499	1105.16104128545	731.110313043379	0.596104973440951	5.54241253676202e-08	1.05737193382335e-06	ECSIT	19	11505929	11529172	-	2355	protein_coding	ECSIT signaling integrator [Source:HGNC Symbol;Acc:HGNC:29548]	-
ENSG00000170684	219.017345910725	188.409558306576	252.792044856117	106.758002924574	114.660909864349	95.3055936112865	220.072983024473	105.574835466736	1.05985512347152	5.65700180139689e-08	1.07825727825721e-06	ZNF296	19	45071500	45076587	-	1743	protein_coding	zinc finger protein 296 [Source:HGNC Symbol;Acc:HGNC:15981]	zf-C2H2
ENSG00000157557	843.319126310456	798.449155201921	839.986164797491	1317.00554516951	1640.23403263577	1098.47065626204	827.25148210329	1351.90341135578	-0.708641279354227	5.7667732140668e-08	1.09818740854329e-06	ETS2	21	38805183	38824955	+	4977	protein_coding	ETS proto-oncogene 2, transcription factor [Source:HGNC Symbol;Acc:HGNC:3489]	ETS
ENSG00000111110	1572.01235195736	1534.77407766492	1464.99956704017	1016.14208238208	1081.50502270356	1117.13876222714	1523.92866555415	1071.59528910426	0.508017700295271	5.77384439840054e-08	1.09854164045742e-06	PPM1H	12	62643994	62935150	-	7164	protein_coding	protein phosphatase, Mg2+/Mn2+ dependent 1H [Source:HGNC Symbol;Acc:HGNC:18583]	-
ENSG00000112394	294.752315992004	282.105122437413	288.620838615252	468.76468556881	544.153470542674	438.209224233338	288.49275901489	483.709126781607	-0.745691915031257	5.79950983979011e-08	1.10242981904973e-06	SLC16A10	6	111087503	111231194	+	11237	protein_coding	solute carrier family 16 member 10 [Source:HGNC Symbol;Acc:HGNC:17027]	-
ENSG00000169184	241.533147826781	245.441640820999	301.559014139384	126.16854891086	141.868583391483	138.53699689888	262.844600929055	135.524709733741	0.956039392041988	5.81784326532762e-08	1.10491850339074e-06	MN1	22	27748277	27801756	-	7951	protein_coding	MN1 proto-oncogene, transcriptional regulator [Source:HGNC Symbol;Acc:HGNC:7180]	-
ENSG00000126259	133.047920413057	182.298978037173	211.987029741547	65.0253290540585	85.5098310852773	66.8121687171905	175.777976063926	72.4491096188421	1.27905823594901	5.82680037044528e-08	1.1056235698412e-06	KIRREL2	19	35855861	35867109	+	3382	protein_coding	kirre like nephrin family adhesion molecule 2 [Source:HGNC Symbol;Acc:HGNC:18816]	-
ENSG00000160058	678.544394106593	661.979529185266	689.704279863343	1000.61364559305	955.183681327587	1011.02531779396	676.742734385067	988.940881571531	-0.547220782753634	5.84789960095004e-08	1.10862923999665e-06	BSDC1	1	32365103	32394731	-	6271	protein_coding	BSD domain containing 1 [Source:HGNC Symbol;Acc:HGNC:25501]	-
ENSG00000254339	2339.59650818653	2391.27374542616	2783.69822623055	3548.2478062931	3780.89491764562	3383.83983914712	2504.85615994775	3570.99418769528	-0.511523623233584	5.87193622208455e-08	1.11218587149833e-06	AC064802.1	8	114282067	114295839	+	1192	lncRNA	novel transcript	-
ENSG00000271652	2.04689108327781	16.2948807184065	6.96670989760953	42.7032011698295	61.2172654360508	63.8645730384909	8.43616056643129	55.9283465481237	-2.72887432632402	5.93555375140259e-08	1.12322628934756e-06	AL356052.1	13	54116476	54116851	+	376	processed_pseudogene	chromosome X open reading frame 40A (CXorf40A) pseudogene	-
ENSG00000004478	6250.18192278878	6688.03010486099	5805.25983325091	4413.95815728147	4813.81480905073	4308.40235036589	6247.82395363356	4512.05843889936	0.469535385913056	5.94230744983214e-08	1.12349581479741e-06	FKBP4	12	2794970	2805423	+	5163	protein_coding	FKBP prolyl isomerase 4 [Source:HGNC Symbol;Acc:HGNC:3720]	-
ENSG00000261150	201.618771702864	210.815019294385	187.10592296437	351.330882351779	445.03980269383	317.357801406655	199.84657132054	371.242828817421	-0.893752964056198	6.02506357339734e-08	1.13812155188879e-06	EPPK1	8	143857324	143878467	-	16005	protein_coding	epiplakin 1 [Source:HGNC Symbol;Acc:HGNC:15577]	-
ENSG00000198865	127.930692704863	130.359045747252	142.319930765452	263.012898114177	232.236927606606	271.178802440362	133.536556405856	255.476209387048	-0.935625920796268	6.06339360517877e-08	1.14433662122447e-06	CCDC152	5	42756818	42802439	+	3493	protein_coding	coiled-coil domain containing 152 [Source:HGNC Symbol;Acc:HGNC:34438]	-
ENSG00000196417	216.970454827447	213.870309429086	199.048854217415	378.50564673258	336.209108585295	378.274778766446	209.963206157983	364.329844694774	-0.795264742096729	6.14256371254491e-08	1.15824137409802e-06	ZNF765	19	53389793	53430413	+	12346	protein_coding	zinc finger protein 765 [Source:HGNC Symbol;Acc:HGNC:25092]	zf-C2H2
ENSG00000159086	1080.75849197068	995.0061538677	1070.88283568969	1667.36590022198	1473.1011809691	1435.4790955267	1048.88249384269	1525.31539223926	-0.540267205764275	6.29778640849341e-08	1.18644893009338e-06	PAXBP1	21	32733899	32771792	-	7146	protein_coding	PAX3 and PAX7 binding protein 1 [Source:HGNC Symbol;Acc:HGNC:13579]	GCFC
ENSG00000110237	136.118257037974	174.15153767797	188.101167235457	353.271936950408	289.56738253878	307.532482477656	166.1236539838	316.790600655615	-0.930802857579358	6.31704774862384e-08	1.18901503204231e-06	ARHGEF17	11	73308276	73369388	+	9921	protein_coding	Rho guanine nucleotide exchange factor 17 [Source:HGNC Symbol;Acc:HGNC:21726]	-
ENSG00000162636	807.498532353095	740.398642642597	794.204928327486	533.790014622869	526.662823275231	475.545436163533	780.700701107726	511.999424687211	0.608561628604023	6.336953661788e-08	1.19169777113428e-06	FAM102B	1	108560089	108644900	+	9350	protein_coding	family with sequence similarity 102 member B [Source:HGNC Symbol;Acc:HGNC:27637]	-
ENSG00000240445	205.71255386942	162.948807184065	161.229571916106	389.181447025037	301.227814050409	314.410205727955	176.630310989864	334.9398222678	-0.923577573710786	6.37412731580941e-08	1.19762012428323e-06	FOXO3B	17	18667629	18682262	-	6188	protein_coding	forkhead box O3B [Source:HGNC Symbol;Acc:HGNC:3822]	-
ENSG00000237945	99.2742175389736	112.027304939045	134.357976596755	45.6147830677724	35.9529971608552	45.1964670733936	115.219833024925	42.2547491006737	1.44775651259667	6.5388472309239e-08	1.22747496415946e-06	LINC00649	21	33915534	33977691	+	14336	lncRNA	long intergenic non-protein coding RNA 649 [Source:HGNC Symbol;Acc:HGNC:44305]	-
ENSG00000140848	512.746216361091	557.081234560524	558.332036079849	357.154046147665	335.237405959326	329.148184121453	542.719829000488	340.513212076148	0.672524524205488	6.58702979818259e-08	1.23521606361519e-06	CPNE2	16	57092583	57148369	+	7737	protein_coding	copine 2 [Source:HGNC Symbol;Acc:HGNC:2315]	-
ENSG00000131203	857.647363893401	876.868268659252	958.420233056853	490.116286153725	369.246997868243	640.610794170709	897.645288536502	499.991359397559	0.844461767314909	6.59180338488254e-08	1.23521606361519e-06	IDO1	8	39902275	39928790	+	3488	protein_coding	indoleamine 2,3-dioxygenase 1 [Source:HGNC Symbol;Acc:HGNC:6059]	-
ENSG00000197879	1381.65148121252	1459.41025434229	1591.39558946823	2049.75365615181	2423.42634916684	2027.94582694531	1477.48577500768	2167.04194408799	-0.552511965919769	6.68482193772797e-08	1.25153402548173e-06	MYO1C	17	1464186	1492686	-	7806	protein_coding	myosin IC [Source:HGNC Symbol;Acc:HGNC:7597]	-
ENSG00000160973	1235.29876875816	1330.06963863993	1352.53696440734	930.73568004242	926.032602548515	780.130322962489	1305.96845726848	878.966201851141	0.571206144098521	6.72529280504519e-08	1.25799376772988e-06	FOXH1	8	144473412	144475849	-	2017	protein_coding	forkhead box H1 [Source:HGNC Symbol;Acc:HGNC:3814]	Fork_head
ENSG00000067840	4173.61091880345	4558.49288097423	4408.93212091574	6025.03347414321	6344.246444952	5584.71127924281	4380.34530689781	5984.66373277934	-0.450228988973035	6.79417812169807e-08	1.26975238460565e-06	PDZD4	X	153802166	153830565	-	4341	protein_coding	PDZ domain containing 4 [Source:HGNC Symbol;Acc:HGNC:21167]	-
ENSG00000143845	602.809424025314	740.398642642597	705.628188200736	437.707811990752	404.228292403129	445.086947483637	682.945418289549	429.007683959173	0.670892753518797	6.85722650761683e-08	1.28040028349929e-06	ETNK2	1	204131062	204152044	-	4513	protein_coding	ethanolamine kinase 2 [Source:HGNC Symbol;Acc:HGNC:25575]	-
ENSG00000049130	166.821623287141	192.483278486177	164.215304729367	329.00875446755	282.765464156997	349.78135387235	174.506735500895	320.518524165632	-0.877199194756876	6.92334814991319e-08	1.29160267564885e-06	KITLG	12	88492793	88580851	-	6205	protein_coding	KIT ligand [Source:HGNC Symbol;Acc:HGNC:6343]	-
ENSG00000163584	3244.32236699532	3366.92972844075	2616.49718868792	1953.6714535197	1972.55633071719	2243.12031149038	3075.91642804133	2056.44936524242	0.580819028908254	6.93921824083312e-08	1.29341874213088e-06	RPL22L1	3	170864875	170870208	-	2051	protein_coding	ribosomal protein L22 like 1 [Source:HGNC Symbol;Acc:HGNC:27610]	-
ENSG00000171119	118.719682830113	129.340615702352	142.319930765452	58.2316379588584	36.9246997868243	55.0217860023922	130.126743099305	50.0593745826916	1.37859870045681	6.97737799816633e-08	1.29938255812142e-06	NRTN	19	5823802	5828324	+	1109	protein_coding	neurturin [Source:HGNC Symbol;Acc:HGNC:8007]	-
ENSG00000249378	5.11722770819452	4.07372017960164	4.97622135543538	31.0568735780578	44.6983207945768	42.248871394694	4.72238974774384	39.3346885891095	-3.05785775386463	7.20022713867819e-08	1.33969980856553e-06	LINC01060	4	188400736	188681051	+	5926	lncRNA	long intergenic non-protein coding RNA 1060 [Source:HGNC Symbol;Acc:HGNC:49081]	-
ENSG00000006607	371.510731614922	323.86075427833	328.430609458735	534.760541922183	566.502630939962	537.444945416224	341.267365117329	546.236039426123	-0.678788322628392	7.27779000165755e-08	1.3529373106256e-06	FARP2	2	241356285	241494841	+	14371	protein_coding	FERM, ARH/RhoGEF and pleckstrin domain protein 2 [Source:HGNC Symbol;Acc:HGNC:16460]	-
ENSG00000111674	1940.45274694736	2194.71674676038	2459.24859385616	1388.82456531877	1600.39422497104	1447.26947824149	2198.1393625213	1478.82942284377	0.571911863666023	7.31157955172219e-08	1.35776801816243e-06	ENO2	12	6913745	6923698	+	4281	protein_coding	enolase 2 [Source:HGNC Symbol;Acc:HGNC:3353]	-
ENSG00000132256	483.066295653562	457.275090160284	412.031128230049	796.802912737046	693.795674941909	660.261432028706	450.790838014632	716.953339902554	-0.669699640819792	7.31665703065566e-08	1.35776801816243e-06	TRIM5	11	5663195	5938619	-	5166	protein_coding	tripartite motif containing 5 [Source:HGNC Symbol;Acc:HGNC:16276]	-
ENSG00000133131	216.970454827447	237.294200461795	194.07263286198	71.8190201492587	124.37793612404	94.3230617183866	216.112429383741	96.8400059972284	1.15793656449387	7.3255781151342e-08	1.35822790013319e-06	MORC4	X	106813871	107000212	-	6019	protein_coding	MORC family CW-type zinc finger 4 [Source:HGNC Symbol;Acc:HGNC:23485]	-
ENSG00000170525	507.628988652896	428.759048903072	451.840899073532	849.211386900018	796.79615329463	636.68066659911	462.7429788765	760.896068931253	-0.717665976756778	7.73708260954712e-08	1.43326395862797e-06	PFKFB3	10	6144934	6254644	+	6114	protein_coding	6-phosphofructo-2-kinase/fructose-2,6-biphosphatase 3 [Source:HGNC Symbol;Acc:HGNC:8874]	-
ENSG00000137801	352.065266323783	240.349490596497	183.124945880022	889.973533471219	1269.04362951559	757.532089425792	258.513234266767	972.183084137535	-1.91117483714312	7.90418758936796e-08	1.46293396463096e-06	THBS1	15	39581079	39599466	+	9158	protein_coding	thrombospondin 1 [Source:HGNC Symbol;Acc:HGNC:11785]	-
ENSG00000108262	1932.26518261425	1879.00343284125	1948.68828278849	1232.56967012917	1493.50693611445	1165.28282497923	1919.985632748	1297.11981040762	0.565746132063772	7.99222599318342e-08	1.47793084352894e-06	GIT1	17	29573469	29594054	-	5635	protein_coding	GIT ArfGAP 1 [Source:HGNC Symbol;Acc:HGNC:4272]	-
ENSG00000146243	189.337425203197	181.280547992273	175.162991711325	332.890863664807	288.595679912811	364.519332265848	181.926988302265	328.668625281155	-0.853318100201234	8.18406666132203e-08	1.5107908780377e-06	IRAK1BP1	6	78867551	78946440	+	7463	protein_coding	interleukin 1 receptor associated kinase 1 binding protein 1 [Source:HGNC Symbol;Acc:HGNC:17368]	-
ENSG00000177822	151.469940162558	186.372698216775	160.234327645019	321.244536073035	298.312706172502	289.846908405459	166.025655341451	303.134716883665	-0.868655673370844	8.18425683183461e-08	1.5107908780377e-06	TENM3-AS1	4	181874438	182145249	-	6149	lncRNA	TENM3 antisense RNA 1 [Source:HGNC Symbol;Acc:HGNC:28076]	-
ENSG00000139174	250.744157701531	224.05460987809	223.929960994592	490.116286153725	339.124216463202	442.139351804937	232.909576191404	423.793284807288	-0.863706486289987	8.22446568791039e-08	1.51688504957864e-06	PRICKLE1	12	42456757	42590355	-	8223	protein_coding	prickle planar cell polarity protein 1 [Source:HGNC Symbol;Acc:HGNC:17019]	-
ENSG00000135049	1067.45369992938	919.64233054507	897.710332520542	1400.47089291054	1375.93091837219	1429.5839041693	961.602120998329	1401.99523848401	-0.54409711642998	8.27635673284317e-08	1.52512129619814e-06	AGTPBP1	9	85546539	85742029	-	4939	protein_coding	ATP/GTP binding protein 1 [Source:HGNC Symbol;Acc:HGNC:17258]	-
ENSG00000162607	1365.2763525463	1024.54062516981	953.444011701418	1774.12390314655	1685.90405605632	1827.50932079374	1114.42032980584	1762.51242666554	-0.661503211758918	8.50858522035909e-08	1.56654572078943e-06	USP1	1	62436297	62451804	+	3869	protein_coding	ubiquitin specific peptidase 1 [Source:HGNC Symbol;Acc:HGNC:12607]	-
ENSG00000109756	850.483245101929	842.241647132638	777.285775719006	1173.367504871	1344.83643434118	1140.71952765674	823.336889317858	1219.64115562297	-0.567037965252667	8.55871634415993e-08	1.57440051702649e-06	RAPGEF2	4	159103013	159360174	+	13275	protein_coding	Rap guanine nucleotide exchange factor 2 [Source:HGNC Symbol;Acc:HGNC:16854]	-
ENSG00000267254	67.5474057481676	77.4006834124311	81.6100302291402	156.254895189603	167.132851666678	173.908145043275	75.5193731299129	165.765297299852	-1.13373837263683	8.57536327374071e-08	1.57608747317984e-06	ZNF790-AS1	19	36797502	36831596	+	7947	lncRNA	ZNF790 antisense RNA 1 [Source:HGNC Symbol;Acc:HGNC:27617]	-
ENSG00000107863	644.770691232509	520.417752944109	575.251188688329	884.150369675333	912.428765784948	861.680470073178	580.146544288316	886.08653517782	-0.611112170146284	8.73335754995462e-08	1.60372744347207e-06	ARHGAP21	10	24583609	24723887	-	11156	protein_coding	Rho GTPase activating protein 21 [Source:HGNC Symbol;Acc:HGNC:23725]	-
ENSG00000070886	203.665662786142	306.547443515023	221.939472452418	99.9643118293736	131.179854505823	111.026103897684	244.050859584528	114.056756744294	1.09732186155856	8.7734617757905e-08	1.60968971014308e-06	EPHA8	1	22563489	22603595	+	5434	protein_coding	EPH receptor A8 [Source:HGNC Symbol;Acc:HGNC:3391]	-
ENSG00000243156	223.111128077281	204.704439024982	168.196281813716	366.859319140808	396.454671395377	321.287928978254	198.670616305326	361.53397317148	-0.864350004364919	9.03371759563504e-08	1.65599826637898e-06	MICAL3	22	17787649	18024561	-	22444	protein_coding	microtubule associated monooxygenase, calponin and LIM domain containing 3 [Source:HGNC Symbol;Acc:HGNC:24694]	-
ENSG00000213214	33.7737028740838	28.5160412572115	42.7955036567442	98.9937845300593	119.519422994194	89.4104022538873	35.0284159293465	102.64120325938	-1.55009557996703	9.18170326589256e-08	1.68166365376439e-06	ARHGEF35	7	144186083	144195655	-	2431	protein_coding	Rho guanine nucleotide exchange factor 35 [Source:HGNC Symbol;Acc:HGNC:33846]	-
ENSG00000101911	1158.54035313524	1239.4293646438	1089.79247684035	765.746039158988	845.381284593083	765.392344568991	1162.58739820646	792.173222773687	0.553347598537511	9.24461802457697e-08	1.69106997683617e-06	PRPS2	X	12791355	12824222	+	2758	protein_coding	phosphoribosyl pyrophosphate synthetase 2 [Source:HGNC Symbol;Acc:HGNC:9465]	-
ENSG00000103249	535.262018277146	507.178162360404	567.289234519633	829.800840913732	858.98512135665	755.567025639993	536.576471719061	814.784329303458	-0.602562155287054	9.24910432755613e-08	1.69106997683617e-06	CLCN7	16	1444934	1475084	-	7623	protein_coding	chloride voltage-gated channel 7 [Source:HGNC Symbol;Acc:HGNC:2025]	-
ENSG00000101888	760.420037437705	632.445057883154	571.270211603981	362.006682644236	339.124216463202	446.069479376537	654.711768974947	382.400126161325	0.77573793739297	9.35244897828023e-08	1.7084833354517e-06	NXT2	X	109535781	109544690	+	3064	protein_coding	nuclear transport factor 2 like export factor 2 [Source:HGNC Symbol;Acc:HGNC:18151]	-
ENSG00000150457	375.604513781478	408.390448005064	396.107219892656	620.166944261842	575.247954573684	648.471049313908	393.367393893066	614.628649383145	-0.643748687298184	9.40152521870772e-08	1.71596149900933e-06	LATS2	13	20973036	21061586	-	5613	protein_coding	large tumor suppressor kinase 2 [Source:HGNC Symbol;Acc:HGNC:6515]	-
ENSG00000116580	678.544394106593	625.316047568851	642.92779912225	1041.37579216425	1007.65562312992	878.383512252475	648.929413599232	975.804975848881	-0.588634851101205	9.59947604546409e-08	1.75057573109367e-06	GON4L	1	155749662	155859400	-	11967	protein_coding	gon-4 like [Source:HGNC Symbol;Acc:HGNC:25973]	-
ENSG00000143631	0	0	0	22.322127884229	27.2076735271337	21.6157016437969	0	23.7151676850532	-6.99285211578314	9.72144139050992e-08	1.77128527185255e-06	FLG	1	152302165	152325239	-	12793	protein_coding	filaggrin [Source:HGNC Symbol;Acc:HGNC:3748]	-
novel.112	559.82471127648	788.264854752917	816.100302291402	1078.25582953819	1241.83595598846	1236.02512126802	721.396622773599	1185.37230226489	-0.716249232044823	1.01105326018066e-07	1.84058840914236e-06	-	14	48231774	48260672	-	4618	-	PF00098:Zinc knuckle	zf-CCHC
ENSG00000167470	2628.2081509287	2700.87647907589	2602.5637688927	3774.38066703334	3548.65799003901	3409.38566836252	2643.88279963243	3577.47477514495	-0.436311875387055	1.02019434011283e-07	1.85562699602403e-06	MIDN	19	1248553	1259140	+	4492	protein_coding	midnolin [Source:HGNC Symbol;Acc:HGNC:16298]	-
ENSG00000196436	7.16411879147232	15.2764506735061	7.9619541686966	46.5853103670867	66.0757785658961	48.1440627520932	10.1341745445584	53.6017172283587	-2.4040259852045	1.0234592199653e-07	1.85768552815677e-06	NPIPB15	16	74377878	74392080	+	1702	protein_coding	nuclear pore complex interacting protein family member B15 [Source:HGNC Symbol;Acc:HGNC:34409]	-
ENSG00000231689	123.836910538307	123.23003543295	104.500648464143	237.779188332005	329.407190203512	195.523846687072	117.189198145133	254.236741740863	-1.11782527035943	1.02364026041792e-07	1.85768552815677e-06	LINC01090	2	187712816	188384313	-	1584	lncRNA	long intergenic non-protein coding RNA 1090 [Source:HGNC Symbol;Acc:HGNC:49201]	-
ENSG00000160294	1018.32831393071	817.799326055029	876.810202827713	1406.29405670643	1353.5817579749	1279.25652455562	904.31261427115	1346.37744641232	-0.574298079229465	1.02396972805757e-07	1.85768552815677e-06	MCM3AP	21	46235133	46286297	-	9570	protein_coding	minichromosome maintenance complex component 3 associated protein [Source:HGNC Symbol;Acc:HGNC:6946]	-
ENSG00000100503	368.440394990005	342.192495086537	362.268914675695	554.171087908469	530.549633779107	633.73307092041	357.633934917413	572.817930869329	-0.679487435786553	1.0324736137699e-07	1.87150268717827e-06	NIN	14	50719763	50831121	-	13782	protein_coding	ninein [Source:HGNC Symbol;Acc:HGNC:14906]	-
ENSG00000261801	255.861385409726	286.178842617015	296.582792783948	155.284367890289	161.302635910864	136.571933113081	279.541006936896	151.052978971411	0.888016325946199	1.03604186508706e-07	1.87635726442443e-06	LOXL1-AS1	15	73908071	73928248	-	5345	lncRNA	LOXL1 antisense RNA 1 [Source:HGNC Symbol;Acc:HGNC:44169]	-
ENSG00000145715	414.495444363756	279.049832302712	305.539991223732	602.697452874184	630.63500425392	525.654562701425	333.028422630067	586.329006609843	-0.816380056523154	1.04279420975267e-07	1.88696521337305e-06	RASA1	5	87267883	87391931	+	5237	protein_coding	RAS p21 protein activator 1 [Source:HGNC Symbol;Acc:HGNC:9871]	-
ENSG00000133789	1192.31405600932	1087.68328795364	946.477301803808	1505.28784123649	1643.14914051368	1617.24749571317	1075.49154858892	1588.56149248778	-0.562895604419915	1.05405087999646e-07	1.90569867934867e-06	SWAP70	11	9664077	9752993	+	7192	protein_coding	switching B cell complex subunit SWAP70 [Source:HGNC Symbol;Acc:HGNC:17070]	-
ENSG00000132128	1609.87983699799	1573.47441937113	1801.39213066761	1174.33803217031	1190.3357168121	1148.57978279994	1661.58212901224	1171.08451059412	0.504794812031828	1.05656212773491e-07	1.90860207495969e-06	LRRC41	1	46261196	46303608	-	8606	protein_coding	leucine rich repeat containing 41 [Source:HGNC Symbol;Acc:HGNC:16917]	-
ENSG00000140526	362.299721740172	297.381573110919	291.606571428513	560.964779003669	536.379849534922	482.423159413832	317.095955426535	526.589262650807	-0.732100758883036	1.06610771938034e-07	1.92419664659734e-06	ABHD2	15	89087459	89202355	+	10068	protein_coding	abhydrolase domain containing 2 [Source:HGNC Symbol;Acc:HGNC:18717]	-
ENSG00000136636	2903.51500162957	2552.18569252043	2383.61002925354	1890.58717906427	1773.35729239354	1842.24729918724	2613.10357446785	1835.39725688168	0.50959934534518	1.09141258966833e-07	1.96818381546604e-06	KCTD3	1	215567304	215621807	+	5017	protein_coding	potassium channel tetramerization domain containing 3 [Source:HGNC Symbol;Acc:HGNC:21305]	-
ENSG00000185614	93.1335442891402	119.156315253348	74.6433203315306	29.1158189794292	32.066186656979	32.4235524656954	95.6443932913396	31.2018527007012	1.61570538964555	1.09620239116006e-07	1.97513184684147e-06	INKA1	3	49803261	49805030	+	1033	protein_coding	inka box actin regulator 1 [Source:HGNC Symbol;Acc:HGNC:32480]	-
ENSG00000165813	235.392474576948	187.391128261675	203.029831301763	428.002538997609	349.812945348862	344.868694407851	208.604478046795	374.228059584774	-0.843375174050605	1.0977705613096e-07	1.97626824961295e-06	CCDC186	10	114120862	114174232	-	9003	protein_coding	coiled-coil domain containing 186 [Source:HGNC Symbol;Acc:HGNC:24349]	-
ENSG00000086200	832.061225352428	635.500348017855	593.165585567897	1110.28323041557	1076.64650957372	1087.66280544015	686.909052979393	1091.53084847648	-0.668416409473114	1.1357388512122e-07	2.04287634150208e-06	IPO11	5	62403972	62628582	+	7540	protein_coding	importin 11 [Source:HGNC Symbol;Acc:HGNC:20628]	-
ENSG00000135211	386.862414739505	447.09078971128	431.936013651791	250.396043223091	210.859469835286	273.143866226161	421.963072700859	244.799793094846	0.785732288110488	1.14883911869239e-07	2.06467838543514e-06	TMEM60	7	77793728	77798434	-	877	protein_coding	transmembrane protein 60 [Source:HGNC Symbol;Acc:HGNC:21754]	-
ENSG00000169567	5184.77511394268	5617.66012767066	4880.67790541102	3486.13405913699	3720.64935483553	4049.01393064033	5227.70438234145	3751.93244820428	0.478540462768599	1.15344718964912e-07	2.07119422529754e-06	HINT1	5	131159027	131171735	-	1792	protein_coding	histidine triad nucleotide binding protein 1 [Source:HGNC Symbol;Acc:HGNC:4912]	-
ENSG00000143847	200.595326161225	258.681231404704	331.416342271996	130.050658108117	108.830694108535	134.606869327281	263.564299945975	124.496073847978	1.08261938504713	1.17575576481641e-07	2.10945593856126e-06	PPFIA4	1	203026498	203078740	+	9707	protein_coding	PTPRF interacting protein alpha 4 [Source:HGNC Symbol;Acc:HGNC:9248]	-
ENSG00000198087	1722.45884657827	1390.15701128906	1351.54172013625	2198.2443329469	2203.82155569783	2147.8147178791	1488.05252600119	2183.29353550794	-0.553204056402134	1.19198412158146e-07	2.13675316896758e-06	CD2AP	6	47477789	47627263	+	6751	protein_coding	CD2 associated protein [Source:HGNC Symbol;Acc:HGNC:14258]	-
ENSG00000173852	420.636117613589	422.64846863367	373.216601657653	646.371181343328	607.314141230663	632.75053902751	405.500395968304	628.811953867167	-0.633146759756746	1.19890473839429e-07	2.14733311725488e-06	DPY19L1	7	34928876	35038271	-	6278	protein_coding	dpy-19 like C-mannosyltransferase 1 [Source:HGNC Symbol;Acc:HGNC:22205]	-
ENSG00000205363	272.236514075948	284.141982527214	306.535235494819	154.313840590975	162.274338536833	163.100294221377	287.637910699327	159.896157783062	0.847332308061684	1.20071951727465e-07	2.14875790693268e-06	INSYN1	15	73735431	73752747	-	6573	protein_coding	inhibitory synaptic factor 1 [Source:HGNC Symbol;Acc:HGNC:33753]	-
ENSG00000139926	297.822652616921	305.529013470123	271.701686006771	493.998395350982	471.275773594994	452.947202626836	291.684450697938	472.740457190937	-0.696895688467097	1.20761895310752e-07	2.15927185330447e-06	FRMD6	14	51489100	51730727	+	9416	protein_coding	FERM domain containing 6 [Source:HGNC Symbol;Acc:HGNC:19839]	-
ENSG00000163840	254.837939868087	262.754951584306	265.730220380249	145.579094897146	121.462828246133	151.309911506579	261.107703944214	139.450611549952	0.905072992735424	1.20932878981827e-07	2.16049662865754e-06	DTX3L	3	122564338	122575203	+	5768	protein_coding	deltex E3 ubiquitin ligase 3L [Source:HGNC Symbol;Acc:HGNC:30323]	-
ENSG00000170004	640.676909065953	609.021166850445	715.580630911607	408.591993011323	342.039324341109	451.964670733936	655.092902276002	400.865329362123	0.708835558706842	1.23896184315284e-07	2.21156262620703e-06	CHD3	17	7884796	7912760	+	10335	protein_coding	chromodomain helicase DNA binding protein 3 [Source:HGNC Symbol;Acc:HGNC:1918]	-
ENSG00000124789	1917.9369450313	1627.45121175085	1500.82836079931	2753.38594815469	2382.61483887614	2365.93679810286	1682.07217252716	2500.64586171123	-0.572184559255937	1.24117025845382e-07	2.21363030613071e-06	NUP153	6	17615035	17706834	-	6030	protein_coding	nucleoporin 153 [Source:HGNC Symbol;Acc:HGNC:8062]	-
ENSG00000185838	335.69013765756	409.408878049964	382.173800097437	214.486533148462	225.435009224822	216.157016437969	375.757605268321	218.692852937084	0.780962685762651	1.24397775748969e-07	2.21676205457651e-06	GNB1L	22	19783223	19854939	-	6989	protein_coding	G protein subunit beta 1 like [Source:HGNC Symbol;Acc:HGNC:4397]	-
ENSG00000105419	310.103999116588	445.053929621479	460.798097513316	620.166944261842	736.550590484548	752.619429961293	405.318675417127	703.112321569228	-0.794352492726116	1.24666163862439e-07	2.21966841248654e-06	MEIS3	19	47403124	47419527	-	5126	protein_coding	Meis homeobox 3 [Source:HGNC Symbol;Acc:HGNC:29537]	Homeobox
ENSG00000112739	1899.5149252818	1515.42390681181	1505.80458215474	2405.93717500017	2369.98270473854	2411.13326517626	1640.24780474945	2395.68438163832	-0.546623517728472	1.24963484168068e-07	2.22308456518737e-06	PRPF4B	6	4021267	4064983	+	8429	protein_coding	pre-mRNA processing factor 4B [Source:HGNC Symbol;Acc:HGNC:17346]	-
ENSG00000182985	352.065266323783	279.049832302712	251.79680058503	488.175231555096	557.757307306241	478.493031842232	294.303966403842	508.14185690119	-0.788382680026507	1.25882477548164e-07	2.23754511736328e-06	CADM1	11	115169218	115504957	-	11017	protein_coding	cell adhesion molecule 1 [Source:HGNC Symbol;Acc:HGNC:5951]	-
ENSG00000164930	276.330296242504	254.607511225102	263.739731838075	639.577490248128	343.982729593048	603.274582240514	264.892513101894	528.94493402723	-0.997685223808332	1.26535231327719e-07	2.24725291627603e-06	FZD6	8	103298433	103332866	+	4065	protein_coding	frizzled class receptor 6 [Source:HGNC Symbol;Acc:HGNC:4044]	-
ENSG00000167508	2248.50985498067	2362.75770416895	2135.79420575286	1489.75940444746	1743.23451098849	1517.02924263738	2249.02058830083	1583.34105269111	0.50626918116271	1.26933059459953e-07	2.25242072935628e-06	MVD	16	88651935	88663161	-	4717	protein_coding	mevalonate diphosphate decarboxylase [Source:HGNC Symbol;Acc:HGNC:7529]	-
ENSG00000006062	99.2742175389736	74.3453932777299	92.557717211098	185.370714169033	196.28393044575	178.820804507775	88.7257760092672	186.825149707519	-1.07423944868102	1.27449654996859e-07	2.25968559881311e-06	MAP3K14	17	45263119	45317029	-	5668	protein_coding	mitogen-activated protein kinase kinase kinase 14 [Source:HGNC Symbol;Acc:HGNC:6853]	-
ENSG00000260442	133.047920413057	216.925599563787	173.172503169151	86.3769296389733	52.4719418023293	71.7248281816898	174.382007715332	70.1912332076641	1.312952948174	1.28295947473871e-07	2.2727788812577e-06	ATP2A1-AS1	16	28878957	28879920	-	583	lncRNA	ATP2A1 antisense RNA 1 [Source:HGNC Symbol;Acc:HGNC:51370]	-
ENSG00000006715	606.90320619187	509.215022450205	533.450929302672	919.089352450648	782.220613905094	841.047300322281	549.856385981582	847.452422226008	-0.624189942542175	1.28536286243563e-07	2.27459675941121e-06	VPS41	7	38722974	38932394	-	7752	protein_coding	VPS41 subunit of HOPS complex [Source:HGNC Symbol;Acc:HGNC:12713]	-
ENSG00000145632	444.175365071284	332.008194637533	332.411586543083	1052.05159245671	1608.1678459788	845.95995978678	369.5317154173	1168.72646607409	-1.66124447342767	1.28614360666864e-07	2.27459675941121e-06	PLK2	5	58453982	58460139	-	4647	protein_coding	polo like kinase 2 [Source:HGNC Symbol;Acc:HGNC:19699]	-
ENSG00000154945	717.435324688871	681.329700038374	645.913531935512	1140.36957669431	974.617733846968	958.951127470264	681.559518887586	1024.64614600385	-0.588372150687603	1.29020017230407e-07	2.27985832626505e-06	ANKRD40	17	50693198	50707914	-	4831	protein_coding	ankyrin repeat domain 40 [Source:HGNC Symbol;Acc:HGNC:28233]	-
ENSG00000079435	208.782890494336	278.031402257812	274.687418820033	109.669584822517	122.434530872102	146.397252042079	253.833903857394	126.167122578899	1.00902056690369	1.29217918054088e-07	2.28144299036703e-06	LIPE	19	42401514	42427388	-	5161	protein_coding	lipase E, hormone sensitive type [Source:HGNC Symbol;Acc:HGNC:6621]	-
ENSG00000125304	2439.89417126715	1965.56998665779	1793.43017649891	2999.89988218052	3254.23209437038	3018.33797498837	2066.29811147461	3090.82331717976	-0.581051538271708	1.30238959726712e-07	2.29668396382005e-06	TM9SF2	13	99446311	99564048	+	5566	protein_coding	transmembrane 9 superfamily member 2 [Source:HGNC Symbol;Acc:HGNC:11865]	-
ENSG00000138495	897.561740017318	914.550180320567	776.290531447919	577.463743092012	495.568339244221	596.396858990215	862.800817261935	556.476313775483	0.632626505930867	1.3029903803087e-07	2.29668396382005e-06	COX17	3	119654513	119677454	-	2172	protein_coding	cytochrome c oxidase copper chaperone COX17 [Source:HGNC Symbol;Acc:HGNC:2264]	-
ENSG00000213949	101.321108622251	136.469626016655	108.481625548491	215.457060447776	238.06714336242	233.842590510167	115.424120062466	229.122264773454	-0.989265568176268	1.33586575090764e-07	2.35266381745062e-06	ITGA1	5	52787916	52959209	+	18545	protein_coding	integrin subunit alpha 1 [Source:HGNC Symbol;Acc:HGNC:6134]	-
ENSG00000224679	24.5626929993337	21.3870309429086	20.9001296928286	0	0	0	22.2832845450236	0	6.95708540661333	1.34077115261918e-07	2.35933194226752e-06	MED15P4	2	131535187	131536988	-	393	unprocessed_pseudogene	mediator complex subunit 15 pseudogene 4 [Source:HGNC Symbol;Acc:HGNC:48653]	-
ENSG00000145147	96.2038809140569	104.898294624742	86.5862515845755	226.132860740233	161.302635910864	230.894994831467	95.8961423744582	206.110163827522	-1.10410504714637	1.34976895620229e-07	2.37318426736451e-06	SLIT2	4	20251905	20620561	+	11067	protein_coding	slit guidance ligand 2 [Source:HGNC Symbol;Acc:HGNC:11086]	-
ENSG00000233270	301.916434783476	278.031402257812	204.02507557285	111.610639421145	118.547720368225	149.344847720779	261.324304204713	126.50106917005	1.04654606314183	1.36277855721646e-07	2.39406123039002e-06	SNRPEP4	19	5576660	5576938	-	279	processed_pseudogene	small nuclear ribonucleoprotein polypeptide E pseudogene 4 [Source:HGNC Symbol;Acc:HGNC:43446]	-
ENSG00000144366	2098.06336035975	1548.01366824862	1622.24816187193	2835.8807685964	2998.67430374052	2386.56996785376	1756.10839682677	2740.3750133969	-0.642084864726707	1.36815687974008e-07	2.40150834153211e-06	GULP1	2	188291669	188595931	+	11979	protein_coding	GULP PTB domain containing engulfment adaptor 1 [Source:HGNC Symbol;Acc:HGNC:18649]	-
ENSG00000162733	179.102969786808	141.561776241157	134.357976596755	58.2316379588584	75.7928048255867	32.4235524656954	151.674240874907	55.4826650833802	1.44998123977625	1.39702908061694e-07	2.4483103220761e-06	DDR2	1	162631373	162787405	+	11099	protein_coding	discoidin domain receptor tyrosine kinase 2 [Source:HGNC Symbol;Acc:HGNC:2731]	-
ENSG00000132204	41.961267207195	24.4423210776098	34.8335494880476	4.85263649657153	0.971702625969061	1.96506378579972	33.7457125909508	2.59646763611344	3.69876418910287	1.3971430754981e-07	2.4483103220761e-06	LINC00470	18	1254383	1408344	-	9091	lncRNA	long intergenic non-protein coding RNA 470 [Source:HGNC Symbol;Acc:HGNC:1225]	-
ENSG00000084234	8733.06080680476	8466.2089632571	8649.66796001777	11696.795011336	12333.8214314253	10654.5758466061	8616.31257669321	11561.7307631225	-0.424222370338722	1.40456024301737e-07	2.45926366138283e-06	APLP2	11	130068147	130144811	+	7463	protein_coding	amyloid beta precursor like protein 2 [Source:HGNC Symbol;Acc:HGNC:598]	-
ENSG00000101204	54.2426137068619	88.6034139063356	112.462602632839	28.1452916801149	21.3774577713193	20.6331697508971	85.102876748679	23.3853064007771	1.86400335543769	1.4341530282081e-07	2.50719601075292e-06	CHRNA4	20	63343223	63378401	-	11049	protein_coding	cholinergic receptor nicotinic alpha 4 subunit [Source:HGNC Symbol;Acc:HGNC:1958]	-
ENSG00000118873	1778.74835136841	1622.35906152635	1631.20536031172	1201.51279655111	1239.89255073652	1144.64965522834	1677.43759106883	1195.35166750532	0.488750172621667	1.43431449597648e-07	2.50719601075292e-06	RAB3GAP2	1	220148293	220272453	-	10343	protein_coding	RAB3 GTPase activating non-catalytic protein subunit 2 [Source:HGNC Symbol;Acc:HGNC:17168]	-
ENSG00000145390	525.027562860757	517.362462809408	451.840899073532	771.569202954874	786.10742440897	720.195877495598	498.076974914566	759.290834953147	-0.608557236547943	1.44050465198263e-07	2.51593028736088e-06	USP53	4	119212587	119295517	+	11950	protein_coding	ubiquitin specific peptidase 53 [Source:HGNC Symbol;Acc:HGNC:29255]	-
ENSG00000150594	120.766573913391	79.4375435022319	139.33419795219	43.6737284691438	25.2642682751956	42.248871394694	113.179438455938	37.0622893796778	1.61117116934572	1.46169051836756e-07	2.55081935577042e-06	ADRA2A	10	111077029	111080907	+	3879	protein_coding	adrenoceptor alpha 2A [Source:HGNC Symbol;Acc:HGNC:281]	-
ENSG00000023191	862.764591601595	866.683968210248	893.729355436193	561.935306302983	607.314141230663	616.047496848213	874.392638416012	595.09898146062	0.555236017578995	1.46759694473288e-07	2.55900836988535e-06	RNH1	11	494512	507300	-	7374	protein_coding	ribonuclease/angiogenin inhibitor 1 [Source:HGNC Symbol;Acc:HGNC:10074]	-
ENSG00000132294	1241.43944200799	1012.31946463101	912.638996586848	1721.71542898358	1503.22396237414	1636.89813357117	1055.46596774195	1620.61250830963	-0.618838344083588	1.47750737896948e-07	2.5741597566988e-06	EFR3A	8	131904093	132013642	+	6192	protein_coding	EFR3 homolog A [Source:HGNC Symbol;Acc:HGNC:28970]	-
ENSG00000258545	28.6564751658893	28.5160412572115	23.8858625060898	87.3474569382876	67.0474811918652	107.095976326085	27.0194596430635	87.1636381520792	-1.69011541282906	1.48272632525561e-07	2.58111921244537e-06	RHOXF1-AS1	X	120036236	120146854	+	2498	lncRNA	RHOXF1 antisense RNA 1 [Source:HGNC Symbol;Acc:HGNC:51582]	-
ENSG00000131462	1587.36403508194	1956.40411625369	1970.58365675241	1279.15498049626	1276.81725052335	1209.49676015973	1838.11726936268	1255.15633039311	0.55042083925604	1.48930198887454e-07	2.59042699896569e-06	TUBG1	17	42609683	42615238	+	2408	protein_coding	tubulin gamma 1 [Source:HGNC Symbol;Acc:HGNC:12417]	-
ENSG00000170558	1084.85227413724	995.0061538677	861.881538761407	2290.44442638176	3399.98748826574	1964.08125390682	980.579988922115	2551.50438951811	-1.37968294863694	1.4930439398177e-07	2.59479466572935e-06	CDH2	18	27950966	28177130	-	4634	protein_coding	cadherin 2 [Source:HGNC Symbol;Acc:HGNC:1759]	-
ENSG00000148773	2689.61488342704	2347.48125349544	2583.65412774205	3749.14695725117	3634.16782112429	3263.97094821334	2540.25008822151	3549.09524219626	-0.482498732320483	1.49658588609924e-07	2.59880783071319e-06	MKI67	10	128096659	128126423	-	12845	protein_coding	marker of proliferation Ki-67 [Source:HGNC Symbol;Acc:HGNC:7107]	-
ENSG00000116670	4647.46620458226	5253.06217159631	5262.85170550845	3642.38895432659	3670.12081828514	3852.50755206035	5054.46002722901	3721.67244155736	0.44164161891801	1.50145214760215e-07	2.60511215832106e-06	MAD2L2	1	11674480	11691650	-	3324	protein_coding	mitotic arrest deficient 2 like 2 [Source:HGNC Symbol;Acc:HGNC:6764]	-
ENSG00000103035	1110.43841267821	896.21843951236	813.11456947814	1450.93831247489	1448.80861531987	1406.9856706326	939.923807222903	1435.57753280912	-0.611231007112506	1.51906246799484e-07	2.63349966182559e-06	PSMD7	16	74296814	74306288	+	2701	protein_coding	proteasome 26S subunit, non-ATPase 7 [Source:HGNC Symbol;Acc:HGNC:9565]	-
ENSG00000180537	213.900118202531	149.70921660036	170.18677035589	325.126645270293	298.312706172502	387.117565802545	177.932035052927	336.852305748446	-0.920908023039841	1.52302806600813e-07	2.63605162084458e-06	RNF182	6	13924446	13980310	+	4098	protein_coding	ring finger protein 182 [Source:HGNC Symbol;Acc:HGNC:28522]	-
ENSG00000126790	117.696237288474	97.7692843104393	92.557717211098	212.545478549833	204.057551453503	201.419038044471	102.67441293667	206.007356015936	-1.00513514588108	1.52435026802652e-07	2.63605162084458e-06	L3HYPDH	14	59460363	59484408	-	3493	protein_coding	trans-L-3-hydroxyproline dehydratase [Source:HGNC Symbol;Acc:HGNC:20488]	-
[truncated: 4,822 more rows]
