# Supplementary material for: Derivation and characteristics of induced pluripotent stem cells from a patient with acute myelitis
Source: Front Cell Dev Biol. 2023 Jul 14;11:1172385. doi: 10.3389/fcell.2023.1172385 (PMC10375497; doi:10.3389/fcell.2023.1172385)
Supplement: Supplementary file 4 [file Table3.XLS]

Category	GOID	Description	GeneRatio	BgRatio	pvalue	padj	geneID	geneName	Count	Up	Up_Gene_names	Down	Down_Gene_names
BP	GO:0051962	positive regulation of nervous system development	257/5719	491/14466	3.52E-09	1.34E-06	ENSG00000196549/ENSG00000125538/ENSG00000148677/ENSG00000143320/ENSG00000157404/ENSG00000198947/ENSG00000107984/ENSG00000077092/ENSG00000049759/ENSG00000180914/ENSG00000135919/ENSG00000158747/ENSG00000198121/ENSG00000139211/ENSG00000107562/ENSG00000132386/ENSG00000176887/ENSG00000124920/ENSG00000136040/ENSG00000156466/ENSG00000160145/ENSG00000163623/ENSG00000277586/ENSG00000106683/ENSG00000184160…	MME/IL1B/ANKRD1/CRABP2/KIT/DMD/DKK1/RARB/NEDD4L/OXTR/SERPINE2/NBL1/LPAR1/AMIGO2/CXCL12/SERPINF1/SOX11/MYRF/PLXNC1/GDF6/KALRN/NKX6-1/NEFL/LIMK1/ADRA2C/CNTN1/PRKD1/GATA2/TNFRSF1B/SEMA7A/SLIT2/CLSTN2/NDNF/GPRC5B/IRX3/STMN2/LIF/FZD1/TCF4/TGIF2/ASPM/FEZ1/SHOX2/FLRT2/NEGR1/NRP1/ID2/GLI3/EPHB3/NGF/CAMK1D/ZEB1/SOCS2/SHTN1/ENC1/PRKCH/P2RX4/FGFR1/ROBO2/LYN/RNF112/ADGRL3/FZD3/APOE/CSF1/GLI1/ATP8A2/RGS2/SMAR…	257	131	ENSG00000196549/ENSG00000143320/ENSG00000107984/ENSG00000135919/ENSG00000158747/ENSG00000198121/ENSG00000107562/ENSG00000132386/ENSG00000136040/ENSG00000106683/ENSG00000184160/ENSG00000184304/ENSG00000179348/ENSG00000028137/ENSG00000138623/ENSG00000145147/ENSG00000173376/ENSG00000167191/ENSG00000177508/ENSG00000104435/ENSG00000157240/ENSG00000196628/ENSG00000149557/ENSG00000168779/ENSG00000185070…	126	ENSG00000125538/ENSG00000148677/ENSG00000157404/ENSG00000198947/ENSG00000077092/ENSG00000049759/ENSG00000180914/ENSG00000139211/ENSG00000176887/ENSG00000124920/ENSG00000156466/ENSG00000160145/ENSG00000163623/ENSG00000277586/ENSG00000018236/ENSG00000158258/ENSG00000128342/ENSG00000118707/ENSG00000066279/ENSG00000134259/ENSG00000183049/ENSG00000187164/ENSG00000171617/ENSG00000027075/ENSG00000185008…
BP	GO:0061564	axon development	255/5719	483/14466	1.40E-09	7.10E-07	ENSG00000074527/ENSG00000143320/ENSG00000172020/ENSG00000129116/ENSG00000107562/ENSG00000145242/ENSG00000154096/ENSG00000021645/ENSG00000151150/ENSG00000104722/ENSG00000184347/ENSG00000163531/ENSG00000136040/ENSG00000075223/ENSG00000011201/ENSG00000006468/ENSG00000162631/ENSG00000163623/ENSG00000145675/ENSG00000130558/ENSG00000153234/ENSG00000277586/ENSG00000154277/ENSG00000196569/ENSG00000198825…	NTN4/CRABP2/GAP43/PALLD/CXCL12/EPHA5/THY1/NRXN3/ANK3/NEFM/SLIT3/NFASC/PLXNC1/SEMA3C/ANOS1/ETV1/NTNG1/NKX6-1/PIK3R1/OLFM1/NR4A2/NEFL/UCHL1/LAMA2/INPP5F/NDN/LIMK1/NREP/DCLK1/CYFIP2/COL25A1/SEMA7A/MAPK3/NFIB/SLIT2/ITGA4/NEXN/LAMC2/KLF4/PDLIM7/NOG/DOK6/NPTX1/FEZ1/SHOX2/SPP1/SIPA1L1/FLRT2/JAK2/SHC3/FLOT1/EPHA2/NRP1/ROBO3/GLI3/EPHB3/NGF/APBB2/EPHA7/GBX2/SHTN1/VASP/UNC5B/DOK5/ROBO2/VANGL2/FZD3/APOE/MYH1…	255	137	ENSG00000143320/ENSG00000107562/ENSG00000154096/ENSG00000184347/ENSG00000163531/ENSG00000136040/ENSG00000075223/ENSG00000006468/ENSG00000162631/ENSG00000145675/ENSG00000130558/ENSG00000153234/ENSG00000196569/ENSG00000182636/ENSG00000106683/ENSG00000133083/ENSG00000138623/ENSG00000102882/ENSG00000145147/ENSG00000115232/ENSG00000136826/ENSG00000183691/ENSG00000206052/ENSG00000171246/ENSG00000149557…	118	ENSG00000074527/ENSG00000172020/ENSG00000129116/ENSG00000145242/ENSG00000021645/ENSG00000151150/ENSG00000104722/ENSG00000011201/ENSG00000163623/ENSG00000277586/ENSG00000154277/ENSG00000198825/ENSG00000134986/ENSG00000055163/ENSG00000188517/ENSG00000147862/ENSG00000162614/ENSG00000058085/ENSG00000196923/ENSG00000096968/ENSG00000148082/ENSG00000142627/ENSG00000154134/ENSG00000134259/ENSG00000163697…
BP	GO:0010975	regulation of neuron projection development	244/5719	479/14466	1.80E-07	2.86E-05	ENSG00000148677/ENSG00000143320/ENSG00000198947/ENSG00000107984/ENSG00000049759/ENSG00000163110/ENSG00000198121/ENSG00000107562/ENSG00000061337/ENSG00000132386/ENSG00000169439/ENSG00000154096/ENSG00000136040/ENSG00000075223/ENSG00000160145/ENSG00000026025/ENSG00000163623/ENSG00000130558/ENSG00000101160/ENSG00000277586/ENSG00000198825/ENSG00000145423/ENSG00000106683/ENSG00000125968/ENSG00000018236…	ANKRD1/CRABP2/DMD/DKK1/NEDD4L/PDLIM5/LPAR1/CXCL12/LZTS1/SERPINF1/SDC2/THY1/PLXNC1/SEMA3C/KALRN/VIM/NKX6-1/OLFM1/CTSZ/NEFL/INPP5F/SFRP2/LIMK1/ID1/CNTN1/PRKD1/SEMA7A/SLIT2/KANK1/NDNF/STMN2/FZD1/PRRX1/PMP22/KLF4/PLK2/FEZ1/SHOX2/SPP1/SIPA1L1/ITM2C/NEGR1/NRP1/EPHB3/NGF/LRRK2/CAMK1D/EPHA7/SHTN1/ENC1/AC002316.1/BCL11A/PAQR3/SDK1/FGFR1/ROBO2/LYN/ADAM10/APOE/HECW1/ATP8A2/RGS2/NLGN1/EFNA1/EFNB2/EPHB2/DAB1/…	244	131	ENSG00000143320/ENSG00000107984/ENSG00000198121/ENSG00000107562/ENSG00000132386/ENSG00000154096/ENSG00000136040/ENSG00000075223/ENSG00000026025/ENSG00000130558/ENSG00000101160/ENSG00000145423/ENSG00000106683/ENSG00000125968/ENSG00000184304/ENSG00000138623/ENSG00000145147/ENSG00000107104/ENSG00000173376/ENSG00000104435/ENSG00000157240/ENSG00000116132/ENSG00000109099/ENSG00000136826/ENSG00000149557…	113	ENSG00000148677/ENSG00000198947/ENSG00000049759/ENSG00000163110/ENSG00000061337/ENSG00000169439/ENSG00000160145/ENSG00000163623/ENSG00000277586/ENSG00000198825/ENSG00000018236/ENSG00000145632/ENSG00000135916/ENSG00000134259/ENSG00000183049/ENSG00000135333/ENSG00000187164/ENSG00000171617/ENSG00000132359/ENSG00000119866/ENSG00000146555/ENSG00000185008/ENSG00000254087/ENSG00000130203/ENSG00000132932…
BP	GO:0007409	axonogenesis	234/5719	441/14466	3.73E-09	1.34E-06	ENSG00000074527/ENSG00000143320/ENSG00000172020/ENSG00000129116/ENSG00000107562/ENSG00000145242/ENSG00000154096/ENSG00000021645/ENSG00000151150/ENSG00000184347/ENSG00000163531/ENSG00000136040/ENSG00000075223/ENSG00000011201/ENSG00000006468/ENSG00000162631/ENSG00000163623/ENSG00000145675/ENSG00000130558/ENSG00000153234/ENSG00000277586/ENSG00000154277/ENSG00000196569/ENSG00000182636/ENSG00000106683…	NTN4/CRABP2/GAP43/PALLD/CXCL12/EPHA5/THY1/NRXN3/ANK3/SLIT3/NFASC/PLXNC1/SEMA3C/ANOS1/ETV1/NTNG1/NKX6-1/PIK3R1/OLFM1/NR4A2/NEFL/UCHL1/LAMA2/NDN/LIMK1/DCLK1/CYFIP2/COL25A1/SEMA7A/MAPK3/NFIB/SLIT2/ITGA4/NEXN/LAMC2/PDLIM7/NOG/DOK6/NPTX1/FEZ1/SHOX2/SPP1/SIPA1L1/FLRT2/SHC3/FLOT1/EPHA2/NRP1/ROBO3/GLI3/EPHB3/NGF/APBB2/EPHA7/GBX2/SHTN1/VASP/UNC5B/DOK5/ROBO2/VANGL2/FZD3/APOE/MYH10/ATP8A2/ADARB1/EFNA1/EFNB2…	234	127	ENSG00000143320/ENSG00000107562/ENSG00000154096/ENSG00000184347/ENSG00000163531/ENSG00000136040/ENSG00000075223/ENSG00000006468/ENSG00000162631/ENSG00000145675/ENSG00000130558/ENSG00000153234/ENSG00000196569/ENSG00000182636/ENSG00000106683/ENSG00000133083/ENSG00000138623/ENSG00000102882/ENSG00000145147/ENSG00000115232/ENSG00000183691/ENSG00000206052/ENSG00000171246/ENSG00000149557/ENSG00000168779…	107	ENSG00000074527/ENSG00000172020/ENSG00000129116/ENSG00000145242/ENSG00000021645/ENSG00000151150/ENSG00000011201/ENSG00000163623/ENSG00000277586/ENSG00000154277/ENSG00000055163/ENSG00000188517/ENSG00000147862/ENSG00000162614/ENSG00000058085/ENSG00000196923/ENSG00000148082/ENSG00000142627/ENSG00000154134/ENSG00000134259/ENSG00000163697/ENSG00000135333/ENSG00000168505/ENSG00000187164/ENSG00000125753…
BP	GO:0043410	positive regulation of MAPK cascade	233/5719	469/14466	3.81E-06	0.00027008	ENSG00000092969/ENSG00000125538/ENSG00000157404/ENSG00000134853/ENSG00000136235/ENSG00000107984/ENSG00000164251/ENSG00000198121/ENSG00000108691/ENSG00000183087/ENSG00000146674/ENSG00000102755/ENSG00000164619/ENSG00000136158/ENSG00000156466/ENSG00000157168/ENSG00000145431/ENSG00000156463/ENSG00000090339/ENSG00000184160/ENSG00000095752/ENSG00000138685/ENSG00000154188/ENSG00000131016/ENSG00000197461…	TGFB2/IL1B/KIT/PDGFRA/GPNMB/DKK1/F2RL1/LPAR1/CCL2/GAS6/IGFBP3/FLT1/BMPER/SPRY2/GDF6/NRG1/PDGFC/SH3RF2/ICAM1/ADRA2C/IL11/FGF2/ANGPT1/AKAP12/PDGFA/NOX4/IRAK2/HAND2/ZC3H12A/SEMA7A/MAPK3/NRK/TRIM5/LIF/ADORA2B/TEK/EIF2AK2/PKN1/TNFAIP8L3/F2R/ACKR3/JAK2/CD44/C1QTNF1/AJUBA/MAP3K1/EDN1/CD40/NRP1/TPD52L1/TGFA/TLR4/NGF/CCL26/SHC2/TNFRSF19/LRRK2/MAP3K9/DOK5/TNFRSF11A/PEA15/ADRA2A/KITLG/FGFR1/MDFIC/MAP3K4/VAN…	233	119	ENSG00000134853/ENSG00000136235/ENSG00000107984/ENSG00000198121/ENSG00000183087/ENSG00000146674/ENSG00000164619/ENSG00000136158/ENSG00000145431/ENSG00000184160/ENSG00000138685/ENSG00000154188/ENSG00000164107/ENSG00000138623/ENSG00000102882/ENSG00000123143/ENSG00000183578/ENSG00000144476/ENSG00000026508/ENSG00000173918/ENSG00000101017/ENSG00000099250/ENSG00000163235/ENSG00000006606/ENSG00000188906…	114	ENSG00000092969/ENSG00000125538/ENSG00000157404/ENSG00000164251/ENSG00000108691/ENSG00000102755/ENSG00000156466/ENSG00000157168/ENSG00000156463/ENSG00000090339/ENSG00000095752/ENSG00000131016/ENSG00000197461/ENSG00000086991/ENSG00000134070/ENSG00000163874/ENSG00000123572/ENSG00000132256/ENSG00000128342/ENSG00000170425/ENSG00000120156/ENSG00000055332/ENSG00000181104/ENSG00000096968/ENSG00000129474…
BP	GO:1902532	negative regulation of intracellular signal transduction	229/5719	479/14466	0.000113101	0.003465766	ENSG00000092969/ENSG00000125538/ENSG00000100234/ENSG00000198947/ENSG00000117152/ENSG00000164251/ENSG00000135919/ENSG00000198121/ENSG00000107562/ENSG00000118503/ENSG00000172572/ENSG00000113369/ENSG00000136158/ENSG00000112541/ENSG00000173193/ENSG00000156463/ENSG00000116679/ENSG00000090376/ENSG00000154277/ENSG00000198825/ENSG00000145423/ENSG00000143479/ENSG00000171867/ENSG00000145901/ENSG00000112096…	TGFB2/IL1B/TIMP3/DMD/RGS4/F2RL1/SERPINE2/LPAR1/CXCL12/TNFAIP3/PDE3A/ARRDC3/SPRY2/PDE10A/PARP14/SH3RF2/IVNS1ABP/IRAK3/UCHL1/INPP5F/SFRP2/DYRK3/PRNP/TNIP1/SOD2/NR1D1/CCN3/ZC3H12A/RCAN1/RORA/SLIT2/KANK1/HOMER2/CAMK2N1/LIF/LITAF/KLF4/MECOM/SOCS1/MET/STAT1/ATF3/DUSP8/BDKRB2/TWIST1/SESN3/ACKR3/CD44/AJUBA/DEPTOR/GBP1/EPHA2/BCL2L1/TLR4/HOMER3/LRRK2/GBA/ARHGAP42/SOCS2/BCL2L12/CASTOR2/DLG1/BTN2A2/PAQR3/LYN…	229	129	ENSG00000100234/ENSG00000135919/ENSG00000198121/ENSG00000107562/ENSG00000113369/ENSG00000136158/ENSG00000090376/ENSG00000145423/ENSG00000143479/ENSG00000171867/ENSG00000126368/ENSG00000136999/ENSG00000069667/ENSG00000145147/ENSG00000107104/ENSG00000103942/ENSG00000162545/ENSG00000189067/ENSG00000136826/ENSG00000105976/ENSG00000168398/ENSG00000122691/ENSG00000149212/ENSG00000144476/ENSG00000026508…	100	ENSG00000092969/ENSG00000125538/ENSG00000198947/ENSG00000117152/ENSG00000164251/ENSG00000118503/ENSG00000172572/ENSG00000112541/ENSG00000173193/ENSG00000156463/ENSG00000116679/ENSG00000154277/ENSG00000198825/ENSG00000145901/ENSG00000112096/ENSG00000163874/ENSG00000159200/ENSG00000128342/ENSG00000085276/ENSG00000185338/ENSG00000115415/ENSG00000162772/ENSG00000184545/ENSG00000129474/ENSG00000117228…
BP	GO:0050769	positive regulation of neurogenesis	226/5719	437/14466	1.11E-07	2.11E-05	ENSG00000196549/ENSG00000125538/ENSG00000148677/ENSG00000143320/ENSG00000157404/ENSG00000198947/ENSG00000107984/ENSG00000077092/ENSG00000049759/ENSG00000135919/ENSG00000158747/ENSG00000198121/ENSG00000107562/ENSG00000132386/ENSG00000176887/ENSG00000136040/ENSG00000156466/ENSG00000160145/ENSG00000163623/ENSG00000277586/ENSG00000106683/ENSG00000184160/ENSG00000018236/ENSG00000184304/ENSG00000179348…	MME/IL1B/ANKRD1/CRABP2/KIT/DMD/DKK1/RARB/NEDD4L/SERPINE2/NBL1/LPAR1/CXCL12/SERPINF1/SOX11/PLXNC1/GDF6/KALRN/NKX6-1/NEFL/LIMK1/ADRA2C/CNTN1/PRKD1/GATA2/TNFRSF1B/SEMA7A/SLIT2/NDNF/GPRC5B/IRX3/STMN2/LIF/FZD1/TCF4/TGIF2/ASPM/FEZ1/SHOX2/NEGR1/NRP1/ID2/GLI3/NGF/CAMK1D/ZEB1/SOCS2/SHTN1/ENC1/PRKCH/P2RX4/FGFR1/ROBO2/LYN/RNF112/FZD3/APOE/CSF1/ATP8A2/RGS2/SMARCD3/NLGN1/EPHB2/DAB1/BEND6/TRPV2/TLR2/GLI2/SYT1/…	226	121	ENSG00000196549/ENSG00000143320/ENSG00000107984/ENSG00000135919/ENSG00000158747/ENSG00000198121/ENSG00000107562/ENSG00000132386/ENSG00000136040/ENSG00000106683/ENSG00000184160/ENSG00000184304/ENSG00000179348/ENSG00000028137/ENSG00000138623/ENSG00000145147/ENSG00000173376/ENSG00000167191/ENSG00000177508/ENSG00000104435/ENSG00000157240/ENSG00000196628/ENSG00000149557/ENSG00000168779/ENSG00000172260…	105	ENSG00000125538/ENSG00000148677/ENSG00000157404/ENSG00000198947/ENSG00000077092/ENSG00000049759/ENSG00000176887/ENSG00000156466/ENSG00000160145/ENSG00000163623/ENSG00000277586/ENSG00000018236/ENSG00000128342/ENSG00000118707/ENSG00000066279/ENSG00000134259/ENSG00000183049/ENSG00000187164/ENSG00000171617/ENSG00000027075/ENSG00000185008/ENSG00000254087/ENSG00000130203/ENSG00000132932/ENSG00000082014…
BP	GO:0001558	regulation of cell growth	178/5719	385/14466	0.003969068	0.038912182	ENSG00000092969/ENSG00000163453/ENSG00000143320/ENSG00000141052/ENSG00000022267/ENSG00000117152/ENSG00000049759/ENSG00000135919/ENSG00000107562/ENSG00000140092/ENSG00000146674/ENSG00000184347/ENSG00000139567/ENSG00000075223/ENSG00000163623/ENSG00000147889/ENSG00000122641/ENSG00000109846/ENSG00000130558/ENSG00000145423/ENSG00000152661/ENSG00000106683/ENSG00000197380/ENSG00000166949/ENSG00000100739…	TGFB2/IGFBP7/CRABP2/MYOCD/FHL1/RGS4/NEDD4L/SERPINE2/CXCL12/FBLN5/IGFBP3/SLIT3/ACVRL1/SEMA3C/NKX6-1/CDKN2A/INHBA/CRYAB/OLFM1/SFRP2/GJA1/LIMK1/DACT3/SMAD3/BDKRB1/CCN3/SEMA7A/SLIT2/HBEGF/ENPP1/SPP1/BST2/MSX1/SERTAD2/KIF14/EDN1/NRP1/MMP14/NGF/APBB2/EPHA7/TP53/SOCS2/SHTN1/NPPB/BCL11A/CDKN1A/CCDC85B/IGFBP1/ADAM10/APOE/AGTR1/RGS2/TRPV2/RPS6KA1/SYT1/APBB1/CHPT1/PLAA/EPB41L3/SGK1/CDKN1B/WDR36/RPS6KA3/SEMA…	178	91	ENSG00000143320/ENSG00000135919/ENSG00000107562/ENSG00000140092/ENSG00000146674/ENSG00000184347/ENSG00000139567/ENSG00000075223/ENSG00000109846/ENSG00000130558/ENSG00000145423/ENSG00000106683/ENSG00000197380/ENSG00000100739/ENSG00000136999/ENSG00000138623/ENSG00000145147/ENSG00000197594/ENSG00000118785/ENSG00000163132/ENSG00000179833/ENSG00000099250/ENSG00000157227/ENSG00000120833/ENSG00000124762…	87	ENSG00000092969/ENSG00000163453/ENSG00000141052/ENSG00000022267/ENSG00000117152/ENSG00000049759/ENSG00000163623/ENSG00000147889/ENSG00000122641/ENSG00000152661/ENSG00000166949/ENSG00000113070/ENSG00000130303/ENSG00000118193/ENSG00000078401/ENSG00000134259/ENSG00000163697/ENSG00000135333/ENSG00000141510/ENSG00000187164/ENSG00000120937/ENSG00000119866/ENSG00000146678/ENSG00000130203/ENSG00000144891…
CC	GO:0033267	axon part	177/5990	355/15203	3.38E-05	0.001531065	ENSG00000082482/ENSG00000164171/ENSG00000172020/ENSG00000129116/ENSG00000132386/ENSG00000154096/ENSG00000151150/ENSG00000163531/ENSG00000116396/ENSG00000128872/ENSG00000159217/ENSG00000150394/ENSG00000130558/ENSG00000101160/ENSG00000277586/ENSG00000154277/ENSG00000054356/ENSG00000184160/ENSG00000197971/ENSG00000145362/ENSG00000176658/ENSG00000169750/ENSG00000028137/ENSG00000137463/ENSG00000104435…	KCNK2/ITGA2/GAP43/PALLD/SERPINF1/THY1/ANK3/NFASC/KCNC4/TMOD2/IGF2BP1/CDH8/OLFM1/CTSZ/NEFL/UCHL1/PTPRN/ADRA2C/MBP/ANK2/MYO1D/RAC3/TNFRSF1B/MGARP/STMN2/EXOC6/ITGA4/EEA1/KCNIP3/KCNAB2/GLUL/FEZ1/CDHR3/SLC1A2/NRP1/KIF4A/PENK/LRRK2/APBB2/SHTN1/TENM2/TSPOAP1/KIF1C/DLG1/P2RX4/ROBO2/AURKA/TPRG1L/ANK1/MYH10/PRSS12/KIF3B/GRIK2/TRPV2/TPX2/BOC/APBB1/DICER1/BASP1/FSCN1/EPB41L3/TIMP2/PPP1R9A/KIF20B/TMEM108/GAD1…	177	95	ENSG00000082482/ENSG00000164171/ENSG00000132386/ENSG00000154096/ENSG00000163531/ENSG00000116396/ENSG00000128872/ENSG00000130558/ENSG00000101160/ENSG00000054356/ENSG00000184160/ENSG00000145362/ENSG00000176658/ENSG00000028137/ENSG00000104435/ENSG00000115232/ENSG00000102189/ENSG00000115041/ENSG00000069424/ENSG00000135821/ENSG00000149557/ENSG00000128536/ENSG00000110436/ENSG00000099250/ENSG00000181195…	82	ENSG00000172020/ENSG00000129116/ENSG00000151150/ENSG00000159217/ENSG00000150394/ENSG00000277586/ENSG00000154277/ENSG00000197971/ENSG00000169750/ENSG00000137463/ENSG00000138190/ENSG00000090889/ENSG00000163697/ENSG00000187164/ENSG00000075711/ENSG00000185008/ENSG00000087586/ENSG00000029534/ENSG00000133026/ENSG00000088325/ENSG00000100697/ENSG00000176788/ENSG00000075618/ENSG00000082397/ENSG00000158528…
BP	GO:0001558	regulation of cell growth	178/5719	385/14466	0.003969068	0.038912182	ENSG00000092969/ENSG00000163453/ENSG00000143320/ENSG00000141052/ENSG00000022267/ENSG00000117152/ENSG00000049759/ENSG00000135919/ENSG00000107562/ENSG00000140092/ENSG00000146674/ENSG00000184347/ENSG00000139567/ENSG00000075223/ENSG00000163623/ENSG00000147889/ENSG00000122641/ENSG00000109846/ENSG00000130558/ENSG00000145423/ENSG00000152661/ENSG00000106683/ENSG00000197380/ENSG00000166949/ENSG00000100739…	TGFB2/IGFBP7/CRABP2/MYOCD/FHL1/RGS4/NEDD4L/SERPINE2/CXCL12/FBLN5/IGFBP3/SLIT3/ACVRL1/SEMA3C/NKX6-1/CDKN2A/INHBA/CRYAB/OLFM1/SFRP2/GJA1/LIMK1/DACT3/SMAD3/BDKRB1/CCN3/SEMA7A/SLIT2/HBEGF/ENPP1/SPP1/BST2/MSX1/SERTAD2/KIF14/EDN1/NRP1/MMP14/NGF/APBB2/EPHA7/TP53/SOCS2/SHTN1/NPPB/BCL11A/CDKN1A/CCDC85B/IGFBP1/ADAM10/APOE/AGTR1/RGS2/TRPV2/RPS6KA1/SYT1/APBB1/CHPT1/PLAA/EPB41L3/SGK1/CDKN1B/WDR36/RPS6KA3/SEMA…	178	91	ENSG00000143320/ENSG00000135919/ENSG00000107562/ENSG00000140092/ENSG00000146674/ENSG00000184347/ENSG00000139567/ENSG00000075223/ENSG00000109846/ENSG00000130558/ENSG00000145423/ENSG00000106683/ENSG00000197380/ENSG00000100739/ENSG00000136999/ENSG00000138623/ENSG00000145147/ENSG00000197594/ENSG00000118785/ENSG00000163132/ENSG00000179833/ENSG00000099250/ENSG00000157227/ENSG00000120833/ENSG00000124762…	87	ENSG00000092969/ENSG00000163453/ENSG00000141052/ENSG00000022267/ENSG00000117152/ENSG00000049759/ENSG00000163623/ENSG00000147889/ENSG00000122641/ENSG00000152661/ENSG00000166949/ENSG00000113070/ENSG00000130303/ENSG00000118193/ENSG00000078401/ENSG00000134259/ENSG00000163697/ENSG00000135333/ENSG00000141510/ENSG00000187164/ENSG00000120937/ENSG00000119866/ENSG00000146678/ENSG00000130203/ENSG00000144891…
BP	GO:0045787	positive regulation of cell cycle	158/5719	338/14466	0.003807203	0.037873289	ENSG00000092969/ENSG00000125538/ENSG00000135111/ENSG00000149948/ENSG00000185630/ENSG00000124766/ENSG00000143479/ENSG00000163249/ENSG00000118971/ENSG00000078098/ENSG00000132109/ENSG00000175063/ENSG00000110092/ENSG00000145632/ENSG00000163132/ENSG00000118193/ENSG00000141448/ENSG00000078401/ENSG00000178999/ENSG00000115738/ENSG00000076382/ENSG00000163235/ENSG00000141510/ENSG00000166582/ENSG00000155858…	TGFB2/IL1B/TBX3/HMGA2/PBX1/SOX4/DYRK3/CCNYL1/CCND2/FAP/TRIM21/UBE2C/CCND1/PLK2/MSX1/KIF14/GATA6/EDN1/AURKB/ID2/SPAG5/TGFA/TP53/CENPV/LSM11/CDKN1A/FGFR1/AURKA/RNF112/DDX11/NDC80/CDK2/EREG/GLI1/TMOD3/CDC45/SMARCD3/SMC5/KIF3B/GTSE1/SRC/PRMT1/EGF/HSPA2/CDK1/CDC14B/EIF4EBP1/EVI2B/EZH2/BTG2/CDKN1B/KIF20B/CDC25C/FEN1/NR4A3/CENPJ/FAM83D/DBF4B/DLGAP5/KIF23/RCC2/GADD45A/CKS1B/UHRF2/DBF4/IL1A/CDC6/BRCA2/FBX…	158	51	ENSG00000135111/ENSG00000185630/ENSG00000124766/ENSG00000143479/ENSG00000078098/ENSG00000110092/ENSG00000163132/ENSG00000115738/ENSG00000163235/ENSG00000124762/ENSG00000077782/ENSG00000128482/ENSG00000101350/ENSG00000197122/ENSG00000081377/ENSG00000185862/ENSG00000159388/ENSG00000119508/ENSG00000114999/ENSG00000118762/ENSG00000108861/ENSG00000198663/ENSG00000084764/ENSG00000102760/ENSG00000177595…	107	ENSG00000092969/ENSG00000125538/ENSG00000149948/ENSG00000163249/ENSG00000118971/ENSG00000132109/ENSG00000175063/ENSG00000145632/ENSG00000118193/ENSG00000141448/ENSG00000078401/ENSG00000178999/ENSG00000076382/ENSG00000141510/ENSG00000166582/ENSG00000155858/ENSG00000087586/ENSG00000013573/ENSG00000080986/ENSG00000123374/ENSG00000124882/ENSG00000111087/ENSG00000138594/ENSG00000093009/ENSG00000082014…
BP	GO:0010721	negative regulation of cell development	153/5719	298/14466	2.00E-05	0.001009067	ENSG00000125538/ENSG00000101384/ENSG00000198947/ENSG00000117152/ENSG00000107984/ENSG00000198121/ENSG00000188290/ENSG00000176887/ENSG00000154096/ENSG00000185630/ENSG00000183688/ENSG00000075223/ENSG00000166780/ENSG00000157168/ENSG00000026025/ENSG00000163623/ENSG00000101160/ENSG00000198825/ENSG00000125968/ENSG00000205336/ENSG00000126368/ENSG00000138623/ENSG00000182054/ENSG00000145147/ENSG00000107104…	IL1B/JAG1/DMD/RGS4/DKK1/LPAR1/HES4/SOX11/THY1/PBX1/RFLNB/SEMA3C/BMERB1/NRG1/VIM/NKX6-1/CTSZ/INPP5F/ID1/ADGRG1/NR1D1/SEMA7A/IDH2/SLIT2/KANK1/IRX3/STMN2/PMP22/NOG/ASPM/PLK2/SPP1/RFLNA/ITM2C/ZNF536/GBP1/NRP1/ID2/GLI3/LRRK2/EPHA7/TP53/AC002316.1/BCL11A/PAQR3/HEY1/APOE/RGS2/POSTN/NLGN1/EFNA1/EFNB2/EPHB2/DAB1/APPL2/DAAM2/DICER1/RAB29/SEMA3F/SEMA3A/EFNB3/RCC2/SEMA3B/FBXW7/NR2F1/TMEM98/FKBP4/DPYSL3/FBLN1…	153	86	ENSG00000107984/ENSG00000198121/ENSG00000154096/ENSG00000185630/ENSG00000183688/ENSG00000075223/ENSG00000166780/ENSG00000026025/ENSG00000101160/ENSG00000125968/ENSG00000126368/ENSG00000138623/ENSG00000145147/ENSG00000107104/ENSG00000177508/ENSG00000104435/ENSG00000109099/ENSG00000183691/ENSG00000118785/ENSG00000178882/ENSG00000198597/ENSG00000099250/ENSG00000115738/ENSG00000106571/ENSG00000188906…	67	ENSG00000125538/ENSG00000101384/ENSG00000198947/ENSG00000117152/ENSG00000188290/ENSG00000176887/ENSG00000157168/ENSG00000163623/ENSG00000198825/ENSG00000205336/ENSG00000182054/ENSG00000066279/ENSG00000145632/ENSG00000135916/ENSG00000117228/ENSG00000135333/ENSG00000141510/ENSG00000132359/ENSG00000119866/ENSG00000164683/ENSG00000130203/ENSG00000133110/ENSG00000169242/ENSG00000125266/ENSG00000133216…
BP	GO:0048638	regulation of developmental growth	153/5719	302/14466	4.88E-05	0.001978988	ENSG00000143320/ENSG00000082482/ENSG00000126778/ENSG00000117152/ENSG00000049759/ENSG00000176692/ENSG00000107562/ENSG00000069702/ENSG00000163513/ENSG00000075223/ENSG00000163623/ENSG00000130558/ENSG00000145423/ENSG00000152661/ENSG00000106683/ENSG00000138685/ENSG00000179772/ENSG00000181649/ENSG00000135547/ENSG00000138623/ENSG00000123572/ENSG00000137193/ENSG00000183691/ENSG00000118785/ENSG00000141448…	CRABP2/KCNK2/SIX1/RGS4/NEDD4L/FOXC2/CXCL12/TGFBR3/TGFBR2/SEMA3C/NKX6-1/OLFM1/SFRP2/GJA1/LIMK1/FGF2/FOXS1/PHLDA2/HEY2/SEMA7A/NRK/PIM1/NOG/SPP1/GATA6/EDN1/FOXC1/NRP1/NGF/EPHA7/STC2/SOCS2/SHTN1/BCL11A/PLS1/CDKN1A/FGFR1/EPPK1/IL7/APOE/TBX5/CHD7/CSF1/GLI1/ATP8A2/RGS2/WWC1/STAT5A/TRPV2/CDK1/SYT1/PLAA/BASP1/ADRB2/SIX4/CDKN1B/WDR36/SEMA3F/SEMA3A/EZR/AGRN/SEMA3B/RIMS1/MEIS1/TLL2/TTL/L1CAM/HTRA2/SGPL1/ZMPS…	153	80	ENSG00000143320/ENSG00000082482/ENSG00000107562/ENSG00000069702/ENSG00000163513/ENSG00000075223/ENSG00000130558/ENSG00000145423/ENSG00000106683/ENSG00000138685/ENSG00000138623/ENSG00000183691/ENSG00000118785/ENSG00000099250/ENSG00000120833/ENSG00000124762/ENSG00000077782/ENSG00000104432/ENSG00000089225/ENSG00000184371/ENSG00000116741/ENSG00000126561/ENSG00000187688/ENSG00000075213/ENSG00000012171…	73	ENSG00000126778/ENSG00000117152/ENSG00000049759/ENSG00000176692/ENSG00000163623/ENSG00000152661/ENSG00000179772/ENSG00000181649/ENSG00000135547/ENSG00000123572/ENSG00000137193/ENSG00000141448/ENSG00000078401/ENSG00000054598/ENSG00000134259/ENSG00000135333/ENSG00000113739/ENSG00000187164/ENSG00000119866/ENSG00000120756/ENSG00000261150/ENSG00000130203/ENSG00000171316/ENSG00000111087/ENSG00000132932…
BP	GO:0070997	neuron death	153/5719	327/14466	0.00416786	0.039961652	ENSG00000092969/ENSG00000100292/ENSG00000111912/ENSG00000136235/ENSG00000126778/ENSG00000107984/ENSG00000176046/ENSG00000108691/ENSG00000132386/ENSG00000153234/ENSG00000101160/ENSG00000277586/ENSG00000151012/ENSG00000172216/ENSG00000171867/ENSG00000154188/ENSG00000109654/ENSG00000101057/ENSG00000163064/ENSG00000112096/ENSG00000028137/ENSG00000170345/ENSG00000173376/ENSG00000006016/ENSG00000157240…	TGFB2/HMOX1/NCOA7/GPNMB/SIX1/DKK1/NUPR1/CCL2/SERPINF1/NR4A2/CTSZ/NEFL/SLC7A11/CEBPB/PRNP/ANGPT1/TRIM2/MYBL2/EN1/SOD2/TNFRSF1B/FOS/NDNF/CRLF1/FZD1/EGR1/BIRC5/F2R/JAK2/FOXQ1/KIF14/NRP1/BCL2L1/TLR4/TYRO3/NGF/LRRK2/GBA/CASP7/EPHA7/TP53/UNC5B/DPYSL4/APOE/STAMBP/CSF1/ADARB1/GRIK2/EFNB2/CCL5/BACE1/FOXO3/RAB29/PAK3/CDC34/BTG2/SIX4/NR4A3/ADORA1/FBXW7/ERBB3/BID/CORO1A/TP53BP2/MAP3K11/HTRA2/TNFRSF21/TRAF2/U…	153	79	ENSG00000100292/ENSG00000136235/ENSG00000107984/ENSG00000176046/ENSG00000132386/ENSG00000153234/ENSG00000101160/ENSG00000172216/ENSG00000171867/ENSG00000154188/ENSG00000109654/ENSG00000163064/ENSG00000028137/ENSG00000170345/ENSG00000173376/ENSG00000006016/ENSG00000157240/ENSG00000120738/ENSG00000164379/ENSG00000099250/ENSG00000171552/ENSG00000092445/ENSG00000188906/ENSG00000177628/ENSG00000107731…	74	ENSG00000092969/ENSG00000111912/ENSG00000126778/ENSG00000108691/ENSG00000277586/ENSG00000151012/ENSG00000101057/ENSG00000112096/ENSG00000089685/ENSG00000181104/ENSG00000096968/ENSG00000118193/ENSG00000136869/ENSG00000134259/ENSG00000165806/ENSG00000135333/ENSG00000141510/ENSG00000151640/ENSG00000130203/ENSG00000124356/ENSG00000197381/ENSG00000125266/ENSG00000271503/ENSG00000077264/ENSG00000099804…
