# Supplementary material for: Derivation and characteristics of induced pluripotent stem cells from a patient with acute myelitis
Source: Front Cell Dev Biol. 2023 Jul 14;11:1172385. doi: 10.3389/fcell.2023.1172385 (PMC10375497; doi:10.3389/fcell.2023.1172385)
Supplement: Supplementary file 5 [file Table6.XLS]

Category	GOID	Description	GeneRatio	BgRatio	pvalue	padj	geneID	geneName	Count	Up	Up_Gene_names	Down	Down_Gene_names
BP	GO:1901987	regulation of cell cycle phase transition	171/4817	440/15455	0.000307727	0.036791129	ENSG00000101843/ENSG00000088325/ENSG00000204472/ENSG00000046651/ENSG00000253729/ENSG00000125107/ENSG00000185630/ENSG00000058668/ENSG00000127824/ENSG00000151694/ENSG00000100393/ENSG00000143479/ENSG00000165891/ENSG00000166483/ENSG00000198625/ENSG00000077684/ENSG00000103479/ENSG00000215301/ENSG00000132466/ENSG00000277791/ENSG00000144677/ENSG00000100387/ENSG00000145632/ENSG00000131462/ENSG00000116670…	PSMD10/TPX2/AIF1/OFD1/PRKDC/CNOT1/PBX1/ATP2B4/TUBA4A/ADAM17/EP300/DYRK3/E2F7/WEE1/MDM4/JADE1/RBL2/DDX3X/ANKRD17/PSMB3/CTDSPL/RBX1/PLK2/TUBG1/MAD2L2/PSMD7/CDKN2A/ERCC2/DYNC1H1/ANAPC1/ABRAXAS1/CEP192/CDKN1C/CDC25B/PSMB6/ZNF385A/NEK2/NBN/ADAMTS1/CDC6/CLSPN/RFWD3/PSMA4/CDT1/KLHL18/PTPN6/RIPK1/SUSD2/CCND3/PPP1R9B/APP/TMEM14B/DACT1/ORC1/DCTN1/ATM/PSMB4/MACROH2A1/TUBB4B/PSMD4/CDC25C/HAUS6/RNASEH2B/CHEK2…	171	88	ENSG00000101843/ENSG00000088325/ENSG00000204472/ENSG00000046651/ENSG00000185630/ENSG00000058668/ENSG00000127824/ENSG00000143479/ENSG00000198625/ENSG00000277791/ENSG00000100387/ENSG00000131462/ENSG00000116670/ENSG00000129757/ENSG00000101224/ENSG00000142507/ENSG00000161642/ENSG00000117650/ENSG00000041357/ENSG00000167513/ENSG00000111679/ENSG00000099994/ENSG00000112576/ENSG00000108819/ENSG00000137210…	83	ENSG00000253729/ENSG00000125107/ENSG00000151694/ENSG00000100393/ENSG00000165891/ENSG00000166483/ENSG00000077684/ENSG00000103479/ENSG00000215301/ENSG00000132466/ENSG00000144677/ENSG00000145632/ENSG00000103035/ENSG00000147889/ENSG00000104884/ENSG00000197102/ENSG00000153107/ENSG00000163322/ENSG00000101639/ENSG00000104320/ENSG00000154734/ENSG00000094804/ENSG00000092853/ENSG00000168411/ENSG00000114648…
BP	GO:0060828	regulation of canonical Wnt signaling pathway	118/4817	278/15455	4.16E-05	0.008618202	ENSG00000101843/ENSG00000008735/ENSG00000101849/ENSG00000131650/ENSG00000108821/ENSG00000145423/ENSG00000115464/ENSG00000197380/ENSG00000196562/ENSG00000167191/ENSG00000077684/ENSG00000215301/ENSG00000114251/ENSG00000205213/ENSG00000107104/ENSG00000113712/ENSG00000277791/ENSG00000145506/ENSG00000125845/ENSG00000100387/ENSG00000070018/ENSG00000110492/ENSG00000139174/ENSG00000150457/ENSG00000164930…	PSMD10/MAPK8IP2/TBL1X/KREMEN2/COL1A1/SFRP2/USP34/DACT3/SULF2/GPRC5B/JADE1/DDX3X/WNT5A/LGR4/KANK1/CSNK1A1/PSMB3/NKD2/BMP2/RBX1/LRP6/MDK/PRICKLE1/LATS2/FZD6/CDH2/MAD2L2/PSMD7/PPP1CA/CTDNEP1/OTULIN/TNKS2/AXIN2/UBR5/PSMB6/GREM1/FUZ/PSMA4/JRK/ZBED3/IGFBP2/DACT1/PSMB4/BAMBI/CHD8/PSMD4/IGFBP4/PSMB8/APOE/SRC/CYLD/PSMA1/ROR2/PSMA3/IGFBP6/PSEN1/FRZB/PSMD5/LIMD1/ANKRD6/HECW1/G3BP1/PSMC6/MAPK8IP1/RAPGEF1/DKK…	118	51	ENSG00000101843/ENSG00000008735/ENSG00000101849/ENSG00000131650/ENSG00000145423/ENSG00000197380/ENSG00000114251/ENSG00000277791/ENSG00000145506/ENSG00000100387/ENSG00000110492/ENSG00000116670/ENSG00000172531/ENSG00000175826/ENSG00000142507/ENSG00000010361/ENSG00000041357/ENSG00000115457/ENSG00000159377/ENSG00000159352/ENSG00000141753/ENSG00000204264/ENSG00000130203/ENSG00000129084/ENSG00000169071…	67	ENSG00000108821/ENSG00000115464/ENSG00000196562/ENSG00000167191/ENSG00000077684/ENSG00000215301/ENSG00000205213/ENSG00000107104/ENSG00000113712/ENSG00000125845/ENSG00000070018/ENSG00000139174/ENSG00000150457/ENSG00000164930/ENSG00000170558/ENSG00000103035/ENSG00000154124/ENSG00000107854/ENSG00000168646/ENSG00000104517/ENSG00000166923/ENSG00000234616/ENSG00000132846/ENSG00000165617/ENSG00000095739…
BP	GO:0030178	negative regulation of Wnt signaling pathway	89/4817	207/15455	0.000204239	0.030258376	ENSG00000101843/ENSG00000008735/ENSG00000123384/ENSG00000131650/ENSG00000145423/ENSG00000112559/ENSG00000197380/ENSG00000077684/ENSG00000114251/ENSG00000113712/ENSG00000277791/ENSG00000145506/ENSG00000125845/ENSG00000100387/ENSG00000070018/ENSG00000110492/ENSG00000139174/ENSG00000150457/ENSG00000164930/ENSG00000170558/ENSG00000116670/ENSG00000103035/ENSG00000168646/ENSG00000142507/ENSG00000166923…	PSMD10/MAPK8IP2/LRP1/KREMEN2/SFRP2/MDFI/DACT3/JADE1/WNT5A/CSNK1A1/PSMB3/NKD2/BMP2/RBX1/LRP6/MDK/PRICKLE1/LATS2/FZD6/CDH2/MAD2L2/PSMD7/AXIN2/PSMB6/GREM1/FUZ/PSMA4/IGFBP2/DACT1/PSMB4/CHD8/PSMD4/IGFBP4/PSMB8/APOE/CYLD/PSMA1/ROR2/PSMA3/IGFBP6/NXN/FRZB/PSMD5/LIMD1/ANKRD6/GRB10/HECW1/G3BP1/PSMC6/RACK1/MAPK8IP1/RAPGEF1/DKK1/PSMB1/NOTCH1/NFATC1/STK4/CTNND1/SOX17/NLK/BARX1/SLC9A3R1/PSMD13/APC/HMGXB4/TMEM8…	89	46	ENSG00000101843/ENSG00000008735/ENSG00000131650/ENSG00000145423/ENSG00000112559/ENSG00000197380/ENSG00000114251/ENSG00000277791/ENSG00000145506/ENSG00000100387/ENSG00000110492/ENSG00000116670/ENSG00000142507/ENSG00000010361/ENSG00000041357/ENSG00000115457/ENSG00000159377/ENSG00000159352/ENSG00000141753/ENSG00000204264/ENSG00000130203/ENSG00000129084/ENSG00000169071/ENSG00000100567/ENSG00000167779…	43	ENSG00000123384/ENSG00000077684/ENSG00000113712/ENSG00000125845/ENSG00000070018/ENSG00000139174/ENSG00000150457/ENSG00000164930/ENSG00000170558/ENSG00000103035/ENSG00000168646/ENSG00000166923/ENSG00000165617/ENSG00000100888/ENSG00000083799/ENSG00000167693/ENSG00000162998/ENSG00000095261/ENSG00000144791/ENSG00000135299/ENSG00000106070/ENSG00000002746/ENSG00000145907/ENSG00000121653/ENSG00000107263…
BP	GO:0090090	negative regulation of canonical Wnt signaling pathway	79/4817	177/15455	0.000105878	0.019946719	ENSG00000101843/ENSG00000008735/ENSG00000131650/ENSG00000145423/ENSG00000197380/ENSG00000077684/ENSG00000114251/ENSG00000113712/ENSG00000277791/ENSG00000145506/ENSG00000125845/ENSG00000100387/ENSG00000070018/ENSG00000110492/ENSG00000139174/ENSG00000150457/ENSG00000164930/ENSG00000170558/ENSG00000116670/ENSG00000103035/ENSG00000168646/ENSG00000142507/ENSG00000166923/ENSG00000010361/ENSG00000041357…	PSMD10/MAPK8IP2/KREMEN2/SFRP2/DACT3/JADE1/WNT5A/CSNK1A1/PSMB3/NKD2/BMP2/RBX1/LRP6/MDK/PRICKLE1/LATS2/FZD6/CDH2/MAD2L2/PSMD7/AXIN2/PSMB6/GREM1/FUZ/PSMA4/IGFBP2/DACT1/PSMB4/CHD8/PSMD4/IGFBP4/PSMB8/APOE/CYLD/PSMA1/ROR2/PSMA3/IGFBP6/FRZB/PSMD5/LIMD1/ANKRD6/HECW1/G3BP1/PSMC6/MAPK8IP1/RAPGEF1/DKK1/PSMB1/NOTCH1/STK4/CTNND1/SOX17/SLC9A3R1/PSMD13/APC/TMEM88/CBY1/TNN/PSMB7/APC2/SEM1/PFDN5/DAB2/PSME4/ZNRF3/…	79	41	ENSG00000101843/ENSG00000008735/ENSG00000131650/ENSG00000145423/ENSG00000197380/ENSG00000114251/ENSG00000277791/ENSG00000145506/ENSG00000100387/ENSG00000110492/ENSG00000116670/ENSG00000142507/ENSG00000010361/ENSG00000041357/ENSG00000115457/ENSG00000159377/ENSG00000159352/ENSG00000141753/ENSG00000204264/ENSG00000130203/ENSG00000129084/ENSG00000169071/ENSG00000100567/ENSG00000167779/ENSG00000100519…	38	ENSG00000077684/ENSG00000113712/ENSG00000125845/ENSG00000070018/ENSG00000139174/ENSG00000150457/ENSG00000164930/ENSG00000170558/ENSG00000103035/ENSG00000168646/ENSG00000166923/ENSG00000165617/ENSG00000100888/ENSG00000083799/ENSG00000162998/ENSG00000095261/ENSG00000144791/ENSG00000135299/ENSG00000002746/ENSG00000145907/ENSG00000121653/ENSG00000107263/ENSG00000107984/ENSG00000148400/ENSG00000101109…
BP	GO:0010948	negative regulation of cell cycle process	130/4817	322/15455	0.000257618	0.033366922	ENSG00000102054/ENSG00000101843/ENSG00000253729/ENSG00000125107/ENSG00000100393/ENSG00000165891/ENSG00000111752/ENSG00000166483/ENSG00000198625/ENSG00000077684/ENSG00000103479/ENSG00000277791/ENSG00000144677/ENSG00000100387/ENSG00000145632/ENSG00000116670/ENSG00000103035/ENSG00000147889/ENSG00000163322/ENSG00000170364/ENSG00000101144/ENSG00000142507/ENSG00000161642/ENSG00000117650/ENSG00000104320…	RBBP7/PSMD10/PRKDC/CNOT1/EP300/E2F7/PHC1/WEE1/MDM4/JADE1/RBL2/PSMB3/CTDSPL/RBX1/PLK2/MAD2L2/PSMD7/CDKN2A/ABRAXAS1/SETMAR/BMP7/PSMB6/ZNF385A/NEK2/NBN/CDC6/BMP4/CLSPN/RFWD3/PSMA4/CDT1/TMEM67/HMGN5/RIPK1/SUSD2/PTTG1/DACT1/ORC1/ATM/PSMB4/MACROH2A1/PSMD4/CDC25C/CHEK2/AURKB/PSMB8/CASP2/UXT/PKD2/TAOK1/PCBP4/PSMA1/ATRX/CHMP2A/LCMT1/PSMA3/CDK2AP2/GJC2/PSMG2/GPNMB/PML/AURKAIP1/CCL2/ZNF655/RAD1/NOP53/PSMD5/…	130	67	ENSG00000102054/ENSG00000101843/ENSG00000198625/ENSG00000277791/ENSG00000100387/ENSG00000116670/ENSG00000101144/ENSG00000142507/ENSG00000161642/ENSG00000117650/ENSG00000041357/ENSG00000167513/ENSG00000099994/ENSG00000164611/ENSG00000159377/ENSG00000113648/ENSG00000159352/ENSG00000158402/ENSG00000183765/ENSG00000178999/ENSG00000204264/ENSG00000126756/ENSG00000090097/ENSG00000129084/ENSG00000130724…	63	ENSG00000253729/ENSG00000125107/ENSG00000100393/ENSG00000165891/ENSG00000111752/ENSG00000166483/ENSG00000077684/ENSG00000103479/ENSG00000144677/ENSG00000145632/ENSG00000103035/ENSG00000147889/ENSG00000163322/ENSG00000170364/ENSG00000104320/ENSG00000094804/ENSG00000125378/ENSG00000092853/ENSG00000168411/ENSG00000164953/ENSG00000198157/ENSG00000137275/ENSG00000165617/ENSG00000085840/ENSG00000149311…
CC	GO:0005743	mitochondrial inner membrane	190/5016	464/16272	1.81E-06	0.000107025	ENSG00000184831/ENSG00000169100/ENSG00000085491/ENSG00000143158/ENSG00000140990/ENSG00000166816/ENSG00000170906/ENSG00000119421/ENSG00000130312/ENSG00000250317/ENSG00000165629/ENSG00000176720/ENSG00000250479/ENSG00000243927/ENSG00000086504/ENSG00000120333/ENSG00000178057/ENSG00000159199/ENSG00000146066/ENSG00000126267/ENSG00000167863/ENSG00000131143/ENSG00000099624/ENSG00000136521/ENSG00000087157…	APOO/SLC25A6/SLC25A24/MPC2/NDUFB10/LDHD/NDUFA3/NDUFA8/MRPL34/SMIM20/ATP5F1C/BOK/CHCHD10/MRPS6/MRPL28/MRPS14/NDUFAF3/ATP5MC1/HIGD2A/COX6B1/ATP5PD/COX4I1/ATP5F1D/NDUFB5/PGS1/TIMM10/ABCB10/UQCR10/ECSIT/TIMM17B/ATP5PO/SLC25A25/UQCRC1/ATP5MD/ATP5MC3/GCAT/COX5A/MRPL47/SLC25A1/TIMM9/STMP1/ATP5PF/COX7B/NDUFC1/ATP5ME/MICOS13/UCP2/NDUFA1/MRPL10/BCL2L1/UQCC2/MRPL14/SURF1/NDUFB4/OPA1/AIFM1/GATM/ATP5MPL/COA3/…	190	162	ENSG00000184831/ENSG00000169100/ENSG00000143158/ENSG00000140990/ENSG00000166816/ENSG00000170906/ENSG00000119421/ENSG00000130312/ENSG00000250317/ENSG00000165629/ENSG00000176720/ENSG00000250479/ENSG00000243927/ENSG00000086504/ENSG00000120333/ENSG00000178057/ENSG00000159199/ENSG00000146066/ENSG00000126267/ENSG00000167863/ENSG00000131143/ENSG00000099624/ENSG00000136521/ENSG00000184076/ENSG00000130159…	28	ENSG00000085491/ENSG00000087157/ENSG00000134809/ENSG00000135776/ENSG00000148339/ENSG00000198836/ENSG00000171766/ENSG00000133028/ENSG00000197122/ENSG00000176890/ENSG00000149792/ENSG00000115159/ENSG00000080815/ENSG00000089060/ENSG00000066926/ENSG00000007923/ENSG00000155970/ENSG00000023228/ENSG00000157036/ENSG00000168610/ENSG00000204152/ENSG00000101181/ENSG00000136758/ENSG00000107745/ENSG00000254087…
BP	GO:0046034	ATP metabolic process	123/4817	289/15455	2.49E-05	0.006456693	ENSG00000205542/ENSG00000168209/ENSG00000143799/ENSG00000140990/ENSG00000196313/ENSG00000134333/ENSG00000170906/ENSG00000143153/ENSG00000119421/ENSG00000165629/ENSG00000250479/ENSG00000079739/ENSG00000147162/ENSG00000159199/ENSG00000108515/ENSG00000126267/ENSG00000167863/ENSG00000131143/ENSG00000099624/ENSG00000130770/ENSG00000105220/ENSG00000136521/ENSG00000184076/ENSG00000111674/ENSG00000170525…	TMSB4X/DDIT4/PARP1/NDUFB10/POM121/LDHA/NDUFA3/ATP1B1/NDUFA8/ATP5F1C/CHCHD10/PGM1/OGT/ATP5MC1/ENO3/COX6B1/ATP5PD/COX4I1/ATP5F1D/ATP5IF1/GPI/NDUFB5/UQCR10/ENO2/PFKFB3/NUP153/ATP5PO/SLC25A25/UQCRC1/ATP5MC3/PFKFB4/COX5A/NDC1/ATP5PF/COX7B/SEC13/NDUFC1/ATP5ME/NDUFA1/COA6/PDE12/UQCC2/SURF1/PFKL/NDUFB4/NUP205/APP/FOXK1/OLA1/PARK7/NDUFS8/RANBP2/COX6C/PRKAA1/UQCRB/NDUFB7/NDUFS6/ATP5MF/NDUFV3/GUK1/PSEN1/HIF…	123	98	ENSG00000205542/ENSG00000168209/ENSG00000143799/ENSG00000140990/ENSG00000134333/ENSG00000170906/ENSG00000143153/ENSG00000119421/ENSG00000165629/ENSG00000250479/ENSG00000079739/ENSG00000159199/ENSG00000108515/ENSG00000126267/ENSG00000167863/ENSG00000131143/ENSG00000099624/ENSG00000130770/ENSG00000105220/ENSG00000136521/ENSG00000184076/ENSG00000111674/ENSG00000241837/ENSG00000010256/ENSG00000154518…	25	ENSG00000196313/ENSG00000147162/ENSG00000170525/ENSG00000124789/ENSG00000148339/ENSG00000058804/ENSG00000174840/ENSG00000155561/ENSG00000142192/ENSG00000153201/ENSG00000132356/ENSG00000080815/ENSG00000100644/ENSG00000132436/ENSG00000139496/ENSG00000023228/ENSG00000163002/ENSG00000168610/ENSG00000030066/ENSG00000162433/ENSG00000272391/ENSG00000156510/ENSG00000122882/ENSG00000165240/ENSG00000171314
BP	GO:0000184	nuclear-transcribed mRNA catabolic process, nonsense-mediated decay	72/4817	121/15455	1.03E-10	6.41E-07	ENSG00000163682/ENSG00000233927/ENSG00000116698/ENSG00000197958/ENSG00000188846/ENSG00000177600/ENSG00000166441/ENSG00000108298/ENSG00000157106/ENSG00000151461/ENSG00000148303/ENSG00000171863/ENSG00000110700/ENSG00000115268/ENSG00000149806/ENSG00000167526/ENSG00000008988/ENSG00000114391/ENSG00000197756/ENSG00000143947/ENSG00000063177/ENSG00000100316/ENSG00000272886/ENSG00000142937/ENSG00000171858…	RPL9/RPS28/SMG7/RPL12/RPL14/RPLP2/RPL27A/RPL19/SMG1/UPF2/RPL7A/RPS7/RPS13/RPS15/FAU/RPL13/RPS20/RPL24/RPL37A/RPS27A/RPL18/RPL3/DCP1A/RPS8/RPS21/RPS24/SMG9/RPS11/RPL8/RPL28/UBA52/SMG8/RPL32/RPS25/HELZ2/RPLP1/SMG6/RPL23/RPS6/RPS19/RPS23/RPS18/RPL29/RPL37/SMG5/RPS3/RPL35A/RPL39/DCP1B/PABPC1/RPL10/CASC3/RPL22/RPL41/RPL30/RPL4/MAGOH/RPS14/RPL27/PYM1/RPL21/RPL31/GSPT1/EIF4G1/RPL11/RPL18A/RPL35/DCP2/RPS…	72	58	ENSG00000163682/ENSG00000233927/ENSG00000116698/ENSG00000197958/ENSG00000188846/ENSG00000177600/ENSG00000166441/ENSG00000108298/ENSG00000148303/ENSG00000171863/ENSG00000110700/ENSG00000115268/ENSG00000149806/ENSG00000167526/ENSG00000008988/ENSG00000114391/ENSG00000197756/ENSG00000143947/ENSG00000063177/ENSG00000100316/ENSG00000142937/ENSG00000171858/ENSG00000138326/ENSG00000105771/ENSG00000142534…	14	ENSG00000157106/ENSG00000151461/ENSG00000272886/ENSG00000167447/ENSG00000130589/ENSG00000070366/ENSG00000198952/ENSG00000108349/ENSG00000122026/ENSG00000103342/ENSG00000114867/ENSG00000172795/ENSG00000189369/ENSG00000005007
