# Supplementary material for: Derivation and characteristics of induced pluripotent stem cells from a patient with acute myelitis
Source: Front Cell Dev Biol. 2023 Jul 14;11:1172385. doi: 10.3389/fcell.2023.1172385 (PMC10375497; doi:10.3389/fcell.2023.1172385)
Supplement: Supplementary file 7 [file Table7.XLS]

KEGGID	Description	GeneRatio	BgRatio	pvalue	padj	geneID	geneName	keggID	Count	Up	Up_Gene_names	Down	Down_Gene_names
hsa04151	PI3K-Akt signaling pathway - Homo sapiens (human)	110/2418	409/10148	0.078079022	0.757129914	ENSG00000120156/ENSG00000168209/ENSG00000092758/ENSG00000115414/ENSG00000187498/ENSG00000066027/ENSG00000101680/ENSG00000138685/ENSG00000074211/ENSG00000135862/ENSG00000108821/ENSG00000091136/ENSG00000188153/ENSG00000150093/ENSG00000168243/ENSG00000041982/ENSG00000156475/ENSG00000103479/ENSG00000142173/ENSG00000134871/ENSG00000134308/ENSG00000142156/ENSG00000113721/ENSG00000164867/ENSG00000240445…	TEK/DDIT4/COL9A3/FN1/COL4A1/PPP2R5A/LAMA1/FGF2/PPP2R2C/LAMC1/COL1A1/LAMB1/COL4A5/ITGB1/GNG4/TNC/PPP2R2B/RBL2/COL6A2/COL4A2/YWHAQ/COL6A1/PDGFRB/NOS3/FOXO3B/KITLG/THBS1/ITGA1/NGFR/ITGAV/CREB5/IKBKGP1/AC022149.1/SGK1/BCL2L1/PHLPP2/LPAR4/FLT1/LAMC3/CREB3L4/CCND3/PPP2R5D/TPTEP1/GNG12/CD19/PRKAA1/FGFR4/ATF2/CCND2/IRS1/EPHA2/DEC1/THBS2/ERBB3/EFNA4/TCL1A/RPS6/ITGA2/PKN1/KIT/CREB1/IL6R/EFNA1/GNB2/EFNA3/CC…	hsa:7010/hsa:54541/hsa:1299/hsa:2335/hsa:1282/hsa:5525/hsa:284217/hsa:2247/hsa:5522/hsa:3915/hsa:1277/hsa:3912/hsa:1287/hsa:3688/hsa:2786/hsa:3371/hsa:5521/hsa:5934/hsa:1292/hsa:1284/hsa:10971/hsa:1291/hsa:5159/hsa:4846/hsa:2309/hsa:4254/hsa:7057/hsa:3672/hsa:4804/hsa:3685/hsa:9586/hsa:8517/hsa:3688/hsa:6446/hsa:598/hsa:23035/hsa:2846/hsa:2321/hsa:10319/hsa:148327/hsa:896/hsa:5528/hsa:7450/hsa:55…	110	45	ENSG00000168209/ENSG00000066027/ENSG00000074211/ENSG00000135862/ENSG00000091136/ENSG00000188153/ENSG00000168243/ENSG00000156475/ENSG00000142173/ENSG00000142156/ENSG00000164867/ENSG00000064300/ENSG00000275882/ENSG00000171552/ENSG00000050555/ENSG00000143578/ENSG00000112576/ENSG00000177455/ENSG00000160867/ENSG00000115966/ENSG00000118971/ENSG00000243364/ENSG00000137154/ENSG00000123143/ENSG00000169242…	65	ENSG00000120156/ENSG00000092758/ENSG00000115414/ENSG00000187498/ENSG00000101680/ENSG00000138685/ENSG00000108821/ENSG00000150093/ENSG00000041982/ENSG00000103479/ENSG00000134871/ENSG00000134308/ENSG00000113721/ENSG00000240445/ENSG00000049130/ENSG00000137801/ENSG00000213949/ENSG00000138448/ENSG00000146592/ENSG00000269378/ENSG00000118515/ENSG00000040199/ENSG00000147145/ENSG00000102755/ENSG00000112640…
hsa04010	MAPK signaling pathway - Homo sapiens (human)	107/2418	353/10148	0.002692701	0.141571299	ENSG00000120156/ENSG00000105499/ENSG00000008735/ENSG00000139318/ENSG00000113319/ENSG00000077150/ENSG00000068831/ENSG00000106211/ENSG00000138685/ENSG00000162889/ENSG00000177189/ENSG00000236956/ENSG00000128340/ENSG00000113721/ENSG00000196924/ENSG00000130159/ENSG00000049130/ENSG00000109756/ENSG00000145715/ENSG00000006062/ENSG00000064300/ENSG00000148408/ENSG00000071054/ENSG00000136068/ENSG00000275882…	TEK/PLA2G4C/MAPK8IP2/DUSP6/RASGRF2/NFKB2/RASGRP2/HSPB1/FGF2/MAPKAPK2/RPS6KA3/NF1P8/RAC2/PDGFRB/FLNA/ECSIT/KITLG/RAPGEF2/RASA1/MAP3K14/NGFR/CACNA1B/MAP4K4/FLNB/IKBKGP1/JUND/CACNG4/CDC25B/FOS/FLT1/PPP3CA/ELK4/RAP1B/GNG12/RRAS2/CACNA2D2/PAK1/TAOK1/CACNA1F/DUSP3/CRK/MAPK8/DUSP10/DUSP9/PRKACA/DUSP4/NFATC3/HSPA2/GNA12/FGFR4/ATF2/MAP3K7/EPHA2/DUSP5/TGFBR2/RASGRP4/MRAS/RELB/ERBB3/EFNA4/CACNG7/TNFRSF1A/RP…	hsa:7010/hsa:8605/hsa:23542/hsa:1848/hsa:5924/hsa:4791/hsa:10235/hsa:3315/hsa:2247/hsa:9261/hsa:6197/hsa:4763/hsa:5880/hsa:5159/hsa:2316/hsa:51295/hsa:4254/hsa:9693/hsa:5921/hsa:9020/hsa:4804/hsa:774/hsa:9448/hsa:2317/hsa:8517/hsa:3727/hsa:27092/hsa:994/hsa:2353/hsa:2321/hsa:5530/hsa:2005/hsa:5908/hsa:55970/hsa:22800/hsa:9254/hsa:5058/hsa:57551/hsa:778/hsa:1845/hsa:1398/hsa:5599/hsa:11221/hsa:185…	107	54	ENSG00000105499/ENSG00000008735/ENSG00000139318/ENSG00000077150/ENSG00000068831/ENSG00000106211/ENSG00000162889/ENSG00000177189/ENSG00000236956/ENSG00000128340/ENSG00000130159/ENSG00000064300/ENSG00000148408/ENSG00000275882/ENSG00000130522/ENSG00000101224/ENSG00000170345/ENSG00000138814/ENSG00000158711/ENSG00000007402/ENSG00000149269/ENSG00000102001/ENSG00000143507/ENSG00000130829/ENSG00000072062…	53	ENSG00000120156/ENSG00000113319/ENSG00000138685/ENSG00000113721/ENSG00000196924/ENSG00000049130/ENSG00000109756/ENSG00000145715/ENSG00000006062/ENSG00000071054/ENSG00000136068/ENSG00000075461/ENSG00000102755/ENSG00000127314/ENSG00000172380/ENSG00000133818/ENSG00000160551/ENSG00000108861/ENSG00000167193/ENSG00000107643/ENSG00000120875/ENSG00000072736/ENSG00000126803/ENSG00000146535/ENSG00000135341…
hsa04014	Ras signaling pathway - Homo sapiens (human)	71/2418	272/10148	0.204758283	0.903267213	ENSG00000120156/ENSG00000105499/ENSG00000105122/ENSG00000113319/ENSG00000068831/ENSG00000138685/ENSG00000077264/ENSG00000168243/ENSG00000129219/ENSG00000236956/ENSG00000176485/ENSG00000179295/ENSG00000128340/ENSG00000113721/ENSG00000157557/ENSG00000049130/ENSG00000145715/ENSG00000064300/ENSG00000176884/ENSG00000130396/ENSG00000275882/ENSG00000171552/ENSG00000102755/ENSG00000127314/ENSG00000172380…	TEK/PLA2G4C/RASAL3/RASGRF2/RASGRP2/FGF2/PAK3/GNG4/PLD2/NF1P8/PLAAT3/PTPN11/RAC2/PDGFRB/ETS2/KITLG/RASA1/NGFR/GRIN1/AFDN/IKBKGP1/BCL2L1/FLT1/RAP1B/GNG12/RRAS2/HTR7P1/PAK1/MAPK8/PRKACA/FGFR4/EPHA2/RASGRP4/MRAS/EFNA4/KIT/RGL1/EFNA1/AC131180.1/REL/GNB2/EFNA3/STK4/FGF18/FGF19/PLCG1/GAB1/NFKB1/FGF16/RAPGEF5/RAB5A/RASGRF2-AS1/PLA2G2A/SYNGAP1/CHUK/SHC1/VEGFB/FGFR2/EFNA2/BAD/GRIN2A/FGF4/MAP2K2/NF1/VEGFA/P…	hsa:7010/hsa:8605/hsa:64926/hsa:5924/hsa:10235/hsa:2247/hsa:5063/hsa:2786/hsa:5338/hsa:4763/hsa:11145/hsa:5781/hsa:5880/hsa:5159/hsa:2114/hsa:4254/hsa:5921/hsa:4804/hsa:2902/hsa:4301/hsa:8517/hsa:598/hsa:2321/hsa:5908/hsa:55970/hsa:22800/hsa:3363/hsa:5058/hsa:5599/hsa:5566/hsa:2264/hsa:1969/hsa:115727/hsa:22808/hsa:1945/hsa:3815/hsa:23179/hsa:1942/hsa:4763/hsa:5966/hsa:2783/hsa:1944/hsa:6789/hsa:…	71	34	ENSG00000105499/ENSG00000105122/ENSG00000068831/ENSG00000077264/ENSG00000168243/ENSG00000129219/ENSG00000236956/ENSG00000176485/ENSG00000128340/ENSG00000064300/ENSG00000176884/ENSG00000275882/ENSG00000171552/ENSG00000149269/ENSG00000072062/ENSG00000160867/ENSG00000171777/ENSG00000243364/ENSG00000169242/ENSG00000285819/ENSG00000172354/ENSG00000143590/ENSG00000156427/ENSG00000162344/ENSG00000109320…	37	ENSG00000120156/ENSG00000113319/ENSG00000138685/ENSG00000179295/ENSG00000113721/ENSG00000157557/ENSG00000049130/ENSG00000145715/ENSG00000130396/ENSG00000102755/ENSG00000127314/ENSG00000172380/ENSG00000133818/ENSG00000183935/ENSG00000107643/ENSG00000142627/ENSG00000158186/ENSG00000157404/ENSG00000143344/ENSG00000162924/ENSG00000101109/ENSG00000124181/ENSG00000109458/ENSG00000136237/ENSG00000144566…
hsa04015	Rap1 signaling pathway - Homo sapiens (human)	68/2418	258/10148	0.185519379	0.903267213	ENSG00000120156/ENSG00000141968/ENSG00000068831/ENSG00000155897/ENSG00000138685/ENSG00000120318/ENSG00000150093/ENSG00000125968/ENSG00000184304/ENSG00000171914/ENSG00000115825/ENSG00000128340/ENSG00000113721/ENSG00000049130/ENSG00000006607/ENSG00000137801/ENSG00000109756/ENSG00000064300/ENSG00000176884/ENSG00000130396/ENSG00000269378/ENSG00000147145/ENSG00000102755/ENSG00000127314/ENSG00000197122…	TEK/VAV1/RASGRP2/ADCY8/FGF2/ARAP3/ITGB1/ID1/PRKD1/TLN2/PRKD3/RAC2/PDGFRB/KITLG/FARP2/THBS1/RAPGEF2/NGFR/GRIN1/AFDN/AC022149.1/LPAR4/FLT1/RAP1B/SRC/CRK/PFN1P1/FGFR4/PARD3/EPHA2/SIPA1/MRAS/PLCB2/SIPA1L2/EFNA4/KIT/ADCY3/RAPGEF1/EFNA1/TLN1/EFNA3/FGF18/FGF19/CTNND1/MAGI1/PLCG1/RAPGEF3/FGF16/RAPGEF5/ITGA2B/VEGFB/FGFR2/EFNA2/GRIN2A/FGF4/ACTG1/P2RY1/MAPK14/MAP2K2/PFN1/VEGFA/PIK3R1/ADCY4/PDGFC/ACTG1P1/PIK…	hsa:7010/hsa:7409/hsa:10235/hsa:114/hsa:2247/hsa:64411/hsa:3688/hsa:3397/hsa:5587/hsa:83660/hsa:23683/hsa:5880/hsa:5159/hsa:4254/hsa:9855/hsa:7057/hsa:9693/hsa:4804/hsa:2902/hsa:4301/hsa:3688/hsa:2846/hsa:2321/hsa:5908/hsa:6714/hsa:1398/hsa:5216/hsa:2264/hsa:56288/hsa:1969/hsa:6494/hsa:22808/hsa:5330/hsa:57568/hsa:1945/hsa:3815/hsa:109/hsa:2889/hsa:1942/hsa:7094/hsa:1944/hsa:8817/hsa:9965/hsa:150…	68	27	ENSG00000141968/ENSG00000068831/ENSG00000120318/ENSG00000125968/ENSG00000128340/ENSG00000064300/ENSG00000176884/ENSG00000233328/ENSG00000160867/ENSG00000213445/ENSG00000137841/ENSG00000243364/ENSG00000169242/ENSG00000143590/ENSG00000156427/ENSG00000162344/ENSG00000079337/ENSG00000196468/ENSG00000005961/ENSG00000173511/ENSG00000075388/ENSG00000184009/ENSG00000126934/ENSG00000108518/ENSG00000112715…	41	ENSG00000120156/ENSG00000155897/ENSG00000138685/ENSG00000150093/ENSG00000184304/ENSG00000171914/ENSG00000115825/ENSG00000113721/ENSG00000049130/ENSG00000006607/ENSG00000137801/ENSG00000109756/ENSG00000130396/ENSG00000269378/ENSG00000147145/ENSG00000102755/ENSG00000127314/ENSG00000197122/ENSG00000167193/ENSG00000148498/ENSG00000142627/ENSG00000158186/ENSG00000116991/ENSG00000157404/ENSG00000138031…
hsa04723	Retrograde endocannabinoid signaling - Homo sapiens (human)	60/2418	199/10148	0.023171	0.432795352	ENSG00000140990/ENSG00000155897/ENSG00000170906/ENSG00000119421/ENSG00000123104/ENSG00000168243/ENSG00000117480/ENSG00000136521/ENSG00000148408/ENSG00000186297/ENSG00000125356/ENSG00000011677/ENSG00000065518/ENSG00000110717/ENSG00000172380/ENSG00000102001/ENSG00000099795/ENSG00000107643/ENSG00000072062/ENSG00000094755/ENSG00000145494/ENSG00000160194/ENSG00000183648/ENSG00000268089/ENSG00000158864…	NDUFB10/ADCY8/NDUFA3/NDUFA8/ITPR2/GNG4/FAAH/NDUFB5/CACNA1B/GABRA5/NDUFA1/GABRA3/NDUFB4/NDUFS8/GNG12/CACNA1F/NDUFB7/MAPK8/PRKACA/GABRP/NDUFS6/NDUFV3/NDUFB1/GABRQ/NDUFS2/GABRG1/DAGLA/PLCB2/NDUFB6/NDUFB8/GABRA1/GABRD/ADCY3/NDUFA12/NDUFA6/GNB2/GABRA4/NDUFS1/GABRA2/NDUFA4/NDUFV1/GABRB3/FAAHP1/NDUFS3/NDUFA9/GRIA1/NDUFB3/SLC17A7/NDUFAB1/NDUFC2/NDUFS5/MAPK14/MGLL/NDUFA4L2/NDUFB11/ADCY4/NAPEPLD/GNB4/GNG5/…	hsa:4716/hsa:114/hsa:4696/hsa:4702/hsa:3709/hsa:2786/hsa:2166/hsa:4711/hsa:774/hsa:2558/hsa:4694/hsa:2556/hsa:4710/hsa:4728/hsa:55970/hsa:778/hsa:4713/hsa:5599/hsa:5566/hsa:2568/hsa:4726/hsa:4731/hsa:4707/hsa:55879/hsa:4720/hsa:2565/hsa:747/hsa:5330/hsa:4712/hsa:4714/hsa:2554/hsa:2563/hsa:109/hsa:55967/hsa:4700/hsa:2783/hsa:2557/hsa:4719/hsa:2555/hsa:4697/hsa:4723/hsa:2562/hsa:2166/hsa:4722/hsa:4…	60	43	ENSG00000140990/ENSG00000170906/ENSG00000119421/ENSG00000168243/ENSG00000117480/ENSG00000136521/ENSG00000148408/ENSG00000186297/ENSG00000125356/ENSG00000011677/ENSG00000065518/ENSG00000110717/ENSG00000102001/ENSG00000099795/ENSG00000072062/ENSG00000145494/ENSG00000160194/ENSG00000183648/ENSG00000158864/ENSG00000137841/ENSG00000165264/ENSG00000166136/ENSG00000187730/ENSG00000184752/ENSG00000184983…	17	ENSG00000155897/ENSG00000123104/ENSG00000172380/ENSG00000107643/ENSG00000094755/ENSG00000268089/ENSG00000163285/ENSG00000134780/ENSG00000022355/ENSG00000138031/ENSG00000109158/ENSG00000023228/ENSG00000151834/ENSG00000155511/ENSG00000112062/ENSG00000161048/ENSG00000114450
hsa04390	Hippo signaling pathway - Homo sapiens (human)	56/2418	204/10148	0.127027584	0.850329533	ENSG00000180340/ENSG00000129474/ENSG00000074211/ENSG00000183230/ENSG00000125968/ENSG00000156475/ENSG00000114251/ENSG00000151208/ENSG00000104899/ENSG00000145506/ENSG00000134308/ENSG00000125845/ENSG00000150457/ENSG00000139926/ENSG00000164930/ENSG00000172531/ENSG00000168646/ENSG00000101144/ENSG00000125378/ENSG00000112576/ENSG00000162552/ENSG00000126016/ENSG00000187079/ENSG00000148498/ENSG00000118971…	FZD2/AJUBA/PPP2R2C/CTNNA3/ID1/PPP2R2B/WNT5A/DLG5/AMH/NKD2/YWHAQ/BMP2/LATS2/FRMD6/FZD6/PPP1CA/AXIN2/BMP7/BMP4/CCND3/WNT4/AMOT/TEAD1/PARD3/CCND2/SAV1/TGFBR2/LIMD1/MPP5/AFP/BMPR1A/LLGL1/TGFB1/YAP1/NF2/TGFBR1/APC/PATJ/YWHAG/TP53BP2/BIRC2/TEAD2/APC2/CCND1/FZD9/CSNK1D/TEAD3/ACTG1/LATS1/FBXW11/RASSF6/ACTG1P1/AC027307.2/DLG2/PARD6G/ID2	hsa:2535/hsa:84962/hsa:5522/hsa:29119/hsa:3397/hsa:5521/hsa:7474/hsa:9231/hsa:268/hsa:85409/hsa:10971/hsa:650/hsa:26524/hsa:122786/hsa:8323/hsa:5499/hsa:8313/hsa:655/hsa:652/hsa:896/hsa:54361/hsa:154796/hsa:7003/hsa:56288/hsa:894/hsa:60485/hsa:7048/hsa:8994/hsa:64398/hsa:174/hsa:657/hsa:3996/hsa:7040/hsa:10413/hsa:4771/hsa:7046/hsa:324/hsa:10207/hsa:7532/hsa:7159/hsa:329/hsa:8463/hsa:10297/hsa:59…	56	21	ENSG00000180340/ENSG00000074211/ENSG00000125968/ENSG00000156475/ENSG00000114251/ENSG00000104899/ENSG00000145506/ENSG00000172531/ENSG00000101144/ENSG00000112576/ENSG00000162552/ENSG00000126016/ENSG00000118971/ENSG00000105329/ENSG00000186575/ENSG00000143514/ENSG00000115266/ENSG00000188763/ENSG00000184009/ENSG00000267317/ENSG00000115738	35	ENSG00000129474/ENSG00000183230/ENSG00000151208/ENSG00000134308/ENSG00000125845/ENSG00000150457/ENSG00000139926/ENSG00000164930/ENSG00000168646/ENSG00000125378/ENSG00000187079/ENSG00000148498/ENSG00000151748/ENSG00000163513/ENSG00000144791/ENSG00000072415/ENSG00000081051/ENSG00000107779/ENSG00000131899/ENSG00000137693/ENSG00000106799/ENSG00000134982/ENSG00000132849/ENSG00000170027/ENSG00000110330…
hsa04310	Wnt signaling pathway - Homo sapiens (human)	54/2418	187/10148	0.062841877	0.670313351	ENSG00000180340/ENSG00000101849/ENSG00000116161/ENSG00000132386/ENSG00000185483/ENSG00000145423/ENSG00000100393/ENSG00000114251/ENSG00000205213/ENSG00000113712/ENSG00000128340/ENSG00000145506/ENSG00000100387/ENSG00000070018/ENSG00000139174/ENSG00000164930/ENSG00000168646/ENSG00000112576/ENSG00000095739/ENSG00000138814/ENSG00000100888/ENSG00000148660/ENSG00000162552/ENSG00000107643/ENSG00000169071…	FZD2/TBL1X/CACYBP/SERPINF1/ROR1/SFRP2/EP300/WNT5A/LGR4/CSNK1A1/RAC2/NKD2/RBX1/LRP6/PRICKLE1/FZD6/AXIN2/CCND3/BAMBI/PPP3CA/CHD8/CAMK2G/WNT4/MAPK8/ROR2/PRKACA/NFATC3/PSEN1/CCND2/MAP3K7/RYK/PLCB2/CSNK2A3/PRICKLE3/DKK1/FRAT2/NFATC1/SOX17/NLK/APC/CBY1/APC2/CCND1/ZNRF3/FZD9/TBL1XR1/RUVBL1/CXXC4/FBXW11/NFATC4/VANGL1/AC027307.2/DAAM1/SFRP5	hsa:2535/hsa:6907/hsa:27101/hsa:5176/hsa:4919/hsa:6423/hsa:2033/hsa:7474/hsa:55366/hsa:1452/hsa:5880/hsa:85409/hsa:9978/hsa:4040/hsa:144165/hsa:8323/hsa:8313/hsa:896/hsa:25805/hsa:5530/hsa:57680/hsa:818/hsa:54361/hsa:5599/hsa:4920/hsa:5566/hsa:4775/hsa:5663/hsa:894/hsa:6885/hsa:6259/hsa:5330/hsa:283106/hsa:4007/hsa:22943/hsa:23401/hsa:4772/hsa:64321/hsa:51701/hsa:324/hsa:25776/hsa:10297/hsa:595/h…	54	26	ENSG00000180340/ENSG00000101849/ENSG00000116161/ENSG00000132386/ENSG00000145423/ENSG00000114251/ENSG00000128340/ENSG00000145506/ENSG00000100387/ENSG00000112576/ENSG00000138814/ENSG00000162552/ENSG00000169071/ENSG00000072062/ENSG00000118971/ENSG00000137841/ENSG00000012211/ENSG00000131196/ENSG00000100211/ENSG00000115266/ENSG00000188763/ENSG00000175792/ENSG00000168772/ENSG00000100968/ENSG00000267317…	28	ENSG00000185483/ENSG00000100393/ENSG00000205213/ENSG00000113712/ENSG00000070018/ENSG00000139174/ENSG00000164930/ENSG00000168646/ENSG00000095739/ENSG00000100888/ENSG00000148660/ENSG00000107643/ENSG00000072736/ENSG00000080815/ENSG00000135341/ENSG00000163785/ENSG00000254598/ENSG00000107984/ENSG00000181274/ENSG00000164736/ENSG00000087095/ENSG00000134982/ENSG00000110092/ENSG00000183579/ENSG00000177565…
hsa04110	Cell cycle - Homo sapiens (human)	48/2418	181/10148	0.218939644	0.903267213	ENSG00000100297/ENSG00000253729/ENSG00000104738/ENSG00000100393/ENSG00000166483/ENSG00000103479/ENSG00000134308/ENSG00000100387/ENSG00000073111/ENSG00000116670/ENSG00000147889/ENSG00000153107/ENSG00000129757/ENSG00000101224/ENSG00000094804/ENSG00000072501/ENSG00000112576/ENSG00000134058/ENSG00000164611/ENSG00000085840/ENSG00000149311/ENSG00000158402/ENSG00000183765/ENSG00000130177/ENSG00000118971…	MCM5/PRKDC/MCM4/EP300/WEE1/RBL2/YWHAQ/RBX1/MCM2/MAD2L2/CDKN2A/ANAPC1/CDKN1C/CDC25B/CDC6/SMC1A/CCND3/CDK7/PTTG1/ORC1/ATM/CDC25C/CHEK2/CDC16/CCND2/ANAPC7/ZBTB17/RBL1/CCNE1/TGFB1/CCNA2/CDC7/YWHAG/CDC25A/MDM2/AC253576.1/CCND1/CDKN2B/TFDP2/GADD45A/CDC20/RB1/CCNE2/CDK1/BUB1/ANAPC10/AC133644.3/CCNH	hsa:4174/hsa:5591/hsa:4173/hsa:2033/hsa:7465/hsa:5934/hsa:10971/hsa:9978/hsa:4171/hsa:10459/hsa:1029/hsa:64682/hsa:1028/hsa:994/hsa:990/hsa:8243/hsa:896/hsa:1022/hsa:9232/hsa:4998/hsa:472/hsa:995/hsa:11200/hsa:8881/hsa:894/hsa:51434/hsa:7709/hsa:5933/hsa:898/hsa:7040/hsa:890/hsa:8317/hsa:7532/hsa:993/hsa:4193/hsa:7465/hsa:595/hsa:1030/hsa:7029/hsa:1647/hsa:991/hsa:5925/hsa:9134/hsa:983/hsa:699/hs…	48	23	ENSG00000100297/ENSG00000100387/ENSG00000116670/ENSG00000129757/ENSG00000101224/ENSG00000112576/ENSG00000134058/ENSG00000164611/ENSG00000158402/ENSG00000183765/ENSG00000130177/ENSG00000118971/ENSG00000196510/ENSG00000116809/ENSG00000105173/ENSG00000105329/ENSG00000250238/ENSG00000117399/ENSG00000139687/ENSG00000170312/ENSG00000169679/ENSG00000164162/ENSG00000134480	25	ENSG00000253729/ENSG00000104738/ENSG00000100393/ENSG00000166483/ENSG00000103479/ENSG00000134308/ENSG00000073111/ENSG00000147889/ENSG00000153107/ENSG00000094804/ENSG00000072501/ENSG00000085840/ENSG00000149311/ENSG00000080839/ENSG00000145386/ENSG00000097046/ENSG00000170027/ENSG00000164045/ENSG00000135679/ENSG00000110092/ENSG00000147883/ENSG00000114126/ENSG00000116717/ENSG00000175305/ENSG00000284879
hsa04150	mTOR signaling pathway - Homo sapiens (human)	45/2418	187/10148	0.498120865	0.999999999	ENSG00000168209/ENSG00000180340/ENSG00000177189/ENSG00000114251/ENSG00000103148/ENSG00000070018/ENSG00000164930/ENSG00000164327/ENSG00000157020/ENSG00000118515/ENSG00000162552/ENSG00000132356/ENSG00000127580/ENSG00000103091/ENSG00000145979/ENSG00000101577/ENSG00000155876/ENSG00000169047/ENSG00000134324/ENSG00000137154/ENSG00000128524/ENSG00000106070/ENSG00000067182/ENSG00000155097/ENSG00000134248…	DDIT4/FZD2/RPS6KA3/WNT5A/NPRL3/LRP6/FZD6/RICTOR/SEC13/SGK1/WNT4/PRKAA1/WDR24/WDR59/TBC1D7/LPIN2/RRAGA/IRS1/LPIN1/RPS6/ATP6V1F/GRB10/TNFRSF1A/ATP6V1C1/LAMTOR5/FNIP2/SLC3A2/STRADB/EIF4EBP1/PRR5/FNIP1/CHUK/EIF4B/FZD9/PDPK2P/RHEB/LINC02637/MAP2K2/SLC38A9/RRAGD/PIK3R1/RPS6KA1/PIK3CB/PDPK1/EIF4BP6	hsa:54541/hsa:2535/hsa:6197/hsa:7474/hsa:8131/hsa:4040/hsa:8323/hsa:253260/hsa:6396/hsa:6446/hsa:54361/hsa:5562/hsa:84219/hsa:79726/hsa:107080638/hsa:9663/hsa:10670/hsa:3667/hsa:23175/hsa:6194/hsa:9296/hsa:2887/hsa:7132/hsa:528/hsa:10542/hsa:57600/hsa:6520/hsa:55437/hsa:1978/hsa:55615/hsa:96459/hsa:1147/hsa:1975/hsa:8326/hsa:5170/hsa:6009/hsa:6009/hsa:5605/hsa:153129/hsa:58528/hsa:5295/hsa:6195/h…	45	24	ENSG00000168209/ENSG00000180340/ENSG00000177189/ENSG00000114251/ENSG00000103148/ENSG00000157020/ENSG00000162552/ENSG00000127580/ENSG00000145979/ENSG00000155876/ENSG00000134324/ENSG00000137154/ENSG00000128524/ENSG00000067182/ENSG00000134248/ENSG00000082146/ENSG00000187840/ENSG00000186654/ENSG00000188763/ENSG00000106615/ENSG00000126934/ENSG00000025039/ENSG00000145675/ENSG00000117676	21	ENSG00000070018/ENSG00000164930/ENSG00000164327/ENSG00000118515/ENSG00000132356/ENSG00000103091/ENSG00000101577/ENSG00000169047/ENSG00000106070/ENSG00000155097/ENSG00000052795/ENSG00000168003/ENSG00000217128/ENSG00000213341/ENSG00000063046/ENSG00000205918/ENSG00000272430/ENSG00000177058/ENSG00000051382/ENSG00000140992/ENSG00000197258
hsa04064	NF-kappa B signaling pathway - Homo sapiens (human)	35/2418	107/10148	0.022637765	0.432795352	ENSG00000143799/ENSG00000077150/ENSG00000082805/ENSG00000227507/ENSG00000082512/ENSG00000006062/ENSG00000107562/ENSG00000275882/ENSG00000141655/ENSG00000171552/ENSG00000137275/ENSG00000149311/ENSG00000083799/ENSG00000101017/ENSG00000122861/ENSG00000135341/ENSG00000261505/ENSG00000104856/ENSG00000254598/ENSG00000067182/ENSG00000124181/ENSG00000103275/ENSG00000010671/ENSG00000109320/ENSG00000101966…	PARP1/NFKB2/ERC1/LTB/TRAF5/MAP3K14/CXCL12/IKBKGP1/TNFRSF11A/BCL2L1/RIPK1/ATM/CYLD/CD40/PLAU/MAP3K7/AL031714.1/RELB/CSNK2A3/TNFRSF1A/PLCG1/UBE2I/BTK/NFKB1/XIAP/BIRC2/MYD88/CHUK/GADD45A/AC093012.1/LYN/EDA/TRAF6/EDA2R/TRAF2	hsa:142/hsa:4791/hsa:23085/hsa:4050/hsa:7188/hsa:9020/hsa:6387/hsa:8517/hsa:8792/hsa:598/hsa:8737/hsa:472/hsa:1540/hsa:958/hsa:5328/hsa:6885/hsa:7329/hsa:5971/hsa:283106/hsa:7132/hsa:5335/hsa:7329/hsa:695/hsa:4790/hsa:331/hsa:329/hsa:4615/hsa:1147/hsa:1647/hsa:51135/hsa:4067/hsa:1896/hsa:7189/hsa:60401/hsa:7186	35	14	ENSG00000143799/ENSG00000077150/ENSG00000227507/ENSG00000082512/ENSG00000107562/ENSG00000275882/ENSG00000171552/ENSG00000101017/ENSG00000104856/ENSG00000067182/ENSG00000103275/ENSG00000010671/ENSG00000109320/ENSG00000127191	21	ENSG00000082805/ENSG00000006062/ENSG00000141655/ENSG00000137275/ENSG00000149311/ENSG00000083799/ENSG00000122861/ENSG00000135341/ENSG00000261505/ENSG00000254598/ENSG00000124181/ENSG00000101966/ENSG00000110330/ENSG00000172936/ENSG00000213341/ENSG00000116717/ENSG00000198001/ENSG00000254087/ENSG00000158813/ENSG00000175104/ENSG00000131080
hsa04630	JAK-STAT signaling pathway - Homo sapiens (human)	33/2418	147/10148	0.684313559	0.999999999	ENSG00000184557/ENSG00000100393/ENSG00000131724/ENSG00000179295/ENSG00000113721/ENSG00000113594/ENSG00000171552/ENSG00000111679/ENSG00000112576/ENSG00000170677/ENSG00000175354/ENSG00000120833/ENSG00000118971/ENSG00000198223/ENSG00000095752/ENSG00000116678/ENSG00000027697/ENSG00000164136/ENSG00000160712/ENSG00000137193/ENSG00000162434/ENSG00000180008/ENSG00000166888/ENSG00000168610/ENSG00000113494…	SOCS3/EP300/IL13RA1/PTPN11/PDGFRB/LIFR/BCL2L1/PTPN6/CCND3/SOCS6/PTPN2/SOCS2/CCND2/CSF2RA/IL11/LEPR/IFNGR1/IL15/IL6R/PIM1/JAK1/SOCS4/STAT6/STAT3/PRLR/CCND1/MCL1/JAK3/THPO/PIK3R1/IFNAR1/PIK3CB/STAT5B	hsa:9021/hsa:2033/hsa:3597/hsa:5781/hsa:5159/hsa:3977/hsa:598/hsa:5777/hsa:896/hsa:9306/hsa:5771/hsa:8835/hsa:894/hsa:1438/hsa:3589/hsa:3953/hsa:3459/hsa:3600/hsa:3570/hsa:5292/hsa:3716/hsa:122809/hsa:6778/hsa:6774/hsa:5618/hsa:595/hsa:4170/hsa:3718/hsa:7066/hsa:5295/hsa:3454/hsa:5291/hsa:6777	33	13	ENSG00000131724/ENSG00000171552/ENSG00000111679/ENSG00000112576/ENSG00000175354/ENSG00000118971/ENSG00000198223/ENSG00000095752/ENSG00000164136/ENSG00000166888/ENSG00000105639/ENSG00000090534/ENSG00000145675	20	ENSG00000184557/ENSG00000100393/ENSG00000179295/ENSG00000113721/ENSG00000113594/ENSG00000170677/ENSG00000120833/ENSG00000116678/ENSG00000027697/ENSG00000160712/ENSG00000137193/ENSG00000162434/ENSG00000180008/ENSG00000168610/ENSG00000113494/ENSG00000110092/ENSG00000143384/ENSG00000142166/ENSG00000051382/ENSG00000173757
hsa04080	Neuroactive ligand-receptor interaction - Homo sapiens (human)	59/2418	312/10148	0.985485264	0.999999999	ENSG00000124493/ENSG00000166573/ENSG00000126010/ENSG00000147246/ENSG00000152208/ENSG00000064989/ENSG00000171388/ENSG00000183971/ENSG00000101180/ENSG00000101204/ENSG00000150594/ENSG00000176884/ENSG00000133636/ENSG00000178394/ENSG00000108405/ENSG00000186297/ENSG00000125730/ENSG00000147145/ENSG00000148926/ENSG00000011677/ENSG00000160801/ENSG00000184160/ENSG00000069696/ENSG00000278195/ENSG00000183935…	GRM4/GALR1/GRPR/HTR2C/GRID2/CALCRL/APLN/NPW/HRH3/CHRNA4/ADRA2A/GRIN1/NTS/HTR1A/P2RX1/GABRA5/C3/LPAR4/ADM/GABRA3/PTH1R/ADRA2C/DRD4/SSTR3/HTR7P1/CHRNA9/GABRP/ADRA2B/PARD3/GABRQ/GRIN2D/GABRG1/P2RX5/LEPR/HTR6/GABRA1/TSPO/GABRD/GABRA4/POMC/GABRA2/ADRA1D/GABRB3/PYY/GRIA1/PRLR/EDNRB/CALCR/CALCA/NMU/S1PR5/GRIN2A/ADORA1/P2RY1/CHRNB2/OPRD1/NPY1R/MCHR1/NMB	hsa:2914/hsa:2587/hsa:2925/hsa:3358/hsa:2895/hsa:10203/hsa:8862/hsa:283869/hsa:11255/hsa:1137/hsa:150/hsa:2902/hsa:4922/hsa:3350/hsa:5023/hsa:2558/hsa:718/hsa:2846/hsa:133/hsa:2556/hsa:5745/hsa:152/hsa:1815/hsa:6753/hsa:3363/hsa:55584/hsa:2568/hsa:151/hsa:56288/hsa:55879/hsa:2906/hsa:2565/hsa:5026/hsa:3953/hsa:3362/hsa:2554/hsa:706/hsa:2563/hsa:2557/hsa:5443/hsa:2555/hsa:146/hsa:2562/hsa:5697/hsa…	59	31	ENSG00000124493/ENSG00000147246/ENSG00000171388/ENSG00000183971/ENSG00000101180/ENSG00000101204/ENSG00000150594/ENSG00000176884/ENSG00000133636/ENSG00000108405/ENSG00000186297/ENSG00000125730/ENSG00000011677/ENSG00000160801/ENSG00000184160/ENSG00000069696/ENSG00000174343/ENSG00000274286/ENSG00000105464/ENSG00000083454/ENSG00000158748/ENSG00000100300/ENSG00000187730/ENSG00000115138/ENSG00000171873…	28	ENSG00000166573/ENSG00000126010/ENSG00000152208/ENSG00000064989/ENSG00000178394/ENSG00000147145/ENSG00000148926/ENSG00000278195/ENSG00000183935/ENSG00000094755/ENSG00000148498/ENSG00000268089/ENSG00000163285/ENSG00000116678/ENSG00000022355/ENSG00000109158/ENSG00000151834/ENSG00000155511/ENSG00000113494/ENSG00000136160/ENSG00000004948/ENSG00000109255/ENSG00000183454/ENSG00000169860/ENSG00000160716…
